# Supplementary material for: Exceptionally High Two‐Photon Absorption Cross Sections in Quinoidal Diazaacene‐Bithiophene Derivatives
Source: Angew Chem Int Ed Engl. 2025 Apr 10;64(23):e202503073. doi: 10.1002/anie.202503073 (PMC12124434; doi:10.1002/anie.202503073)
Supplement: Supplementary file 2 — Supporting Information [file ANIE-64-e202503073-s002.cif]

data_GLOBAL

# 1. SUBMISSION DETAILS

_publ_contact_author_name  'Bunz, Uwe H. F.'
_publ_contact_author_address
;
        Organisch-Chemisches Institut
        Ruprecht-Karls-Universit\"at Heidelberg
        Im Neuenheimer Feld 270
        D-69120 Heidelberg
        Germany
;
_publ_contact_author_phone      '049 6221 54- 8401'
_publ_contact_author_fax        '049 6221 54- 8404'
_publ_contact_author_email      'uwe.bunz@oci.uni-heidelberg.de'
_publ_requested_journal         'Angewandte Chemie'
_publ_requested_coeditor_name     ?

_publ_contact_letter
;
  paper to be submitted for publication in Angewandte Chemie
;

#====================================================================

# 3. TITLE AND AUTHOR LIST

_publ_section_title
;
 Exceptionally High Two-Photon Absorption Cross Sections in Quinoidal
 Diazaacene-Bithiophene Derivatives
;

loop_
 _publ_author_name
 _publ_author_address
       'Gabriel Sauter'
;       Physikalisch-Chemisches Institut
        Ruprecht-Karls-Universit\"at Heidelberg
        Im Neuenheimer Feld 253
        69120 Heidelberg
        Germany
;
       'Antonia Papapostolou'
;       Interdisziplinäres Zentrum für Wissenschaftliches Rechnen (IWR)
        Ruprecht-Karls-Universität Heidelberg
        Im Neuenheimer Feld 205A 
        69120 Heidelberg
        Germany
;
       'Audrey Pollien'
;       Physikalisch-Chemisches Institut
        Ruprecht-Karls-Universit\"at Heidelberg
        Im Neuenheimer Feld 253
        69120 Heidelberg
        Germany
;
       'Sergius Boschmann'
;       Physikalisch-Chemisches Institut
        Ruprecht-Karls-Universit\"at Heidelberg
        Im Neuenheimer Feld 253
        69120 Heidelberg
        Germany
;
       'Kathleen Fuchs'
;       Organisch-Chemisches Institut
        Ruprecht-Karls-Universit\"at Heidelberg
        Im Neuenheimer Feld 270
        69120 Heidelberg
        Germany
;
       'Pascal Merten'
;       Organisch-Chemisches Institut
        Ruprecht-Karls-Universit\"at Heidelberg
        Im Neuenheimer Feld 270
        69120 Heidelberg
        Germany
;
       'Kerstin Br\"odner'
;       Organisch-Chemisches Institut
        Ruprecht-Karls-Universit\"at Heidelberg
        Im Neuenheimer Feld 270
        69120 Heidelberg
        Germany
;
       'Frank Rominger'
;       Organisch-Chemisches Institut
        Ruprecht-Karls-Universit\"at Heidelberg
        Im Neuenheimer Feld 270
        69120 Heidelberg
        Germany
;
       'Jan Freudenberg'
;       Organisch-Chemisches Institut
        Ruprecht-Karls-Universit\"at Heidelberg
        Im Neuenheimer Feld 270
        69120 Heidelberg
        Germany
;
       'Uwe H. F. Bunz'
;       Organisch-Chemisches Institut
        Ruprecht-Karls-Universit\"at Heidelberg
        Im Neuenheimer Feld 270
        69120 Heidelberg
        Germany
;
       'Andreas Dreuw'
;       Interdisziplinäres Zentrum für Wissenschaftliches Rechnen (IWR)
        Ruprecht-Karls-Universität Heidelberg
        Im Neuenheimer Feld 205A 
        69120 Heidelberg
        Germany
;
       'Petra Tegeder'
;       Physikalisch-Chemisches Institut
        Ruprecht-Karls-Universit\"at Heidelberg
        Im Neuenheimer Feld 253
        69120 Heidelberg
        Germany
;

#==================================================================

 
data_kf36 
  
_audit_creation_method            'SHELXL-2018/3' 
_shelx_SHELXL_version_number      '2018/3' 
_chemical_name_systematic         ? 
_chemical_name_common             'S7 in manuscript'
_chemical_melting_point           ? 
_chemical_formula_moiety          ? 
_chemical_formula_sum 
 'C66 H88 N2 O2 S2 Si2' 
_chemical_formula_weight          1061.68 
  
loop_ 
 _atom_type_symbol 
 _atom_type_description 
 _atom_type_scat_dispersion_real 
 _atom_type_scat_dispersion_imag 
 _atom_type_scat_source 
 'C'  'C'   0.0181   0.0091 
 'International Tables Vol C Tables 4.2.6.8 and 6.1.1.4' 
 'H'  'H'   0.0000   0.0000 
 'International Tables Vol C Tables 4.2.6.8 and 6.1.1.4' 
 'N'  'N'   0.0311   0.0180 
 'International Tables Vol C Tables 4.2.6.8 and 6.1.1.4' 
 'O'  'O'   0.0492   0.0322 
 'International Tables Vol C Tables 4.2.6.8 and 6.1.1.4' 
 'Si'  'Si'   0.2541   0.3302 
 'International Tables Vol C Tables 4.2.6.8 and 6.1.1.4' 
 'S'  'S'   0.3331   0.5567 
 'International Tables Vol C Tables 4.2.6.8 and 6.1.1.4' 
  
_space_group_crystal_system       orthorhombic 
_space_group_IT_number            61 
_space_group_name_H-M_alt         'P b c a' 
_space_group_name_Hall            '-P 2ac 2ab' 
  
_shelx_space_group_comment 
; 
The symmetry employed for this shelxl refinement is uniquely defined 
by the following loop, which should always be used as a source of 
symmetry information in preference to the above space-group names. 
They are only intended as comments. 
; 
  
loop_ 
 _space_group_symop_operation_xyz 
 'x, y, z' 
 '-x+1/2, -y, z+1/2' 
 '-x, y+1/2, -z+1/2' 
 'x+1/2, -y+1/2, -z' 
 '-x, -y, -z' 
 'x-1/2, y, -z-1/2' 
 'x, -y-1/2, z-1/2' 
 '-x-1/2, y-1/2, z' 
  
_cell_length_a                    20.103(2) 
_cell_length_b                    34.492(2) 
_cell_length_c                    75.856(5) 
_cell_angle_alpha                 90 
_cell_angle_beta                  90 
_cell_angle_gamma                 90 
_cell_volume                      52597(7) 
_cell_formula_units_Z             32 
_cell_measurement_temperature     200(2) 
_cell_measurement_reflns_used     6934 
_cell_measurement_theta_min       2.33 
_cell_measurement_theta_max       40.78 
  
_exptl_crystal_description        plate 
_exptl_crystal_colour             red 
_exptl_crystal_density_meas       ? 
_exptl_crystal_density_method     ? 
_exptl_crystal_density_diffrn     1.073 
_exptl_crystal_F_000              18368 
_exptl_transmission_factor_min    ? 
_exptl_transmission_factor_max    ? 
_exptl_crystal_size_max           0.071 
_exptl_crystal_size_mid           0.058 
_exptl_crystal_size_min           0.023 
_exptl_absorpt_coefficient_mu     1.389 
_shelx_estimated_absorpt_T_min    0.908 
_shelx_estimated_absorpt_T_max    0.969 
_exptl_absorpt_correction_type    multi-scan 
_exptl_absorpt_correction_T_min   0.0122 
_exptl_absorpt_correction_T_max   0.9789 
_exptl_absorpt_process_details    'STOE X-AREA LANA'
_exptl_absorpt_special_details    'X-Area LANA 2.7.5.0 (STOE, 2022)' 
_diffrn_ambient_temperature       200(2) 
_diffrn_radiation_wavelength      1.54178 
_diffrn_radiation_type            CuK\a 
_diffrn_source                    'Genix3D Cu HF' 
_diffrn_measurement_device_type   'STOE Stadivari' 
_diffrn_measurement_method        'rotation method, \w scans' 
_diffrn_detector_area_resol_mean  5.81 
_diffrn_reflns_number             40728 
_diffrn_reflns_av_unetI/netI      0.1356 
_diffrn_reflns_av_R_equivalents   0.3034 
_diffrn_reflns_limit_h_min        -13 
_diffrn_reflns_limit_h_max        12 
_diffrn_reflns_limit_k_min        -22 
_diffrn_reflns_limit_k_max        22 
_diffrn_reflns_limit_l_min        -49 
_diffrn_reflns_limit_l_max        22 
_diffrn_reflns_theta_min          2.330 
_diffrn_reflns_theta_max          30.036 
_diffrn_reflns_theta_full         30.036 
_diffrn_measured_fraction_theta_max   0.992 
_diffrn_measured_fraction_theta_full  0.992 
_diffrn_reflns_Laue_measured_fraction_max    0.992 
_diffrn_reflns_Laue_measured_fraction_full   0.992 
_diffrn_reflns_point_group_measured_fraction_max   0.992 
_diffrn_reflns_point_group_measured_fraction_full  0.992 
_reflns_number_total              7474 
_reflns_number_gt                 3845 
_reflns_threshold_expression      'I > 2\s(I)' 
_reflns_Friedel_coverage          0.000 
_reflns_Friedel_fraction_max      . 
_reflns_Friedel_fraction_full     . 
  
_reflns_special_details 
; 
 Reflections were merged by SHELXL according to the crystal 
 class for the calculation of statistics and refinement. 
  
 _reflns_Friedel_fraction is defined as the number of unique 
 Friedel pairs measured divided by the number that would be 
 possible theoretically, ignoring centric projections and 
 systematic absences. 
; 
  
_computing_data_collection        'X-Area Pilatus3_SV 1.31.186.0 (STOE, 2022)' 
_computing_cell_refinement        'X-Area Recipe 1.37.0.0 (STOE, 2021)' 
_computing_data_reduction         'X-Area Integrate 2.5.3.0 (STOE, 2021)' 
_computing_structure_solution     'SHELXT-2014 (Sheldrick 2014)' 
_computing_structure_refinement 'SHELXL-2018/3 (Sheldrick, 2018)' 
_computing_molecular_graphics     'Bruker SHELXTL' 
_computing_publication_material   'Bruker SHELXTL' 
_refine_special_details           ? 
_refine_ls_structure_factor_coef  Fsqd 
_refine_ls_matrix_type            full 
_refine_ls_weighting_scheme       calc 
_refine_ls_weighting_details 
'w=1/[\s^2^(Fo^2^)+(0.1000P)^2^] where P=(Fo^2^+2Fc^2^)/3' 
_atom_sites_solution_primary      ? 
_atom_sites_solution_secondary    ? 
_atom_sites_solution_hydrogens    geom 
_refine_ls_hydrogen_treatment     constr 
_refine_ls_extinction_method      none 
_refine_ls_extinction_coef        . 
_refine_ls_number_reflns          7474 
_refine_ls_number_parameters      2673 
_refine_ls_number_restraints      13420 
_refine_ls_R_factor_all           0.1952 
_refine_ls_R_factor_gt            0.1044 
_refine_ls_wR_factor_ref          0.2784 
_refine_ls_wR_factor_gt           0.2382 
_refine_ls_goodness_of_fit_ref    1.555 
_refine_ls_restrained_S_all       1.032 
_refine_ls_shift/su_max           0.001 
_refine_ls_shift/su_mean          0.000 
  
loop_ 
 _atom_site_label 
 _atom_site_type_symbol 
 _atom_site_fract_x 
 _atom_site_fract_y 
 _atom_site_fract_z 
 _atom_site_U_iso_or_equiv 
 _atom_site_adp_type 
 _atom_site_occupancy 
 _atom_site_site_symmetry_order 
 _atom_site_calc_flag 
 _atom_site_refinement_flags_posn 
 _atom_site_refinement_flags_adp 
 _atom_site_refinement_flags_occupancy 
 _atom_site_disorder_assembly 
 _atom_site_disorder_group 
C11_1 C 1.3404(14) 0.7306(7) 0.1795(4) 0.082(9) Uani 1 1 d D U . . . 
C12_1 C 1.3823(13) 0.7594(6) 0.1867(4) 0.068(9) Uani 1 1 d D U . . . 
N13_1 N 1.3710(11) 0.7971(6) 0.1829(3) 0.057(7) Uani 1 1 d D U . . . 
C14_1 C 1.4096(13) 0.8229(6) 0.1905(3) 0.059(8) Uani 1 1 d D U . . . 
C15_1 C 1.3991(14) 0.8639(6) 0.1883(4) 0.070(9) Uani 1 1 d D U . . . 
C16_1 C 1.3499(13) 0.8826(6) 0.1777(3) 0.066(9) Uani 1 1 d D U . . . 
H16_1 H 1.320234 0.868618 0.170274 0.080 Uiso 1 1 calc R U . . . 
C17_1 C 1.3487(13) 0.9225(7) 0.1791(3) 0.069(9) Uani 1 1 d D U . . . 
S18_1 S 1.4095(5) 0.9373(3) 0.19410(11) 0.076(4) Uani 1 1 d D U . . . 
C19_1 C 1.4356(12) 0.8910(6) 0.1977(3) 0.064(8) Uani 1 1 d D U . . . 
C20_1 C 1.4875(12) 0.8796(6) 0.2091(3) 0.057(8) Uani 1 1 d D U . . . 
S21_1 S 1.5376(5) 0.9087(3) 0.22155(12) 0.081(4) Uani 1 1 d D U . . . 
C22_1 C 1.5776(13) 0.8696(6) 0.2310(3) 0.065(9) Uani 1 1 d D U . . . 
C23_1 C 1.5540(13) 0.8357(7) 0.2237(3) 0.068(9) Uani 1 1 d D U . . . 
H23_1 H 1.571264 0.810978 0.226713 0.082 Uiso 1 1 calc R U . . . 
C24_1 C 1.5018(14) 0.8406(6) 0.2111(4) 0.064(9) Uani 1 1 d D U . . . 
C25_1 C 1.4626(13) 0.8112(6) 0.2026(3) 0.058(8) Uani 1 1 d D U . . . 
N26_1 N 1.4742(11) 0.7743(6) 0.2058(3) 0.066(7) Uani 1 1 d D U . . . 
C27_1 C 1.4337(13) 0.7475(6) 0.1984(4) 0.069(9) Uani 1 1 d D U . . . 
C28_1 C 1.4470(15) 0.7080(7) 0.2019(4) 0.085(10) Uani 1 1 d D U . . . 
C29_1 C 1.4042(15) 0.6811(7) 0.1948(4) 0.107(11) Uani 1 1 d D U . . . 
H29_1 H 1.409793 0.654466 0.197672 0.128 Uiso 1 1 calc R U . . . 
C30_1 C 1.3524(15) 0.6921(7) 0.1835(4) 0.104(11) Uani 1 1 d D U . . . 
H30_1 H 1.324871 0.672630 0.178471 0.124 Uiso 1 1 calc R U . . . 
Si1_1 Si 1.1486(6) 0.7556(4) 0.15348(17) 0.160(6) Uani 1 1 d D U . . . 
C1_1 C 1.2818(14) 0.7406(9) 0.1689(4) 0.101(11) Uani 1 1 d D U . . . 
C2_1 C 1.2289(14) 0.7453(10) 0.1619(4) 0.125(11) Uani 1 1 d D U . . . 
C31_1 C 1.1371(17) 0.7264(9) 0.1326(3) 0.196(16) Uani 1 1 d D U . . . 
H31_1 H 1.092323 0.733898 0.127943 0.235 Uiso 1 1 calc R U . . . 
C32_1 C 1.184(2) 0.7370(13) 0.1186(4) 0.24(2) Uani 1 1 d D U . . . 
H32A_1 H 1.184570 0.765247 0.117161 0.361 Uiso 1 1 calc R U . . . 
H32B_1 H 1.228968 0.728178 0.121908 0.361 Uiso 1 1 calc R U . . . 
H32C_1 H 1.170948 0.724715 0.107549 0.361 Uiso 1 1 calc R U . . . 
C33_1 C 1.134(3) 0.6839(9) 0.1357(6) 0.27(2) Uani 1 1 d D U . . . 
H33A_1 H 1.101556 0.678447 0.145048 0.405 Uiso 1 1 calc R U . . . 
H33B_1 H 1.119642 0.670830 0.124796 0.405 Uiso 1 1 calc R U . . . 
H33C_1 H 1.177662 0.674293 0.139155 0.405 Uiso 1 1 calc R U . . . 
C34_1 C 1.1447(16) 0.8102(6) 0.1508(4) 0.194(15) Uani 1 1 d D U . . . 
H34_1 H 1.177691 0.816922 0.141411 0.232 Uiso 1 1 calc R U . . . 
C35_1 C 1.079(2) 0.8233(11) 0.1442(7) 0.30(3) Uani 1 1 d D U . . . 
H35A_1 H 1.067069 0.808602 0.133618 0.451 Uiso 1 1 calc R U . . . 
H35B_1 H 1.045142 0.818953 0.153345 0.451 Uiso 1 1 calc R U . . . 
H35C_1 H 1.080920 0.850981 0.141383 0.451 Uiso 1 1 calc R U . . . 
C36_1 C 1.1661(18) 0.8313(9) 0.1670(4) 0.180(19) Uani 1 1 d D U . . . 
H36A_1 H 1.209635 0.821651 0.170787 0.270 Uiso 1 1 calc R U . . . 
H36B_1 H 1.169223 0.859095 0.164423 0.270 Uiso 1 1 calc R U . . . 
H36C_1 H 1.133445 0.827067 0.176385 0.270 Uiso 1 1 calc R U . . . 
C37_1 C 1.0850(13) 0.7401(10) 0.1709(4) 0.213(16) Uani 1 1 d D U . . . 
H37_1 H 1.081123 0.762579 0.179165 0.256 Uiso 1 1 calc R U . . . 
C38_1 C 1.0182(14) 0.7352(14) 0.1630(6) 0.26(2) Uani 1 1 d D U . . . 
H38A_1 H 1.006937 0.758283 0.156069 0.397 Uiso 1 1 calc R U . . . 
H38B_1 H 1.018062 0.712369 0.155346 0.397 Uiso 1 1 calc R U . . . 
H38C_1 H 0.985259 0.731811 0.172415 0.397 Uiso 1 1 calc R U . . . 
C39_1 C 1.108(2) 0.7073(12) 0.1817(5) 0.25(2) Uani 1 1 d D U . . . 
H39A_1 H 1.152195 0.712835 0.186378 0.374 Uiso 1 1 calc R U . . . 
H39B_1 H 1.076737 0.703238 0.191491 0.374 Uiso 1 1 calc R U . . . 
H39C_1 H 1.109540 0.683795 0.174422 0.374 Uiso 1 1 calc R U . . . 
C41_1 C 1.3066(14) 0.9520(7) 0.1708(4) 0.076(10) Uani 1 1 d D U . . . 
C42_1 C 1.3125(15) 0.9901(6) 0.1759(4) 0.095(10) Uani 1 1 d D U . . . 
H42_1 H 1.345336 0.996236 0.184475 0.114 Uiso 1 1 calc R U . . . 
C43_1 C 1.2741(14) 1.0203(7) 0.1695(4) 0.114(10) Uani 1 1 d D U . . . 
C44_1 C 1.2353(16) 1.0096(7) 0.1549(4) 0.112(11) Uani 1 1 d D U . . . 
C45_1 C 1.2254(15) 0.9714(6) 0.1491(4) 0.114(10) Uani 1 1 d D U . . . 
C46_1 C 1.2649(14) 0.9436(7) 0.1570(3) 0.096(10) Uani 1 1 d D U . . . 
H46_1 H 1.263023 0.917708 0.152727 0.115 Uiso 1 1 calc R U . . . 
C47_1 C 1.2804(14) 1.0619(7) 0.1762(3) 0.147(13) Uani 1 1 d D U . . . 
C471_1 C 1.3275(17) 1.0646(9) 0.1920(4) 0.188(17) Uani 1 1 d D U . . . 
H47A_1 H 1.371182 1.054358 0.188740 0.282 Uiso 1 1 calc R U . . . 
H47B_1 H 1.331973 1.091789 0.195627 0.282 Uiso 1 1 calc R U . . . 
H47C_1 H 1.309369 1.049457 0.201846 0.282 Uiso 1 1 calc R U . . . 
C472_1 C 1.3083(18) 1.0891(9) 0.1621(4) 0.213(18) Uani 1 1 d D U . . . 
H47D_1 H 1.351110 1.079127 0.157915 0.319 Uiso 1 1 calc R U . . . 
H47E_1 H 1.277036 1.090514 0.152179 0.319 Uiso 1 1 calc R U . . . 
H47F_1 H 1.314460 1.115029 0.167094 0.319 Uiso 1 1 calc R U . . . 
C473_1 C 1.2137(15) 1.0784(9) 0.1824(5) 0.176(15) Uani 1 1 d D U . . . 
H47G_1 H 1.194749 1.061480 0.191466 0.264 Uiso 1 1 calc R U . . . 
H47H_1 H 1.220446 1.104412 0.187269 0.264 Uiso 1 1 calc R U . . . 
H47I_1 H 1.183022 1.079898 0.172353 0.264 Uiso 1 1 calc R U . . . 
O48_1 O 1.1938(17) 1.0379(7) 0.1471(4) 0.168(12) Uani 1 1 d D U . . . 
H48_1 H 1.180292 1.053225 0.154889 0.253 Uiso 1 1 calc R U . . . 
C49_1 C 1.1819(14) 0.9625(8) 0.1329(3) 0.163(14) Uani 1 1 d D U . . . 
C491_1 C 1.188(2) 0.9198(8) 0.1279(5) 0.223(19) Uani 1 1 d D U . . . 
H49A_1 H 1.235213 0.913656 0.125656 0.334 Uiso 1 1 calc R U . . . 
H49B_1 H 1.171820 0.903613 0.137572 0.334 Uiso 1 1 calc R U . . . 
H49C_1 H 1.162231 0.914681 0.117242 0.334 Uiso 1 1 calc R U . . . 
C492_1 C 1.2035(19) 0.9868(11) 0.1170(4) 0.219(18) Uani 1 1 d D U . . . 
H49D_1 H 1.199748 1.014444 0.119851 0.328 Uiso 1 1 calc R U . . . 
H49E_1 H 1.249700 0.980723 0.113957 0.328 Uiso 1 1 calc R U . . . 
H49F_1 H 1.174697 0.980879 0.106887 0.328 Uiso 1 1 calc R U . . . 
C493_1 C 1.1081(13) 0.9710(10) 0.1363(5) 0.194(16) Uani 1 1 d D U . . . 
H49G_1 H 1.102697 0.998271 0.139570 0.291 Uiso 1 1 calc R U . . . 
H49H_1 H 1.082481 0.965542 0.125609 0.291 Uiso 1 1 calc R U . . . 
H49I_1 H 1.092070 0.954474 0.145939 0.291 Uiso 1 1 calc R U . . . 
C51_1 C 1.6256(13) 0.8751(7) 0.2454(3) 0.076(9) Uani 1 1 d D U . . . 
C52_1 C 1.6224(13) 0.9070(7) 0.2563(3) 0.083(10) Uani 1 1 d D U . . . 
H52_1 H 1.590991 0.926671 0.253596 0.100 Uiso 1 1 calc R U . . . 
C53_1 C 1.6625(13) 0.9117(7) 0.2708(3) 0.091(9) Uani 1 1 d D U . . . 
C54_1 C 1.7097(15) 0.8820(7) 0.2732(4) 0.088(10) Uani 1 1 d D U . . . 
C55_1 C 1.7184(12) 0.8496(7) 0.2622(3) 0.085(9) Uani 1 1 d D U . . . 
C56_1 C 1.6742(12) 0.8478(8) 0.2484(3) 0.076(10) Uani 1 1 d D U . . . 
H56_1 H 1.677360 0.826568 0.240452 0.092 Uiso 1 1 calc R U . . . 
C57_1 C 1.6564(12) 0.9469(7) 0.2830(3) 0.112(11) Uani 1 1 d D U . . . 
C571_1 C 1.6391(16) 0.9342(9) 0.3018(3) 0.155(14) Uani 1 1 d D U . . . 
H57A_1 H 1.635469 0.957031 0.309400 0.232 Uiso 1 1 calc R U . . . 
H57B_1 H 1.596698 0.920187 0.301729 0.232 Uiso 1 1 calc R U . . . 
H57C_1 H 1.674237 0.917087 0.306294 0.232 Uiso 1 1 calc R U . . . 
C572_1 C 1.7209(12) 0.9709(8) 0.2834(4) 0.119(12) Uani 1 1 d D U . . . 
H57D_1 H 1.715016 0.993106 0.291352 0.179 Uiso 1 1 calc R U . . . 
H57E_1 H 1.757471 0.954674 0.287729 0.179 Uiso 1 1 calc R U . . . 
H57F_1 H 1.731158 0.980186 0.271546 0.179 Uiso 1 1 calc R U . . . 
C573_1 C 1.6025(14) 0.9752(8) 0.2768(4) 0.139(13) Uani 1 1 d D U . . . 
H57G_1 H 1.600285 0.997286 0.284925 0.208 Uiso 1 1 calc R U . . . 
H57H_1 H 1.613340 0.984572 0.264933 0.208 Uiso 1 1 calc R U . . . 
H57I_1 H 1.559390 0.961985 0.276560 0.208 Uiso 1 1 calc R U . . . 
O58_1 O 1.7525(11) 0.8857(8) 0.2878(3) 0.116(9) Uani 1 1 d D U . . . 
H58_1 H 1.732411 0.878721 0.297014 0.174 Uiso 1 1 calc R U . . . 
C59_1 C 1.7701(12) 0.8177(7) 0.2654(3) 0.103(11) Uani 1 1 d D U . . . 
C591_1 C 1.7705(14) 0.7865(7) 0.2512(3) 0.114(12) Uani 1 1 d D U . . . 
H59A_1 H 1.804420 0.767054 0.253986 0.171 Uiso 1 1 calc R U . . . 
H59B_1 H 1.726737 0.774052 0.250648 0.171 Uiso 1 1 calc R U . . . 
H59C_1 H 1.780643 0.798360 0.239747 0.171 Uiso 1 1 calc R U . . . 
C592_1 C 1.7581(16) 0.7967(8) 0.2830(3) 0.133(13) Uani 1 1 d D U . . . 
H59D_1 H 1.757415 0.815710 0.292610 0.200 Uiso 1 1 calc R U . . . 
H59E_1 H 1.715369 0.783122 0.282542 0.200 Uiso 1 1 calc R U . . . 
H59F_1 H 1.793931 0.778000 0.285032 0.200 Uiso 1 1 calc R U . . . 
C593_1 C 1.8403(12) 0.8351(8) 0.2662(4) 0.108(12) Uani 1 1 d D U . . . 
H59G_1 H 1.841888 0.855321 0.275215 0.161 Uiso 1 1 calc R U . . . 
H59H_1 H 1.872341 0.814635 0.269075 0.161 Uiso 1 1 calc R U . . . 
H59I_1 H 1.851503 0.846302 0.254678 0.161 Uiso 1 1 calc R U . . . 
Si2_1 Si 1.6006(7) 0.6641(3) 0.23931(15) 0.132(5) Uani 1 1 d D U . . . 
C3_1 C 1.4976(15) 0.6953(8) 0.2148(4) 0.078(10) Uani 1 1 d D U . . . 
C4_1 C 1.5386(15) 0.6807(9) 0.2244(4) 0.107(11) Uani 1 1 d D U . . . 
C61_1 C 1.5802(16) 0.6855(9) 0.2620(3) 0.158(14) Uani 1 1 d D U . . . 
H61_1 H 1.608171 0.670695 0.270587 0.190 Uiso 1 1 calc R U . . . 
C62_1 C 1.5109(18) 0.6785(11) 0.2673(5) 0.21(2) Uani 1 1 d D U . . . 
H62A_1 H 1.500361 0.650961 0.265988 0.309 Uiso 1 1 calc R U . . . 
H62B_1 H 1.505142 0.686095 0.279709 0.309 Uiso 1 1 calc R U . . . 
H62C_1 H 1.481055 0.693949 0.259920 0.309 Uiso 1 1 calc R U . . . 
C63_1 C 1.602(2) 0.7262(10) 0.2635(6) 0.24(2) Uani 1 1 d D U . . . 
H63A_1 H 1.648234 0.728479 0.259708 0.364 Uiso 1 1 calc R U . . . 
H63B_1 H 1.573680 0.742542 0.255989 0.364 Uiso 1 1 calc R U . . . 
H63C_1 H 1.597767 0.734688 0.275778 0.364 Uiso 1 1 calc R U . . . 
C64_1 C 1.6861(12) 0.6815(10) 0.2321(4) 0.179(14) Uani 1 1 d D U . . . 
H64_1 H 1.681758 0.710349 0.232155 0.215 Uiso 1 1 calc R U . . . 
C65_1 C 1.7410(16) 0.6739(17) 0.2450(5) 0.30(3) Uani 1 1 d D U . . . 
H65A_1 H 1.725945 0.680709 0.256935 0.445 Uiso 1 1 calc R U . . . 
H65B_1 H 1.753117 0.646429 0.244676 0.445 Uiso 1 1 calc R U . . . 
H65C_1 H 1.779760 0.689735 0.241940 0.445 Uiso 1 1 calc R U . . . 
C66_1 C 1.7027(17) 0.6724(15) 0.2140(4) 0.22(2) Uani 1 1 d D U . . . 
H66A_1 H 1.664512 0.678099 0.206384 0.332 Uiso 1 1 calc R U . . . 
H66B_1 H 1.740816 0.688195 0.210270 0.332 Uiso 1 1 calc R U . . . 
H66C_1 H 1.714173 0.644889 0.213006 0.332 Uiso 1 1 calc R U . . . 
C67_1 C 1.5954(15) 0.6091(6) 0.2400(4) 0.156(14) Uani 1 1 d D U . . . 
H67_1 H 1.617785 0.600202 0.228969 0.187 Uiso 1 1 calc R U . . . 
C68_1 C 1.6359(19) 0.5925(9) 0.2545(5) 0.193(19) Uani 1 1 d D U . . . 
H68A_1 H 1.680477 0.603971 0.254319 0.289 Uiso 1 1 calc R U . . . 
H68B_1 H 1.614571 0.598278 0.265866 0.289 Uiso 1 1 calc R U . . . 
H68C_1 H 1.639251 0.564382 0.253030 0.289 Uiso 1 1 calc R U . . . 
C69_1 C 1.5263(16) 0.5945(9) 0.2387(5) 0.175(18) Uani 1 1 d D U . . . 
H69A_1 H 1.503940 0.607187 0.228724 0.263 Uiso 1 1 calc R U . . . 
H69B_1 H 1.526981 0.566433 0.236749 0.263 Uiso 1 1 calc R U . . . 
H69C_1 H 1.502302 0.600330 0.249585 0.263 Uiso 1 1 calc R U . . . 
C11_2 C 1.5064(14) 0.9631(7) 0.1594(4) 0.057(9) Uani 1 1 d D U . . . 
C12_2 C 1.5203(13) 0.9231(6) 0.1598(3) 0.058(9) Uani 1 1 d D U . . . 
N13_2 N 1.5695(11) 0.9100(6) 0.1701(3) 0.061(7) Uani 1 1 d D U . . . 
C14_2 C 1.5803(13) 0.8724(6) 0.1714(3) 0.061(8) Uani 1 1 d D U . . . 
C15_2 C 1.6330(13) 0.8568(7) 0.1820(4) 0.057(8) Uani 1 1 d D U . . . 
C16_2 C 1.6841(12) 0.8770(7) 0.1911(3) 0.066(9) Uani 1 1 d D U . . . 
H16_2 H 1.686201 0.904557 0.191400 0.079 Uiso 1 1 calc R U . . . 
C17_2 C 1.7303(13) 0.8541(6) 0.1996(4) 0.081(10) Uani 1 1 d D U . . . 
S18_2 S 1.7112(5) 0.8057(3) 0.19618(11) 0.083(4) Uani 1 1 d D U . . . 
C19_2 C 1.6440(12) 0.8170(6) 0.1832(4) 0.066(8) Uani 1 1 d D U . . . 
C20_2 C 1.5995(12) 0.7911(5) 0.1750(3) 0.058(8) Uani 1 1 d D U . . . 
S21_2 S 1.6014(5) 0.7415(3) 0.17644(12) 0.080(4) Uani 1 1 d D U . . . 
C22_2 C 1.5341(12) 0.7363(7) 0.1622(3) 0.060(9) Uani 1 1 d D U . . . 
C23_2 C 1.5120(13) 0.7727(6) 0.1571(3) 0.063(9) Uani 1 1 d D U . . . 
H23_2 H 1.474781 0.776300 0.149585 0.075 Uiso 1 1 calc R U . . . 
C24_2 C 1.5492(13) 0.8044(6) 0.1641(4) 0.061(8) Uani 1 1 d D U . . . 
C25_2 C 1.5374(13) 0.8451(6) 0.1619(3) 0.056(8) Uani 1 1 d D U . . . 
N26_2 N 1.4938(11) 0.8583(6) 0.1503(3) 0.062(7) Uani 1 1 d D U . . . 
C27_2 C 1.4826(13) 0.8968(6) 0.1494(3) 0.060(9) Uani 1 1 d D U . . . 
C28_2 C 1.4381(15) 0.9107(7) 0.1364(4) 0.072(9) Uani 1 1 d D U . . . 
C29_2 C 1.4236(14) 0.9499(7) 0.1367(3) 0.073(10) Uani 1 1 d D U . . . 
H29_2 H 1.390079 0.959748 0.129080 0.088 Uiso 1 1 calc R U . . . 
C30_2 C 1.4576(13) 0.9752(7) 0.1479(3) 0.065(9) Uani 1 1 d D U . . . 
H30_2 H 1.446518 1.002008 0.147625 0.078 Uiso 1 1 calc R U . . . 
Si1_2 Si 1.6132(6) 1.0478(3) 0.19364(14) 0.108(5) Uani 1 1 d D U . . . 
C1_2 C 1.5396(15) 0.9910(8) 0.1711(4) 0.062(10) Uani 1 1 d D U . . . 
C2_2 C 1.5669(15) 1.0142(8) 0.1805(4) 0.087(11) Uani 1 1 d D U . . . 
C31_2 C 1.7052(11) 1.0378(8) 0.1891(4) 0.136(13) Uani 1 1 d D U . . . 
H31_2 H 1.731762 1.051845 0.198186 0.163 Uiso 1 1 calc R U . . . 
C32_2 C 1.7258(18) 1.0528(11) 0.1716(4) 0.20(2) Uani 1 1 d D U . . . 
H32A_2 H 1.715240 1.080431 0.170814 0.307 Uiso 1 1 calc R U . . . 
H32B_2 H 1.773857 1.049075 0.170109 0.307 Uiso 1 1 calc R U . . . 
H32C_2 H 1.702074 1.038667 0.162312 0.307 Uiso 1 1 calc R U . . . 
C33_2 C 1.720(2) 0.9958(9) 0.1908(6) 0.24(2) Uani 1 1 d D U . . . 
H33A_2 H 1.706310 0.986716 0.202454 0.361 Uiso 1 1 calc R U . . . 
H33B_2 H 1.696633 0.981322 0.181658 0.361 Uiso 1 1 calc R U . . . 
H33C_2 H 1.768416 0.991730 0.189455 0.361 Uiso 1 1 calc R U . . . 
C34_2 C 1.5953(16) 1.0359(11) 0.2176(3) 0.186(15) Uani 1 1 d D U . . . 
H34_2 H 1.615317 1.009388 0.218094 0.223 Uiso 1 1 calc R U . . . 
C35_2 C 1.639(2) 1.0553(18) 0.2306(4) 0.32(3) Uani 1 1 d D U . . . 
H35A_2 H 1.682666 1.059497 0.225476 0.474 Uiso 1 1 calc R U . . . 
H35B_2 H 1.619051 1.080264 0.233944 0.474 Uiso 1 1 calc R U . . . 
H35C_2 H 1.642739 1.038892 0.241140 0.474 Uiso 1 1 calc R U . . . 
C36_2 C 1.5268(19) 1.0258(16) 0.2215(5) 0.26(3) Uani 1 1 d D U . . . 
H36A_2 H 1.506951 1.013271 0.211150 0.397 Uiso 1 1 calc R U . . . 
H36B_2 H 1.525474 1.007999 0.231528 0.397 Uiso 1 1 calc R U . . . 
H36C_2 H 1.501786 1.049372 0.224332 0.397 Uiso 1 1 calc R U . . . 
C37_2 C 1.5885(14) 1.0982(6) 0.1867(4) 0.147(13) Uani 1 1 d D U . . . 
H37_2 H 1.605724 1.099996 0.174334 0.176 Uiso 1 1 calc R U . . . 
C38_2 C 1.623(2) 1.1303(8) 0.1957(6) 0.23(2) Uani 1 1 d D U . . . 
H38A_2 H 1.670798 1.124218 0.196635 0.344 Uiso 1 1 calc R U . . . 
H38B_2 H 1.617468 1.154305 0.189008 0.344 Uiso 1 1 calc R U . . . 
H38C_2 H 1.604688 1.133612 0.207584 0.344 Uiso 1 1 calc R U . . . 
C39_2 C 1.5161(15) 1.1039(10) 0.1845(6) 0.20(2) Uani 1 1 d D U . . . 
H39A_2 H 1.497060 1.081435 0.178387 0.295 Uiso 1 1 calc R U . . . 
H39B_2 H 1.495207 1.106660 0.196087 0.295 Uiso 1 1 calc R U . . . 
H39C_2 H 1.507986 1.127353 0.177511 0.295 Uiso 1 1 calc R U . . . 
C41_2 C 1.7919(12) 0.8659(7) 0.2086(4) 0.067(9) Uani 1 1 d D U . . . 
C42_2 C 1.8464(11) 0.8418(7) 0.2087(4) 0.078(10) Uani 1 1 d D U . . . 
H42_2 H 1.842412 0.816976 0.203379 0.093 Uiso 1 1 calc R U . . . 
C43_2 C 1.9066(11) 0.8518(6) 0.2163(3) 0.075(8) Uani 1 1 d D U . . . 
C44_2 C 1.9059(13) 0.8880(6) 0.2249(4) 0.074(9) Uani 1 1 d D U . . . 
C45_2 C 1.8515(11) 0.9137(7) 0.2256(3) 0.076(9) Uani 1 1 d D U . . . 
C46_2 C 1.7944(12) 0.9008(7) 0.2173(4) 0.082(10) Uani 1 1 d D U . . . 
H46_2 H 1.755603 0.916555 0.217624 0.099 Uiso 1 1 calc R U . . . 
C47_2 C 1.9670(11) 0.8241(7) 0.2161(3) 0.081(10) Uani 1 1 d D U . . . 
C471_2 C 2.0281(12) 0.8426(9) 0.2075(4) 0.126(12) Uani 1 1 d D U . . . 
H47A_2 H 2.039449 0.866615 0.213658 0.190 Uiso 1 1 calc R U . . . 
H47B_2 H 2.065650 0.824526 0.208126 0.190 Uiso 1 1 calc R U . . . 
H47C_2 H 2.018164 0.848335 0.195106 0.190 Uiso 1 1 calc R U . . . 
C472_2 C 1.9855(15) 0.8118(8) 0.2350(3) 0.111(12) Uani 1 1 d D U . . . 
H47D_2 H 1.946799 0.799991 0.240740 0.167 Uiso 1 1 calc R U . . . 
H47E_2 H 2.022053 0.793041 0.234628 0.167 Uiso 1 1 calc R U . . . 
H47F_2 H 1.999538 0.834671 0.241781 0.167 Uiso 1 1 calc R U . . . 
C473_2 C 1.9522(15) 0.7870(7) 0.2059(4) 0.123(13) Uani 1 1 d D U . . . 
H47G_2 H 1.913259 0.774098 0.211002 0.185 Uiso 1 1 calc R U . . . 
H47H_2 H 1.943196 0.793371 0.193528 0.185 Uiso 1 1 calc R U . . . 
H47I_2 H 1.990682 0.769563 0.206548 0.185 Uiso 1 1 calc R U . . . 
O48_2 O 1.9675(10) 0.8991(7) 0.2326(4) 0.120(9) Uani 1 1 d D U . . . 
H48_2 H 1.962842 0.920503 0.237775 0.180 Uiso 1 1 calc R U . . . 
C49_2 C 1.8529(12) 0.9529(7) 0.2351(3) 0.085(11) Uani 1 1 d D U . . . 
C491_2 C 1.7867(12) 0.9748(8) 0.2352(4) 0.108(12) Uani 1 1 d D U . . . 
H49A_2 H 1.771221 0.978386 0.223107 0.161 Uiso 1 1 calc R U . . . 
H49B_2 H 1.753618 0.959815 0.241869 0.161 Uiso 1 1 calc R U . . . 
H49C_2 H 1.792775 1.000149 0.240842 0.161 Uiso 1 1 calc R U . . . 
C492_2 C 1.9035(14) 0.9796(8) 0.2260(4) 0.129(13) Uani 1 1 d D U . . . 
H49D_2 H 1.946967 0.966722 0.225610 0.194 Uiso 1 1 calc R U . . . 
H49E_2 H 1.888565 0.985071 0.213951 0.194 Uiso 1 1 calc R U . . . 
H49F_2 H 1.907305 1.003917 0.232579 0.194 Uiso 1 1 calc R U . . . 
C493_2 C 1.8741(14) 0.9483(9) 0.2544(3) 0.121(13) Uani 1 1 d D U . . . 
H49G_2 H 1.916512 0.934393 0.254942 0.181 Uiso 1 1 calc R U . . . 
H49H_2 H 1.879219 0.973974 0.259787 0.181 Uiso 1 1 calc R U . . . 
H49I_2 H 1.840062 0.933641 0.260814 0.181 Uiso 1 1 calc R U . . . 
C51_2 C 1.5094(13) 0.6973(7) 0.1579(3) 0.062(9) Uani 1 1 d D U . . . 
C52_2 C 1.5302(14) 0.6650(6) 0.1671(3) 0.072(9) Uani 1 1 d D U . . . 
H52_2 H 1.561897 0.668723 0.176211 0.086 Uiso 1 1 calc R U . . . 
C53_2 C 1.5083(13) 0.6277(6) 0.1640(3) 0.081(9) Uani 1 1 d D U . . . 
C54_2 C 1.4624(15) 0.6246(8) 0.1501(4) 0.085(10) Uani 1 1 d D U . . . 
C55_2 C 1.4407(14) 0.6558(6) 0.1397(3) 0.090(9) Uani 1 1 d D U . . . 
C56_2 C 1.4647(14) 0.6920(6) 0.1445(3) 0.078(10) Uani 1 1 d D U . . . 
H56_2 H 1.449486 0.714104 0.138257 0.093 Uiso 1 1 calc R U . . . 
C57_2 C 1.5346(12) 0.5922(6) 0.1740(3) 0.084(11) Uani 1 1 d D U . . . 
C571_2 C 1.5877(14) 0.6039(8) 0.1875(3) 0.112(12) Uani 1 1 d D U . . . 
H57A_2 H 1.624166 0.617334 0.181534 0.169 Uiso 1 1 calc R U . . . 
H57B_2 H 1.567863 0.621115 0.196349 0.169 Uiso 1 1 calc R U . . . 
H57C_2 H 1.604946 0.580587 0.193365 0.169 Uiso 1 1 calc R U . . . 
C572_2 C 1.5666(14) 0.5628(7) 0.1614(3) 0.094(11) Uani 1 1 d D U . . . 
H57D_2 H 1.602138 0.575445 0.154705 0.141 Uiso 1 1 calc R U . . . 
H57E_2 H 1.585372 0.541270 0.168265 0.141 Uiso 1 1 calc R U . . . 
H57F_2 H 1.532901 0.552760 0.153284 0.141 Uiso 1 1 calc R U . . . 
C573_2 C 1.4796(14) 0.5714(8) 0.1842(4) 0.122(12) Uani 1 1 d D U . . . 
H57G_2 H 1.458317 0.589723 0.192347 0.182 Uiso 1 1 calc R U . . . 
H57H_2 H 1.446317 0.561380 0.175950 0.182 Uiso 1 1 calc R U . . . 
H57I_2 H 1.498787 0.549890 0.190931 0.182 Uiso 1 1 calc R U . . . 
O58_2 O 1.4349(12) 0.5880(6) 0.1467(4) 0.110(9) Uani 1 1 d D U . . . 
H58_2 H 1.459694 0.570778 0.150994 0.166 Uiso 1 1 calc R U . . . 
C59_2 C 1.3907(12) 0.6509(7) 0.1246(3) 0.114(12) Uani 1 1 d D U . . . 
C591_2 C 1.4190(16) 0.6226(8) 0.1110(4) 0.142(14) Uani 1 1 d D U . . . 
H59A_2 H 1.426992 0.597426 0.116639 0.213 Uiso 1 1 calc R U . . . 
H59B_2 H 1.387108 0.619395 0.101356 0.213 Uiso 1 1 calc R U . . . 
H59C_2 H 1.460936 0.632799 0.106370 0.213 Uiso 1 1 calc R U . . . 
C592_2 C 1.3240(13) 0.6353(9) 0.1312(4) 0.161(15) Uani 1 1 d D U . . . 
H59D_2 H 1.330888 0.610371 0.137103 0.242 Uiso 1 1 calc R U . . . 
H59E_2 H 1.304541 0.653817 0.139567 0.242 Uiso 1 1 calc R U . . . 
H59F_2 H 1.293760 0.631860 0.121203 0.242 Uiso 1 1 calc R U . . . 
C593_2 C 1.3787(17) 0.6898(7) 0.1155(4) 0.143(14) Uani 1 1 d D U . . . 
H59G_2 H 1.421136 0.700121 0.111196 0.214 Uiso 1 1 calc R U . . . 
H59H_2 H 1.348306 0.686100 0.105546 0.214 Uiso 1 1 calc R U . . . 
H59I_2 H 1.359087 0.708057 0.123910 0.214 Uiso 1 1 calc R U . . . 
Si2_2 Si 1.3679(7) 0.8440(4) 0.09064(17) 0.158(6) Uani 1 1 d D U . . . 
C3_2 C 1.4058(17) 0.8851(8) 0.1234(4) 0.096(11) Uani 1 1 d D U . . . 
C4_2 C 1.3830(17) 0.8685(9) 0.1108(4) 0.128(12) Uani 1 1 d D U . . . 
C61_2 C 1.4437(14) 0.8123(9) 0.0861(5) 0.226(17) Uani 1 1 d D U . . . 
H61_2 H 1.433582 0.796432 0.075414 0.271 Uiso 1 1 calc R U . . . 
C62_2 C 1.454(2) 0.7848(12) 0.1009(6) 0.31(3) Uani 1 1 d D U . . . 
H62A_2 H 1.414212 0.769239 0.102709 0.465 Uiso 1 1 calc R U . . . 
H62B_2 H 1.491897 0.767688 0.098155 0.465 Uiso 1 1 calc R U . . . 
H62C_2 H 1.464287 0.799387 0.111712 0.465 Uiso 1 1 calc R U . . . 
C63_2 C 1.5000(17) 0.8383(13) 0.0816(6) 0.28(3) Uani 1 1 d D U . . . 
H63A_2 H 1.487239 0.854972 0.071708 0.427 Uiso 1 1 calc R U . . . 
H63B_2 H 1.511121 0.854368 0.091832 0.427 Uiso 1 1 calc R U . . . 
H63C_2 H 1.538731 0.822669 0.078275 0.427 Uiso 1 1 calc R U . . . 
C64_2 C 1.2907(14) 0.8125(9) 0.0934(4) 0.216(16) Uani 1 1 d D U . . . 
H64_2 H 1.294492 0.800093 0.105311 0.259 Uiso 1 1 calc R U . . . 
C65_2 C 1.2301(15) 0.8376(14) 0.0940(7) 0.31(3) Uani 1 1 d D U . . . 
H65A_2 H 1.236122 0.857927 0.102930 0.465 Uiso 1 1 calc R U . . . 
H65B_2 H 1.223073 0.849573 0.082468 0.465 Uiso 1 1 calc R U . . . 
H65C_2 H 1.191280 0.821788 0.097113 0.465 Uiso 1 1 calc R U . . . 
C66_2 C 1.288(2) 0.7804(10) 0.0804(6) 0.28(3) Uani 1 1 d D U . . . 
H66A_2 H 1.329286 0.765472 0.080868 0.416 Uiso 1 1 calc R U . . . 
H66B_2 H 1.250241 0.763349 0.083179 0.416 Uiso 1 1 calc R U . . . 
H66C_2 H 1.282035 0.791134 0.068534 0.416 Uiso 1 1 calc R U . . . 
C67_2 C 1.3568(18) 0.8811(8) 0.0725(3) 0.225(16) Uani 1 1 d D U . . . 
H67_2 H 1.399928 0.895322 0.071316 0.270 Uiso 1 1 calc R U . . . 
C68_2 C 1.306(3) 0.9098(13) 0.0771(5) 0.32(3) Uani 1 1 d D U . . . 
H68A_2 H 1.316330 0.921480 0.088573 0.479 Uiso 1 1 calc R U . . . 
H68B_2 H 1.304128 0.930017 0.068090 0.479 Uiso 1 1 calc R U . . . 
H68C_2 H 1.262167 0.896959 0.077861 0.479 Uiso 1 1 calc R U . . . 
C69_2 C 1.343(3) 0.8626(13) 0.0553(4) 0.28(3) Uani 1 1 d D U . . . 
H69A_2 H 1.377426 0.843678 0.052579 0.425 Uiso 1 1 calc R U . . . 
H69B_2 H 1.299404 0.849435 0.055850 0.425 Uiso 1 1 calc R U . . . 
H69C_2 H 1.341365 0.882493 0.046078 0.425 Uiso 1 1 calc R U . . . 
C11_3 C 0.9237(16) 0.6496(7) 0.0492(4) 0.084(10) Uani 1 1 d D U . . . 
C12_3 C 0.9196(15) 0.6900(6) 0.0525(3) 0.071(9) Uani 1 1 d D U . . . 
N13_3 N 0.9513(13) 0.7139(6) 0.0413(3) 0.074(8) Uani 1 1 d D U . . . 
C14_3 C 0.9435(15) 0.7514(6) 0.0439(3) 0.068(9) Uani 1 1 d D U . . . 
C15_3 C 0.9760(14) 0.7788(6) 0.0327(4) 0.068(9) Uani 1 1 d D U . . . 
C16_3 C 1.0223(14) 0.7700(7) 0.0190(3) 0.077(10) Uani 1 1 d D U . . . 
H16_3 H 1.037967 0.744531 0.016697 0.093 Uiso 1 1 calc R U . . . 
C17_3 C 1.0423(14) 0.8019(6) 0.0094(4) 0.078(9) Uani 1 1 d D U . . . 
S18_3 S 1.0070(5) 0.8437(3) 0.01827(12) 0.083(4) Uani 1 1 d D U . . . 
C19_3 C 0.9638(13) 0.8181(6) 0.0339(3) 0.067(8) Uani 1 1 d D U . . . 
C20_3 C 0.9212(13) 0.8327(6) 0.0472(3) 0.072(9) Uani 1 1 d D U . . . 
S21_3 S 0.8917(5) 0.8791(3) 0.04938(12) 0.088(4) Uani 1 1 d D U . . . 
C22_3 C 0.8393(14) 0.8664(7) 0.0665(3) 0.075(9) Uani 1 1 d D U . . . 
C23_3 C 0.8447(14) 0.8273(6) 0.0699(3) 0.068(9) Uani 1 1 d D U . . . 
H23_3 H 0.821165 0.814780 0.079114 0.082 Uiso 1 1 calc R U . . . 
C24_3 C 0.8884(15) 0.8072(6) 0.0584(4) 0.068(9) Uani 1 1 d D U . . . 
C25_3 C 0.8980(14) 0.7663(6) 0.0574(3) 0.065(8) Uani 1 1 d D U . . . 
N26_3 N 0.8697(12) 0.7426(6) 0.0688(3) 0.069(8) Uani 1 1 d D U . . . 
C27_3 C 0.8794(15) 0.7044(6) 0.0664(3) 0.065(9) Uani 1 1 d D U . . . 
C28_3 C 0.8454(16) 0.6786(7) 0.0777(4) 0.084(10) Uani 1 1 d D U . . . 
C29_3 C 0.8533(16) 0.6393(7) 0.0749(4) 0.087(10) Uani 1 1 d D U . . . 
H29_3 H 0.833020 0.621427 0.082730 0.104 Uiso 1 1 calc R U . . . 
C30_3 C 0.8904(15) 0.6252(7) 0.0606(3) 0.087(10) Uani 1 1 d D U . . . 
H30_3 H 0.892778 0.598018 0.058714 0.104 Uiso 1 1 calc R U . . . 
Si1_3 Si 0.9941(7) 0.6097(4) -0.00271(15) 0.128(5) Uani 1 1 d D U . . . 
C1_3 C 0.9569(17) 0.6327(8) 0.0338(4) 0.085(11) Uani 1 1 d D U . . . 
C2_3 C 0.9778(17) 0.6215(8) 0.0198(3) 0.105(11) Uani 1 1 d D U . . . 
C31_3 C 1.0772(12) 0.5836(9) -0.0032(4) 0.187(15) Uani 1 1 d D U . . . 
H31_3 H 1.084163 0.577018 -0.015871 0.225 Uiso 1 1 calc R U . . . 
C32_3 C 1.077(2) 0.5459(9) 0.0059(7) 0.26(2) Uani 1 1 d D U . . . 
H32A_3 H 1.037721 0.531042 0.002302 0.387 Uiso 1 1 calc R U . . . 
H32B_3 H 1.117307 0.531449 0.002754 0.387 Uiso 1 1 calc R U . . . 
H32C_3 H 1.075927 0.550013 0.018678 0.387 Uiso 1 1 calc R U . . . 
C33_3 C 1.1344(16) 0.6079(13) 0.0014(8) 0.32(3) Uani 1 1 d D U . . . 
H33A_3 H 1.131678 0.632473 -0.004998 0.475 Uiso 1 1 calc R U . . . 
H33B_3 H 1.134163 0.612967 0.014132 0.475 Uiso 1 1 calc R U . . . 
H33C_3 H 1.175544 0.594403 -0.001792 0.475 Uiso 1 1 calc R U . . . 
C34_3 C 0.9997(16) 0.6581(7) -0.0150(3) 0.153(14) Uani 1 1 d D U . . . 
H34_3 H 1.038867 0.671015 -0.009386 0.184 Uiso 1 1 calc R U . . . 
C35_3 C 1.019(2) 0.6552(12) -0.0336(4) 0.22(2) Uani 1 1 d D U . . . 
H35A_3 H 1.055813 0.636645 -0.034824 0.334 Uiso 1 1 calc R U . . . 
H35B_3 H 0.981089 0.646338 -0.040612 0.334 Uiso 1 1 calc R U . . . 
H35C_3 H 1.033571 0.680694 -0.037854 0.334 Uiso 1 1 calc R U . . . 
C36_3 C 0.945(2) 0.6850(10) -0.0115(5) 0.22(2) Uani 1 1 d D U . . . 
H36A_3 H 0.935270 0.685206 0.001201 0.330 Uiso 1 1 calc R U . . . 
H36B_3 H 0.957909 0.711167 -0.015223 0.330 Uiso 1 1 calc R U . . . 
H36C_3 H 0.905427 0.676812 -0.017982 0.330 Uiso 1 1 calc R U . . . 
C37_3 C 0.9226(14) 0.5801(10) -0.0114(4) 0.202(15) Uani 1 1 d D U . . . 
H37_3 H 0.891745 0.600793 -0.015752 0.243 Uiso 1 1 calc R U . . . 
C38_3 C 0.938(2) 0.5590(12) -0.0280(4) 0.21(2) Uani 1 1 d D U . . . 
H38A_3 H 0.965813 0.575295 -0.035530 0.316 Uiso 1 1 calc R U . . . 
H38B_3 H 0.961626 0.534977 -0.025149 0.316 Uiso 1 1 calc R U . . . 
H38C_3 H 0.896378 0.552818 -0.034109 0.316 Uiso 1 1 calc R U . . . 
C39_3 C 0.881(2) 0.5601(12) 0.0016(5) 0.25(3) Uani 1 1 d D U . . . 
H39A_3 H 0.874521 0.576916 0.011827 0.374 Uiso 1 1 calc R U . . . 
H39B_3 H 0.837848 0.553941 -0.003712 0.374 Uiso 1 1 calc R U . . . 
H39C_3 H 0.903096 0.536100 0.005248 0.374 Uiso 1 1 calc R U . . . 
C41_3 C 1.0941(16) 0.8043(7) -0.0042(4) 0.094(10) Uani 1 1 d D U . . . 
C42_3 C 1.1072(14) 0.8382(7) -0.0128(4) 0.105(10) Uani 1 1 d D U . . . 
H42_3 H 1.081657 0.860429 -0.009786 0.126 Uiso 1 1 calc R U . . . 
C43_3 C 1.1557(14) 0.8421(6) -0.0257(4) 0.106(9) Uani 1 1 d D U . . . 
C44_3 C 1.1901(16) 0.8079(6) -0.0296(4) 0.102(10) Uani 1 1 d D U . . . 
C45_3 C 1.1769(13) 0.7715(6) -0.0221(3) 0.092(9) Uani 1 1 d D U . . . 
C46_3 C 1.1281(13) 0.7714(7) -0.0093(4) 0.095(10) Uani 1 1 d D U . . . 
H46_3 H 1.117580 0.747541 -0.003699 0.114 Uiso 1 1 calc R U . . . 
C47_3 C 1.1730(13) 0.8816(7) -0.0339(3) 0.130(12) Uani 1 1 d D U . . . 
C471_3 C 1.1281(16) 0.9139(7) -0.0271(4) 0.155(14) Uani 1 1 d D U . . . 
H47A_3 H 1.081564 0.907497 -0.029616 0.232 Uiso 1 1 calc R U . . . 
H47B_3 H 1.134127 0.916710 -0.014335 0.232 Uiso 1 1 calc R U . . . 
H47C_3 H 1.139695 0.938342 -0.032941 0.232 Uiso 1 1 calc R U . . . 
C472_3 C 1.2450(13) 0.8926(9) -0.0298(4) 0.146(14) Uani 1 1 d D U . . . 
H47D_3 H 1.274760 0.872161 -0.034050 0.219 Uiso 1 1 calc R U . . . 
H47E_3 H 1.255914 0.917110 -0.035602 0.219 Uiso 1 1 calc R U . . . 
H47F_3 H 1.250347 0.895478 -0.016997 0.219 Uiso 1 1 calc R U . . . 
C473_3 C 1.1656(18) 0.8800(10) -0.0540(3) 0.159(15) Uani 1 1 d D U . . . 
H47G_3 H 1.194037 0.859397 -0.058723 0.238 Uiso 1 1 calc R U . . . 
H47H_3 H 1.119104 0.874620 -0.057042 0.238 Uiso 1 1 calc R U . . . 
H47I_3 H 1.178866 0.904937 -0.059096 0.238 Uiso 1 1 calc R U . . . 
O48_3 O 1.2396(13) 0.8088(8) -0.0428(3) 0.135(10) Uani 1 1 d D U . . . 
H48_3 H 1.237856 0.830109 -0.048161 0.203 Uiso 1 1 calc R U . . . 
C49_3 C 1.2173(12) 0.7351(7) -0.0268(3) 0.105(11) Uani 1 1 d D U . . . 
C491_3 C 1.1929(15) 0.7001(7) -0.0162(4) 0.121(12) Uani 1 1 d D U . . . 
H49A_3 H 1.196672 0.705615 -0.003613 0.181 Uiso 1 1 calc R U . . . 
H49B_3 H 1.146272 0.694793 -0.019184 0.181 Uiso 1 1 calc R U . . . 
H49C_3 H 1.220058 0.677376 -0.019163 0.181 Uiso 1 1 calc R U . . . 
C492_3 C 1.2910(12) 0.7406(9) -0.0227(4) 0.120(12) Uani 1 1 d D U . . . 
H49D_3 H 1.296411 0.747064 -0.010233 0.179 Uiso 1 1 calc R U . . . 
H49E_3 H 1.315008 0.716515 -0.025328 0.179 Uiso 1 1 calc R U . . . 
H49F_3 H 1.308899 0.761626 -0.029989 0.179 Uiso 1 1 calc R U . . . 
C493_3 C 1.2104(15) 0.7251(9) -0.0463(3) 0.140(14) Uani 1 1 d D U . . . 
H49G_3 H 1.163270 0.721486 -0.049160 0.209 Uiso 1 1 calc R U . . . 
H49H_3 H 1.228667 0.746222 -0.053427 0.209 Uiso 1 1 calc R U . . . 
H49I_3 H 1.234776 0.701112 -0.048766 0.209 Uiso 1 1 calc R U . . . 
C51_3 C 0.7919(14) 0.8947(8) 0.0736(3) 0.075(9) Uani 1 1 d D U . . . 
C52_3 C 0.7676(14) 0.9231(8) 0.0627(3) 0.087(10) Uani 1 1 d D U . . . 
H52_3 H 0.783908 0.924876 0.050946 0.105 Uiso 1 1 calc R U . . . 
C53_3 C 0.7198(14) 0.9493(8) 0.0683(3) 0.089(9) Uani 1 1 d D U . . . 
C54_3 C 0.6958(16) 0.9435(8) 0.0855(3) 0.084(10) Uani 1 1 d D U . . . 
C55_3 C 0.7201(13) 0.9157(7) 0.0976(3) 0.086(9) Uani 1 1 d D U . . . 
C56_3 C 0.7687(14) 0.8915(8) 0.0907(3) 0.084(10) Uani 1 1 d D U . . . 
H56_3 H 0.786810 0.871833 0.098022 0.101 Uiso 1 1 calc R U . . . 
C57_3 C 0.6910(13) 0.9798(7) 0.0557(3) 0.122(13) Uani 1 1 d D U . . . 
C571_3 C 0.6179(14) 0.9712(11) 0.0515(5) 0.192(16) Uani 1 1 d D U . . . 
H57A_3 H 0.614222 0.945194 0.046369 0.287 Uiso 1 1 calc R U . . . 
H57B_3 H 0.591586 0.972348 0.062389 0.287 Uiso 1 1 calc R U . . . 
H57C_3 H 0.601117 0.990397 0.043118 0.287 Uiso 1 1 calc R U . . . 
C572_3 C 0.6954(18) 1.0203(7) 0.0637(4) 0.159(15) Uani 1 1 d D U . . . 
H57D_3 H 0.671279 1.020855 0.074968 0.239 Uiso 1 1 calc R U . . . 
H57E_3 H 0.742136 1.027042 0.065773 0.239 Uiso 1 1 calc R U . . . 
H57F_3 H 0.675534 1.039172 0.055618 0.239 Uiso 1 1 calc R U . . . 
C573_3 C 0.7292(17) 0.9807(9) 0.0384(3) 0.164(16) Uani 1 1 d D U . . . 
H57G_3 H 0.727415 0.954983 0.032842 0.246 Uiso 1 1 calc R U . . . 
H57H_3 H 0.709069 0.999825 0.030453 0.246 Uiso 1 1 calc R U . . . 
H57I_3 H 0.775671 0.987694 0.040608 0.246 Uiso 1 1 calc R U . . . 
O58_3 O 0.6456(13) 0.9689(8) 0.0916(3) 0.120(9) Uani 1 1 d D U . . . 
H58_3 H 0.618569 0.973298 0.083391 0.179 Uiso 1 1 calc R U . . . 
C59_3 C 0.6922(12) 0.9105(7) 0.1163(3) 0.091(11) Uani 1 1 d D U . . . 
C591_3 C 0.6979(16) 0.9472(7) 0.1276(3) 0.119(13) Uani 1 1 d D U . . . 
H59A_3 H 0.675108 0.968716 0.121758 0.178 Uiso 1 1 calc R U . . . 
H59B_3 H 0.677409 0.942543 0.139168 0.178 Uiso 1 1 calc R U . . . 
H59C_3 H 0.744976 0.953784 0.129252 0.178 Uiso 1 1 calc R U . . . 
C592_3 C 0.6188(12) 0.8983(8) 0.1159(4) 0.128(12) Uani 1 1 d D U . . . 
H59D_3 H 0.592975 0.917803 0.109417 0.192 Uiso 1 1 calc R U . . . 
H59E_3 H 0.614645 0.873175 0.109973 0.192 Uiso 1 1 calc R U . . . 
H59F_3 H 0.601981 0.896287 0.127956 0.192 Uiso 1 1 calc R U . . . 
C593_3 C 0.7290(14) 0.8788(7) 0.1265(3) 0.096(11) Uani 1 1 d D U . . . 
H59G_3 H 0.776457 0.885297 0.127130 0.144 Uiso 1 1 calc R U . . . 
H59H_3 H 0.710813 0.877025 0.138457 0.144 Uiso 1 1 calc R U . . . 
H59I_3 H 0.723477 0.853912 0.120475 0.144 Uiso 1 1 calc R U . . . 
Si2_3 Si 0.7252(6) 0.7209(4) 0.12302(15) 0.128(5) Uani 1 1 d D U . . . 
C3_3 C 0.8054(16) 0.6923(8) 0.0926(4) 0.076(10) Uani 1 1 d D U . . . 
C4_3 C 0.7742(15) 0.7013(8) 0.1055(4) 0.095(11) Uani 1 1 d D U . . . 
C61_3 C 0.6618(14) 0.6821(8) 0.1293(4) 0.189(16) Uani 1 1 d D U . . . 
H61_3 H 0.633972 0.693645 0.138841 0.226 Uiso 1 1 calc R U . . . 
C62_3 C 0.695(2) 0.6484(11) 0.1372(7) 0.31(3) Uani 1 1 d D U . . . 
H62A_3 H 0.724540 0.657151 0.146678 0.472 Uiso 1 1 calc R U . . . 
H62B_3 H 0.661746 0.630614 0.141929 0.472 Uiso 1 1 calc R U . . . 
H62C_3 H 0.721498 0.635085 0.128137 0.472 Uiso 1 1 calc R U . . . 
C63_3 C 0.615(2) 0.6734(15) 0.1146(6) 0.31(3) Uani 1 1 d D U . . . 
H63A_3 H 0.595782 0.697627 0.110213 0.464 Uiso 1 1 calc R U . . . 
H63B_3 H 0.639719 0.660695 0.104971 0.464 Uiso 1 1 calc R U . . . 
H63C_3 H 0.579968 0.656223 0.118762 0.464 Uiso 1 1 calc R U . . . 
C64_3 C 0.6820(17) 0.7658(8) 0.1145(4) 0.187(15) Uani 1 1 d D U . . . 
H64_3 H 0.717453 0.784999 0.117541 0.225 Uiso 1 1 calc R U . . . 
C65_3 C 0.629(2) 0.7819(12) 0.1256(5) 0.24(2) Uani 1 1 d D U . . . 
H65A_3 H 0.636665 0.775009 0.137915 0.357 Uiso 1 1 calc R U . . . 
H65B_3 H 0.627865 0.810152 0.124339 0.357 Uiso 1 1 calc R U . . . 
H65C_3 H 0.585757 0.771178 0.121789 0.357 Uiso 1 1 calc R U . . . 
C66_3 C 0.681(2) 0.7722(13) 0.0957(4) 0.24(2) Uani 1 1 d D U . . . 
H66A_3 H 0.719573 0.759659 0.090269 0.354 Uiso 1 1 calc R U . . . 
H66B_3 H 0.640022 0.761093 0.090725 0.354 Uiso 1 1 calc R U . . . 
H66C_3 H 0.682130 0.800067 0.093275 0.354 Uiso 1 1 calc R U . . . 
C67_3 C 0.7847(15) 0.7310(11) 0.1419(4) 0.239(17) Uani 1 1 d D U . . . 
H67_3 H 0.793673 0.704838 0.147090 0.287 Uiso 1 1 calc R U . . . 
C68_3 C 0.756(2) 0.753(2) 0.1565(6) 0.41(4) Uani 1 1 d D U . . . 
H68A_3 H 0.711838 0.742447 0.159448 0.614 Uiso 1 1 calc R U . . . 
H68B_3 H 0.784802 0.751341 0.166853 0.614 Uiso 1 1 calc R U . . . 
H68C_3 H 0.750923 0.780334 0.153045 0.614 Uiso 1 1 calc R U . . . 
C69_3 C 0.8507(16) 0.7453(18) 0.1367(6) 0.32(3) Uani 1 1 d D U . . . 
H69A_3 H 0.867811 0.729567 0.126981 0.473 Uiso 1 1 calc R U . . . 
H69B_3 H 0.847241 0.772390 0.132999 0.473 Uiso 1 1 calc R U . . . 
H69C_3 H 0.881120 0.743397 0.146807 0.473 Uiso 1 1 calc R U . . . 
C11_4 C 1.2221(15) 0.7774(8) 0.0323(4) 0.099(10) Uani 1 1 d D U . . . 
C12_4 C 1.1712(15) 0.7884(7) 0.0442(4) 0.085(9) Uani 1 1 d D U . . . 
N13_4 N 1.1430(12) 0.7608(6) 0.0544(3) 0.084(8) Uani 1 1 d D U . . . 
C14_4 C 1.0971(14) 0.7720(6) 0.0658(4) 0.072(9) Uani 1 1 d D U . . . 
C15_4 C 1.0655(14) 0.7448(7) 0.0775(3) 0.074(9) Uani 1 1 d D U . . . 
C16_4 C 1.0692(14) 0.7037(6) 0.0768(3) 0.080(9) Uani 1 1 d D U . . . 
H16_4 H 1.095472 0.690231 0.068414 0.096 Uiso 1 1 calc R U . . . 
C17_4 C 1.0312(14) 0.6848(6) 0.0895(3) 0.074(9) Uani 1 1 d D U . . . 
S18_4 S 0.9869(5) 0.7184(3) 0.10167(12) 0.084(4) Uani 1 1 d D U . . . 
C19_4 C 1.0192(14) 0.7565(5) 0.0899(3) 0.072(8) Uani 1 1 d D U . . . 
C20_4 C 1.0051(14) 0.7962(5) 0.0924(3) 0.065(8) Uani 1 1 d D U . . . 
S21_4 S 0.9556(5) 0.8164(3) 0.10825(12) 0.087(4) Uani 1 1 d D U . . . 
C22_4 C 0.9724(14) 0.8631(6) 0.1012(3) 0.070(9) Uani 1 1 d D U . . . 
C23_4 C 1.0139(14) 0.8618(6) 0.0868(3) 0.070(9) Uani 1 1 d D U . . . 
H23_4 H 1.027805 0.884525 0.080734 0.084 Uiso 1 1 calc R U . . . 
C24_4 C 1.0348(14) 0.8239(7) 0.0816(3) 0.068(9) Uani 1 1 d D U . . . 
C25_4 C 1.0804(14) 0.8131(6) 0.0679(3) 0.065(8) Uani 1 1 d D U . . . 
N26_4 N 1.1071(12) 0.8396(6) 0.0575(3) 0.070(8) Uani 1 1 d D U . . . 
C27_4 C 1.1487(15) 0.8273(6) 0.0448(4) 0.080(9) Uani 1 1 d D U . . . 
C28_4 C 1.1740(15) 0.8551(7) 0.0327(4) 0.088(10) Uani 1 1 d D U . . . 
C29_4 C 1.2232(15) 0.8434(7) 0.0214(4) 0.099(11) Uani 1 1 d D U . . . 
H29_4 H 1.242121 0.861799 0.013517 0.119 Uiso 1 1 calc R U . . . 
C30_4 C 1.2466(16) 0.8050(7) 0.0209(4) 0.106(11) Uani 1 1 d D U . . . 
H30_4 H 1.279860 0.798018 0.012651 0.127 Uiso 1 1 calc R U . . . 
Si1_4 Si 1.3372(8) 0.6703(4) 0.04123(17) 0.175(7) Uani 1 1 d D U . . . 
C1_4 C 1.2571(18) 0.7402(9) 0.0338(4) 0.121(12) Uani 1 1 d D U . . . 
C2_4 C 1.2893(17) 0.7108(9) 0.0344(4) 0.138(12) Uani 1 1 d D U . . . 
C31_4 C 1.3510(19) 0.6374(9) 0.0214(3) 0.267(17) Uani 1 1 d D U . . . 
H31_4 H 1.316117 0.616942 0.022780 0.321 Uiso 1 1 calc R U . . . 
C32_4 C 1.414(3) 0.6154(17) 0.0222(6) 0.37(3) Uani 1 1 d D U . . . 
H32A_4 H 1.420920 0.605137 0.034124 0.557 Uiso 1 1 calc R U . . . 
H32B_4 H 1.412868 0.593871 0.013770 0.557 Uiso 1 1 calc R U . . . 
H32C_4 H 1.451519 0.632639 0.019193 0.557 Uiso 1 1 calc R U . . . 
C33_4 C 1.338(3) 0.6534(15) 0.0041(4) 0.30(3) Uani 1 1 d D U . . . 
H33A_4 H 1.296234 0.667611 0.004196 0.446 Uiso 1 1 calc R U . . . 
H33B_4 H 1.374619 0.671080 0.000869 0.446 Uiso 1 1 calc R U . . . 
H33C_4 H 1.335968 0.632311 -0.004554 0.446 Uiso 1 1 calc R U . . . 
C34_4 C 1.2876(17) 0.6433(9) 0.0586(4) 0.238(17) Uani 1 1 d D U . . . 
H34_4 H 1.251520 0.630940 0.051504 0.286 Uiso 1 1 calc R U . . . 
C35_4 C 1.321(3) 0.6095(11) 0.0663(6) 0.33(3) Uani 1 1 d D U . . . 
H35A_4 H 1.345076 0.595422 0.057032 0.498 Uiso 1 1 calc R U . . . 
H35B_4 H 1.353135 0.618246 0.075275 0.498 Uiso 1 1 calc R U . . . 
H35C_4 H 1.288369 0.592389 0.071774 0.498 Uiso 1 1 calc R U . . . 
C36_4 C 1.250(2) 0.6671(10) 0.0711(5) 0.22(2) Uani 1 1 d D U . . . 
H36A_4 H 1.229432 0.688765 0.064746 0.326 Uiso 1 1 calc R U . . . 
H36B_4 H 1.215395 0.651303 0.076623 0.326 Uiso 1 1 calc R U . . . 
H36C_4 H 1.280161 0.677160 0.080124 0.326 Uiso 1 1 calc R U . . . 
C37_4 C 1.4183(13) 0.6889(10) 0.0507(5) 0.231(17) Uani 1 1 d D U . . . 
H37_4 H 1.404314 0.699426 0.062402 0.277 Uiso 1 1 calc R U . . . 
C38_4 C 1.4637(18) 0.6572(12) 0.0556(7) 0.27(3) Uani 1 1 d D U . . . 
H38A_4 H 1.438438 0.636483 0.061384 0.405 Uiso 1 1 calc R U . . . 
H38B_4 H 1.485390 0.647019 0.045035 0.405 Uiso 1 1 calc R U . . . 
H38C_4 H 1.497564 0.667102 0.063777 0.405 Uiso 1 1 calc R U . . . 
C39_4 C 1.445(2) 0.7230(11) 0.0419(8) 0.31(3) Uani 1 1 d D U . . . 
H39A_4 H 1.409302 0.741397 0.039470 0.461 Uiso 1 1 calc R U . . . 
H39B_4 H 1.478491 0.735326 0.049533 0.461 Uiso 1 1 calc R U . . . 
H39C_4 H 1.466317 0.715242 0.030790 0.461 Uiso 1 1 calc R U . . . 
C41_4 C 1.0189(15) 0.6434(7) 0.0922(4) 0.085(10) Uani 1 1 d D U . . . 
C42_4 C 0.9741(14) 0.6318(6) 0.1049(3) 0.088(10) Uani 1 1 d D U . . . 
H42_4 H 0.953678 0.651133 0.112003 0.106 Uiso 1 1 calc R U . . . 
C43_4 C 0.9572(14) 0.5935(6) 0.1078(4) 0.108(10) Uani 1 1 d D U . . . 
C44_4 C 0.9926(17) 0.5669(8) 0.0972(4) 0.125(11) Uani 1 1 d D U . . . 
C45_4 C 1.0420(15) 0.5769(6) 0.0848(4) 0.131(11) Uani 1 1 d D U . . . 
C46_4 C 1.0536(16) 0.6162(6) 0.0827(4) 0.108(11) Uani 1 1 d D U . . . 
H46_4 H 1.086215 0.624502 0.074479 0.130 Uiso 1 1 calc R U . . . 
C47_4 C 0.9070(12) 0.5815(7) 0.1220(3) 0.098(11) Uani 1 1 d D U . . . 
C471_4 C 0.8832(16) 0.6164(7) 0.1325(3) 0.126(13) Uani 1 1 d D U . . . 
H47A_4 H 0.862852 0.635262 0.124549 0.189 Uiso 1 1 calc R U . . . 
H47B_4 H 0.850340 0.607977 0.141287 0.189 Uiso 1 1 calc R U . . . 
H47C_4 H 0.921132 0.628342 0.138572 0.189 Uiso 1 1 calc R U . . . 
C472_4 C 0.8451(13) 0.5621(8) 0.1141(4) 0.126(13) Uani 1 1 d D U . . . 
H47D_4 H 0.824278 0.579685 0.105613 0.189 Uiso 1 1 calc R U . . . 
H47E_4 H 0.858032 0.538038 0.108151 0.189 Uiso 1 1 calc R U . . . 
H47F_4 H 0.813367 0.556126 0.123556 0.189 Uiso 1 1 calc R U . . . 
C473_4 C 0.9380(16) 0.5534(8) 0.1351(4) 0.145(14) Uani 1 1 d D U . . . 
H47G_4 H 0.954036 0.530384 0.128879 0.217 Uiso 1 1 calc R U . . . 
H47H_4 H 0.975291 0.566048 0.141142 0.217 Uiso 1 1 calc R U . . . 
H47I_4 H 0.904499 0.545683 0.143857 0.217 Uiso 1 1 calc R U . . . 
O48_4 O 0.9746(16) 0.5275(6) 0.0985(5) 0.174(13) Uani 1 1 d D U . . . 
H48_4 H 0.932983 0.525635 0.099242 0.261 Uiso 1 1 calc R U . . . 
C49_4 C 1.0797(14) 0.5464(7) 0.0740(4) 0.158(14) Uani 1 1 d D U . . . 
C491_4 C 1.0313(17) 0.5221(10) 0.0630(4) 0.201(18) Uani 1 1 d D U . . . 
H49A_4 H 1.005830 0.539208 0.055168 0.301 Uiso 1 1 calc R U . . . 
H49B_4 H 1.056392 0.503403 0.055864 0.301 Uiso 1 1 calc R U . . . 
H49C_4 H 1.000806 0.508206 0.070808 0.301 Uiso 1 1 calc R U . . . 
C492_4 C 1.118(2) 0.5189(10) 0.0859(5) 0.234(19) Uani 1 1 d D U . . . 
H49D_4 H 1.149783 0.533842 0.093131 0.351 Uiso 1 1 calc R U . . . 
H49E_4 H 1.087413 0.505032 0.093644 0.351 Uiso 1 1 calc R U . . . 
H49F_4 H 1.142999 0.500229 0.078700 0.351 Uiso 1 1 calc R U . . . 
C493_4 C 1.1278(16) 0.5663(9) 0.0612(4) 0.184(17) Uani 1 1 d D U . . . 
H49G_4 H 1.102970 0.583921 0.053519 0.276 Uiso 1 1 calc R U . . . 
H49H_4 H 1.160999 0.580978 0.067900 0.276 Uiso 1 1 calc R U . . . 
H49I_4 H 1.150269 0.546617 0.054012 0.276 Uiso 1 1 calc R U . . . 
C51_4 C 0.9451(16) 0.8959(7) 0.1113(3) 0.073(9) Uani 1 1 d D U . . . 
C52_4 C 0.9329(15) 0.8923(7) 0.1289(3) 0.075(9) Uani 1 1 d D U . . . 
H52_4 H 0.940481 0.867938 0.134444 0.090 Uiso 1 1 calc R U . . . 
C53_4 C 0.9100(14) 0.9229(6) 0.1391(3) 0.076(9) Uani 1 1 d D U . . . 
C54_4 C 0.9044(19) 0.9583(7) 0.1301(3) 0.090(10) Uani 1 1 d D U . . . 
C55_4 C 0.9113(15) 0.9637(6) 0.1117(3) 0.081(9) Uani 1 1 d D U . . . 
C56_4 C 0.9320(16) 0.9305(6) 0.1030(3) 0.086(10) Uani 1 1 d D U . . . 
H56_4 H 0.937542 0.931778 0.090556 0.104 Uiso 1 1 calc R U . . . 
C57_4 C 0.9026(13) 0.9184(7) 0.1591(3) 0.096(11) Uani 1 1 d D U . . . 
C571_4 C 0.9560(14) 0.9418(8) 0.1686(4) 0.131(13) Uani 1 1 d D U . . . 
H57A_4 H 0.952716 0.969130 0.165162 0.197 Uiso 1 1 calc R U . . . 
H57B_4 H 0.949489 0.939573 0.181402 0.197 Uiso 1 1 calc R U . . . 
H57C_4 H 1.000036 0.931826 0.165488 0.197 Uiso 1 1 calc R U . . . 
C572_4 C 0.8340(13) 0.9318(9) 0.1653(3) 0.123(12) Uani 1 1 d D U . . . 
H57D_4 H 0.799579 0.916857 0.159182 0.185 Uiso 1 1 calc R U . . . 
H57E_4 H 0.830088 0.927751 0.178028 0.185 Uiso 1 1 calc R U . . . 
H57F_4 H 0.828464 0.959427 0.162619 0.185 Uiso 1 1 calc R U . . . 
C573_4 C 0.9088(17) 0.8761(7) 0.1647(4) 0.137(13) Uani 1 1 d D U . . . 
H57G_4 H 0.874873 0.860636 0.158716 0.206 Uiso 1 1 calc R U . . . 
H57H_4 H 0.953106 0.866414 0.161603 0.206 Uiso 1 1 calc R U . . . 
H57I_4 H 0.902558 0.874161 0.177516 0.206 Uiso 1 1 calc R U . . . 
O58_4 O 0.8842(15) 0.9908(6) 0.1400(3) 0.114(9) Uani 1 1 d D U . . . 
H58_4 H 0.901418 1.010949 0.135756 0.171 Uiso 1 1 calc R U . . . 
C59_4 C 0.9011(12) 1.0024(6) 0.1023(3) 0.083(11) Uani 1 1 d D U . . . 
C591_4 C 0.8315(12) 1.0192(8) 0.1051(4) 0.117(12) Uani 1 1 d D U . . . 
H59A_4 H 0.827793 1.043886 0.098773 0.175 Uiso 1 1 calc R U . . . 
H59B_4 H 0.798287 1.000955 0.100471 0.175 Uiso 1 1 calc R U . . . 
H59C_4 H 0.823773 1.023366 0.117665 0.175 Uiso 1 1 calc R U . . . 
C592_4 C 0.9512(14) 1.0322(7) 0.1091(4) 0.111(12) Uani 1 1 d D U . . . 
H59D_4 H 0.944222 1.056886 0.103009 0.166 Uiso 1 1 calc R U . . . 
H59E_4 H 0.944945 1.035807 0.121802 0.166 Uiso 1 1 calc R U . . . 
H59F_4 H 0.996423 1.022875 0.106823 0.166 Uiso 1 1 calc R U . . . 
C593_4 C 0.9085(15) 0.9989(8) 0.0822(3) 0.104(12) Uani 1 1 d D U . . . 
H59G_4 H 0.901537 1.024398 0.076778 0.155 Uiso 1 1 calc R U . . . 
H59H_4 H 0.953223 0.989564 0.079346 0.155 Uiso 1 1 calc R U . . . 
H59I_4 H 0.875368 0.980621 0.077657 0.155 Uiso 1 1 calc R U . . . 
Si2_4 Si 1.1185(6) 0.9794(3) 0.03741(14) 0.106(5) Uani 1 1 d D U . . . 
C3_4 C 1.1550(16) 0.8961(8) 0.0336(4) 0.085(10) Uani 1 1 d D U . . . 
C4_4 C 1.1378(16) 0.9295(7) 0.0339(4) 0.096(10) Uani 1 1 d D U . . . 
C61_4 C 1.1898(12) 1.0079(8) 0.0268(3) 0.135(13) Uani 1 1 d D U . . . 
H61_4 H 1.181540 1.035952 0.029392 0.162 Uiso 1 1 calc R U . . . 
C62_4 C 1.191(2) 1.0036(12) 0.0074(3) 0.21(2) Uani 1 1 d D U . . . 
H62A_4 H 1.147376 1.010638 0.002596 0.308 Uiso 1 1 calc R U . . . 
H62B_4 H 1.225123 1.020605 0.002453 0.308 Uiso 1 1 calc R U . . . 
H62C_4 H 1.201029 0.976589 0.004391 0.308 Uiso 1 1 calc R U . . . 
C63_4 C 1.2541(14) 0.9977(13) 0.0351(5) 0.190(19) Uani 1 1 d D U . . . 
H63A_4 H 1.250814 1.001062 0.047938 0.285 Uiso 1 1 calc R U . . . 
H63B_4 H 1.265048 0.970663 0.032453 0.285 Uiso 1 1 calc R U . . . 
H63C_4 H 1.289142 1.014678 0.030514 0.285 Uiso 1 1 calc R U . . . 
C64_4 C 1.1176(18) 0.9872(8) 0.0620(3) 0.141(13) Uani 1 1 d D U . . . 
H64_4 H 1.166735 0.987977 0.064044 0.169 Uiso 1 1 calc R U . . . 
C65_4 C 1.102(2) 1.0259(8) 0.0681(4) 0.19(2) Uani 1 1 d D U . . . 
H65A_4 H 1.115070 1.044872 0.059147 0.286 Uiso 1 1 calc R U . . . 
H65B_4 H 1.053474 1.027892 0.070056 0.286 Uiso 1 1 calc R U . . . 
H65C_4 H 1.125144 1.031134 0.079120 0.286 Uiso 1 1 calc R U . . . 
C66_4 C 1.102(3) 0.9546(9) 0.0733(4) 0.19(2) Uani 1 1 d D U . . . 
H66A_4 H 1.115267 0.930424 0.067502 0.288 Uiso 1 1 calc R U . . . 
H66B_4 H 1.125259 0.957208 0.084524 0.288 Uiso 1 1 calc R U . . . 
H66C_4 H 1.053589 0.953965 0.075459 0.288 Uiso 1 1 calc R U . . . 
C67_4 C 1.0379(12) 0.9898(8) 0.0256(4) 0.166(14) Uani 1 1 d D U . . . 
H67_4 H 1.049490 0.984774 0.013016 0.199 Uiso 1 1 calc R U . . . 
C68_4 C 1.020(2) 1.0310(9) 0.0255(7) 0.28(3) Uani 1 1 d D U . . . 
H68A_4 H 1.059343 1.046701 0.023262 0.424 Uiso 1 1 calc R U . . . 
H68B_4 H 0.986616 1.035689 0.016295 0.424 Uiso 1 1 calc R U . . . 
H68C_4 H 1.000862 1.038045 0.037024 0.424 Uiso 1 1 calc R U . . . 
C69_4 C 0.9840(15) 0.9621(11) 0.0289(7) 0.24(2) Uani 1 1 d D U . . . 
H69A_4 H 1.001861 0.935629 0.028647 0.358 Uiso 1 1 calc R U . . . 
H69B_4 H 0.964223 0.967202 0.040458 0.358 Uiso 1 1 calc R U . . . 
H69C_4 H 0.949977 0.964845 0.019729 0.358 Uiso 1 1 calc R U . . . 
  
loop_ 
 _atom_site_aniso_label 
 _atom_site_aniso_U_11 
 _atom_site_aniso_U_22 
 _atom_site_aniso_U_33 
 _atom_site_aniso_U_23 
 _atom_site_aniso_U_13 
 _atom_site_aniso_U_12 
C11_1 0.08(2) 0.075(16) 0.10(2) -0.015(18) -0.002(15) -0.013(17) 
C12_1 0.06(2) 0.068(14) 0.07(2) -0.009(16) 0.010(13) -0.012(14) 
N13_1 0.053(18) 0.069(14) 0.049(17) -0.005(15) 0.019(12) -0.015(14) 
C14_1 0.06(2) 0.063(13) 0.057(19) -0.006(15) 0.008(13) -0.007(13) 
C15_1 0.07(2) 0.064(13) 0.07(2) 0.001(15) -0.010(14) -0.007(13) 
C16_1 0.06(2) 0.073(16) 0.07(2) 0.003(17) 0.001(14) -0.002(16) 
C17_1 0.058(19) 0.071(16) 0.076(18) 0.010(18) 0.017(15) 0.002(16) 
S18_1 0.062(9) 0.082(9) 0.084(8) 0.007(7) 0.001(7) 0.000(8) 
C19_1 0.061(19) 0.063(16) 0.067(19) 0.002(15) 0.001(12) -0.010(14) 
C20_1 0.049(18) 0.067(14) 0.056(18) 0.005(16) 0.013(12) -0.016(15) 
S21_1 0.070(9) 0.085(9) 0.089(8) -0.004(7) -0.005(7) -0.007(8) 
C22_1 0.053(18) 0.08(2) 0.062(18) 0.003(15) 0.007(12) -0.015(16) 
C23_1 0.06(2) 0.08(2) 0.06(2) 0.002(15) -0.001(13) -0.011(16) 
C24_1 0.06(2) 0.070(14) 0.059(19) 0.002(15) 0.001(12) -0.008(14) 
C25_1 0.054(19) 0.065(13) 0.057(19) -0.007(15) 0.010(12) 0.001(14) 
N26_1 0.058(19) 0.065(13) 0.076(18) -0.014(15) 0.009(13) 0.003(14) 
C27_1 0.06(2) 0.067(14) 0.08(2) -0.019(16) 0.010(13) 0.002(14) 
C28_1 0.10(2) 0.063(15) 0.09(2) -0.019(17) 0.008(15) 0.004(15) 
C29_1 0.12(3) 0.063(17) 0.13(3) -0.01(2) -0.018(18) -0.004(18) 
C30_1 0.12(3) 0.070(16) 0.12(3) -0.02(2) -0.016(17) -0.010(19) 
Si1_1 0.074(12) 0.240(16) 0.167(13) -0.096(12) -0.041(10) 0.027(13) 
C1_1 0.07(2) 0.11(2) 0.12(3) -0.025(19) -0.010(16) -0.01(2) 
C2_1 0.08(2) 0.16(2) 0.13(2) -0.06(2) -0.023(18) 0.01(2) 
C31_1 0.12(3) 0.27(3) 0.20(3) -0.08(3) -0.06(2) 0.00(3) 
C32_1 0.20(5) 0.39(5) 0.13(4) -0.05(4) -0.05(3) 0.02(5) 
C33_1 0.22(5) 0.27(4) 0.31(5) -0.08(4) -0.06(4) 0.00(5) 
C34_1 0.11(3) 0.24(3) 0.23(3) -0.06(2) -0.11(3) 0.04(3) 
C35_1 0.15(4) 0.28(5) 0.48(6) -0.08(5) -0.20(4) 0.05(4) 
C36_1 0.10(4) 0.28(5) 0.16(4) -0.07(3) -0.02(3) 0.04(4) 
C37_1 0.09(3) 0.31(4) 0.24(3) -0.09(3) -0.01(3) -0.01(3) 
C38_1 0.09(4) 0.36(6) 0.34(6) -0.13(5) -0.03(3) 0.00(4) 
C39_1 0.14(4) 0.32(6) 0.29(5) -0.04(4) -0.02(4) -0.04(4) 
C41_1 0.06(2) 0.078(16) 0.09(2) 0.014(17) 0.008(14) 0.000(16) 
C42_1 0.06(2) 0.073(17) 0.15(2) 0.015(18) -0.014(17) 0.005(17) 
C43_1 0.07(2) 0.081(16) 0.19(2) 0.018(17) -0.026(16) 0.010(17) 
C44_1 0.06(3) 0.109(19) 0.16(2) 0.026(18) -0.014(16) 0.013(19) 
C45_1 0.09(2) 0.121(19) 0.13(2) 0.015(17) -0.025(16) 0.016(19) 
C46_1 0.08(2) 0.106(19) 0.11(2) 0.005(18) -0.005(15) 0.015(18) 
C47_1 0.12(3) 0.071(18) 0.25(3) 0.025(19) -0.07(2) 0.02(2) 
C471_1 0.18(4) 0.08(3) 0.30(4) 0.01(3) -0.12(3) 0.00(3) 
C472_1 0.15(4) 0.12(3) 0.36(4) 0.12(3) -0.08(3) -0.01(3) 
C473_1 0.16(3) 0.08(3) 0.29(4) -0.03(3) -0.07(3) 0.04(3) 
O48_1 0.12(3) 0.12(2) 0.26(3) 0.02(2) -0.08(2) 0.03(2) 
C49_1 0.15(3) 0.16(3) 0.17(3) 0.01(2) -0.08(2) 0.02(3) 
C491_1 0.26(5) 0.18(3) 0.23(4) -0.05(3) -0.15(4) 0.05(3) 
C492_1 0.21(4) 0.28(4) 0.16(3) 0.05(3) -0.08(3) 0.03(4) 
C493_1 0.13(3) 0.16(4) 0.30(5) 0.03(3) -0.10(3) -0.01(3) 
C51_1 0.06(2) 0.11(2) 0.058(19) -0.009(14) 0.007(14) -0.009(15) 
C52_1 0.07(2) 0.11(2) 0.07(2) -0.018(15) 0.003(15) -0.011(17) 
C53_1 0.06(2) 0.14(2) 0.069(19) -0.024(15) 0.009(14) -0.021(15) 
C54_1 0.06(2) 0.14(2) 0.06(2) -0.024(16) -0.007(15) -0.028(16) 
C55_1 0.066(19) 0.13(2) 0.058(19) -0.012(14) -0.007(14) -0.018(16) 
C56_1 0.06(2) 0.11(2) 0.053(19) -0.019(16) -0.001(14) -0.006(16) 
C57_1 0.07(3) 0.17(3) 0.09(2) -0.051(17) 0.00(2) -0.010(16) 
C571_1 0.13(4) 0.25(4) 0.09(2) -0.06(2) 0.02(2) -0.01(3) 
C572_1 0.08(3) 0.15(3) 0.12(3) -0.03(2) -0.03(2) -0.01(2) 
C573_1 0.08(3) 0.20(3) 0.13(3) -0.08(2) -0.02(3) 0.02(2) 
O58_1 0.09(2) 0.18(3) 0.080(17) -0.031(19) -0.026(14) -0.036(19) 
C59_1 0.07(2) 0.14(3) 0.09(2) -0.002(15) -0.02(2) -0.011(16) 
C591_1 0.06(3) 0.16(3) 0.12(2) -0.03(2) -0.07(2) 0.03(2) 
C592_1 0.14(3) 0.15(3) 0.11(2) 0.02(2) -0.02(2) -0.03(3) 
C593_1 0.08(2) 0.15(3) 0.10(3) 0.01(2) -0.04(2) -0.02(2) 
Si2_1 0.170(14) 0.118(12) 0.107(10) -0.011(10) -0.034(10) 0.023(12) 
C3_1 0.10(2) 0.05(2) 0.08(2) -0.033(16) 0.018(15) 0.022(18) 
C4_1 0.14(2) 0.07(2) 0.11(2) -0.026(19) -0.011(19) 0.02(2) 
C61_1 0.21(3) 0.13(3) 0.13(2) -0.03(3) -0.02(2) 0.00(3) 
C62_1 0.26(4) 0.18(4) 0.17(4) -0.05(3) 0.07(4) -0.02(4) 
C63_1 0.26(5) 0.16(3) 0.31(5) -0.12(4) 0.04(5) -0.03(4) 
C64_1 0.16(3) 0.24(3) 0.13(3) -0.05(3) -0.05(2) -0.03(3) 
C65_1 0.28(5) 0.39(6) 0.22(4) -0.02(5) -0.14(4) -0.01(5) 
C66_1 0.15(4) 0.36(6) 0.16(3) -0.06(4) -0.03(3) 0.04(4) 
C67_1 0.24(4) 0.11(2) 0.12(3) 0.00(2) -0.06(3) 0.03(2) 
C68_1 0.28(5) 0.17(4) 0.14(4) 0.03(3) -0.07(3) 0.04(4) 
C69_1 0.29(4) 0.08(3) 0.16(3) -0.01(3) -0.09(4) -0.01(3) 
C11_2 0.06(2) 0.054(14) 0.05(2) 0.010(15) 0.011(14) -0.015(15) 
C12_2 0.06(2) 0.054(13) 0.058(19) 0.008(14) 0.003(13) -0.012(14) 
N13_2 0.067(19) 0.057(13) 0.060(17) 0.006(15) -0.001(12) -0.013(14) 
C14_2 0.065(18) 0.061(13) 0.058(19) 0.010(16) 0.003(12) -0.008(14) 
C15_2 0.056(18) 0.058(15) 0.058(19) 0.011(16) 0.008(12) -0.014(14) 
C16_2 0.05(2) 0.067(18) 0.08(2) 0.015(17) 0.004(14) -0.019(15) 
C17_2 0.071(18) 0.08(2) 0.09(2) 0.003(16) -0.016(14) -0.007(14) 
S18_2 0.089(10) 0.070(9) 0.089(8) 0.001(7) -0.015(7) -0.003(8) 
C19_2 0.070(19) 0.058(15) 0.071(19) 0.011(16) 0.000(14) -0.011(13) 
C20_2 0.060(19) 0.051(16) 0.06(2) 0.007(14) 0.006(13) -0.002(12) 
S21_2 0.071(9) 0.078(9) 0.091(8) -0.006(7) -0.002(7) -0.007(8) 
C22_2 0.06(2) 0.059(13) 0.062(18) 0.003(16) 0.003(16) -0.002(15) 
C23_2 0.06(2) 0.059(13) 0.07(2) 0.003(17) 0.004(15) 0.000(16) 
C24_2 0.058(19) 0.056(12) 0.07(2) 0.005(15) 0.007(13) 0.003(13) 
C25_2 0.058(19) 0.053(12) 0.06(2) 0.005(15) 0.008(12) -0.002(13) 
N26_2 0.067(18) 0.053(13) 0.065(17) 0.003(14) 0.000(12) 0.003(14) 
C27_2 0.06(2) 0.051(13) 0.065(19) 0.005(15) -0.002(13) -0.004(15) 
C28_2 0.08(2) 0.058(17) 0.08(2) 0.007(15) -0.017(14) -0.002(17) 
C29_2 0.08(2) 0.061(18) 0.08(2) 0.009(17) -0.017(16) 0.004(18) 
C30_2 0.07(2) 0.050(18) 0.07(2) 0.011(16) 0.000(15) -0.005(16) 
Si1_2 0.124(12) 0.095(11) 0.105(10) -0.018(9) -0.010(10) -0.030(10) 
C1_2 0.07(2) 0.056(18) 0.06(2) 0.004(16) 0.009(16) -0.012(18) 
C2_2 0.10(2) 0.07(2) 0.09(2) -0.004(17) -0.009(18) -0.02(2) 
C31_2 0.11(2) 0.12(3) 0.18(3) 0.00(3) 0.00(2) -0.04(2) 
C32_2 0.16(5) 0.23(4) 0.22(4) 0.03(3) 0.05(3) -0.02(4) 
C33_2 0.28(6) 0.13(3) 0.31(5) 0.00(4) -0.01(5) -0.01(4) 
C34_2 0.21(4) 0.25(3) 0.09(2) -0.05(2) 0.01(2) -0.09(3) 
C35_2 0.35(6) 0.42(7) 0.17(4) -0.07(5) -0.06(4) -0.16(5) 
C36_2 0.27(4) 0.33(6) 0.20(4) -0.08(4) 0.09(4) -0.16(4) 
C37_2 0.13(3) 0.10(2) 0.22(3) -0.04(2) -0.03(3) -0.05(2) 
C38_2 0.26(5) 0.14(4) 0.29(5) -0.05(4) -0.05(4) -0.11(4) 
C39_2 0.13(3) 0.15(4) 0.31(5) -0.06(4) -0.01(4) 0.00(3) 
C41_2 0.065(17) 0.07(2) 0.06(2) -0.003(16) -0.008(15) -0.002(14) 
C42_2 0.069(18) 0.08(2) 0.08(2) -0.004(17) -0.011(16) 0.004(15) 
C43_2 0.069(17) 0.079(19) 0.08(2) -0.007(15) -0.014(16) 0.002(14) 
C44_2 0.067(18) 0.08(2) 0.08(2) -0.007(16) -0.006(17) -0.002(14) 
C45_2 0.076(18) 0.077(18) 0.08(2) -0.017(16) -0.011(16) 0.001(14) 
C46_2 0.072(18) 0.09(2) 0.09(2) -0.021(17) -0.010(17) 0.003(16) 
C47_2 0.074(19) 0.09(2) 0.08(2) -0.035(18) -0.029(19) 0.008(15) 
C471_2 0.08(2) 0.14(3) 0.16(3) 0.00(2) 0.00(2) 0.01(2) 
C472_2 0.11(3) 0.13(3) 0.09(2) -0.02(2) -0.04(2) 0.03(2) 
C473_2 0.13(3) 0.12(2) 0.12(3) -0.07(2) -0.02(3) 0.01(2) 
O48_2 0.079(18) 0.12(2) 0.16(3) -0.070(19) -0.021(17) -0.003(16) 
C49_2 0.07(2) 0.09(2) 0.10(2) -0.027(18) -0.03(2) 0.014(15) 
C491_2 0.09(2) 0.12(3) 0.11(3) -0.02(2) -0.02(2) 0.04(2) 
C492_2 0.11(3) 0.09(3) 0.19(3) -0.04(2) 0.00(3) -0.02(2) 
C493_2 0.08(3) 0.18(4) 0.10(2) -0.06(2) -0.05(2) 0.04(3) 
C51_2 0.05(2) 0.059(13) 0.07(2) 0.003(15) 0.014(14) -0.003(15) 
C52_2 0.08(2) 0.059(15) 0.08(2) 0.004(16) 0.009(16) 0.001(16) 
C53_2 0.09(2) 0.062(14) 0.09(2) 0.000(15) 0.006(14) 0.001(15) 
C54_2 0.09(2) 0.065(16) 0.10(2) 0.005(17) 0.002(15) -0.008(17) 
C55_2 0.10(2) 0.064(16) 0.11(2) 0.001(15) -0.016(15) -0.010(17) 
C56_2 0.07(2) 0.062(16) 0.10(2) -0.005(16) -0.008(15) -0.001(17) 
C57_2 0.11(3) 0.051(19) 0.09(3) -0.008(14) -0.006(14) -0.002(17) 
C571_2 0.17(3) 0.07(3) 0.10(3) -0.008(19) -0.04(2) -0.01(2) 
C572_2 0.10(3) 0.07(2) 0.11(3) -0.030(19) -0.03(2) 0.01(2) 
C573_2 0.15(3) 0.08(3) 0.13(3) 0.00(2) 0.03(2) -0.02(2) 
O58_2 0.10(2) 0.064(16) 0.16(2) -0.003(18) -0.014(17) -0.005(17) 
C59_2 0.13(3) 0.08(2) 0.13(3) 0.003(16) -0.046(17) -0.03(2) 
C591_2 0.19(4) 0.11(3) 0.13(3) -0.02(2) -0.06(2) -0.01(3) 
C592_2 0.13(3) 0.15(3) 0.20(4) 0.02(3) -0.05(2) -0.05(3) 
C593_2 0.20(4) 0.08(2) 0.15(3) 0.001(19) -0.10(3) -0.04(2) 
Si2_2 0.179(16) 0.152(15) 0.142(12) -0.057(10) -0.084(12) 0.042(12) 
C3_2 0.10(3) 0.07(2) 0.12(2) 0.003(17) -0.049(18) 0.00(2) 
C4_2 0.14(3) 0.10(2) 0.14(2) -0.018(18) -0.08(2) 0.02(2) 
C61_2 0.26(3) 0.20(4) 0.22(3) -0.05(3) -0.04(3) 0.05(3) 
C62_2 0.40(7) 0.16(5) 0.37(6) 0.02(4) -0.05(5) 0.09(5) 
C63_2 0.33(5) 0.27(5) 0.26(5) -0.09(4) -0.02(5) -0.04(4) 
C64_2 0.24(3) 0.18(3) 0.23(3) -0.11(2) -0.10(3) 0.01(3) 
C65_2 0.30(5) 0.30(5) 0.33(6) -0.17(5) -0.10(5) 0.11(4) 
C66_2 0.37(6) 0.19(4) 0.28(5) -0.14(4) -0.12(5) 0.06(4) 
C67_2 0.29(4) 0.24(4) 0.15(3) -0.04(3) -0.08(3) 0.05(3) 
C68_2 0.37(6) 0.36(6) 0.22(4) -0.03(4) -0.14(4) 0.19(5) 
C69_2 0.32(6) 0.38(6) 0.15(4) -0.06(4) -0.06(4) -0.05(5) 
C11_3 0.08(2) 0.077(14) 0.09(2) 0.000(16) 0.010(16) 0.012(18) 
C12_3 0.06(2) 0.078(14) 0.07(2) -0.005(15) -0.003(14) 0.006(17) 
N13_3 0.06(2) 0.083(13) 0.075(18) -0.006(15) 0.002(13) 0.001(17) 
C14_3 0.05(2) 0.085(13) 0.07(2) 0.004(15) 0.003(13) 0.012(17) 
C15_3 0.05(2) 0.085(15) 0.07(2) -0.005(16) 0.002(12) -0.002(16) 
C16_3 0.06(2) 0.09(2) 0.08(2) 0.004(16) 0.012(14) 0.009(18) 
C17_3 0.06(2) 0.09(2) 0.08(2) 0.001(16) 0.013(13) 0.004(18) 
S18_3 0.072(9) 0.094(9) 0.082(8) -0.006(7) 0.023(7) -0.013(8) 
C19_3 0.05(2) 0.085(15) 0.062(18) -0.005(17) -0.002(13) 0.000(17) 
C20_3 0.07(2) 0.080(16) 0.07(2) -0.016(15) 0.007(13) -0.015(16) 
S21_3 0.092(10) 0.082(9) 0.090(8) -0.007(7) 0.035(7) -0.002(8) 
C22_3 0.08(2) 0.070(17) 0.077(18) -0.019(17) 0.008(15) -0.011(16) 
C23_3 0.07(2) 0.070(17) 0.07(2) -0.019(17) 0.006(14) -0.015(17) 
C24_3 0.06(2) 0.077(13) 0.06(2) -0.017(16) 0.004(13) -0.010(16) 
C25_3 0.05(2) 0.078(13) 0.07(2) -0.001(15) 0.001(13) 0.003(16) 
N26_3 0.05(2) 0.081(14) 0.072(18) -0.001(14) 0.011(13) 0.011(17) 
C27_3 0.05(2) 0.075(14) 0.072(19) 0.001(15) -0.006(13) 0.007(18) 
C28_3 0.07(2) 0.080(16) 0.10(2) 0.004(17) 0.012(14) 0.004(19) 
C29_3 0.08(3) 0.080(16) 0.10(2) 0.003(19) 0.012(17) 0.00(2) 
C30_3 0.09(3) 0.080(17) 0.09(2) 0.001(17) 0.006(17) 0.008(19) 
Si1_3 0.163(14) 0.115(12) 0.106(10) -0.025(9) 0.032(11) 0.011(11) 
C1_3 0.10(3) 0.07(2) 0.09(2) 0.000(17) 0.011(18) 0.01(2) 
C2_3 0.14(3) 0.08(2) 0.10(2) -0.001(17) 0.02(2) 0.02(2) 
C31_3 0.23(3) 0.15(3) 0.18(3) -0.03(3) 0.06(3) 0.07(3) 
C32_3 0.31(6) 0.15(4) 0.31(6) 0.01(4) 0.06(5) 0.09(4) 
C33_3 0.28(6) 0.25(5) 0.42(7) 0.03(5) 0.01(5) 0.00(4) 
C34_3 0.19(3) 0.19(3) 0.08(2) 0.04(3) 0.02(3) 0.04(2) 
C35_3 0.25(5) 0.32(5) 0.10(3) 0.00(4) 0.03(3) 0.03(4) 
C36_3 0.28(6) 0.18(4) 0.20(4) 0.06(4) 0.07(4) 0.09(3) 
C37_3 0.25(3) 0.24(3) 0.12(3) -0.10(3) 0.08(3) -0.05(3) 
C38_3 0.26(5) 0.24(5) 0.13(3) -0.11(3) 0.07(3) -0.03(4) 
C39_3 0.29(6) 0.26(5) 0.20(4) -0.10(4) 0.14(4) -0.05(4) 
C41_3 0.08(2) 0.11(2) 0.10(2) 0.001(18) 0.031(14) 0.010(19) 
C42_3 0.08(2) 0.12(2) 0.11(3) 0.018(18) 0.027(16) 0.00(2) 
C43_3 0.09(2) 0.112(17) 0.11(2) 0.006(19) 0.033(15) -0.015(18) 
C44_3 0.08(3) 0.119(18) 0.11(2) 0.00(2) 0.021(15) -0.01(2) 
C45_3 0.08(2) 0.109(17) 0.09(2) -0.016(18) 0.027(14) -0.002(18) 
C46_3 0.08(3) 0.11(2) 0.09(2) -0.013(19) 0.028(15) 0.010(18) 
C47_3 0.12(3) 0.12(2) 0.14(2) 0.03(2) 0.02(2) -0.03(2) 
C471_3 0.16(3) 0.11(2) 0.20(3) 0.05(3) 0.05(3) -0.02(3) 
C472_3 0.14(3) 0.12(3) 0.18(3) 0.01(3) 0.02(3) -0.04(2) 
C473_3 0.18(4) 0.15(4) 0.14(2) 0.05(2) 0.01(2) -0.01(3) 
O48_3 0.08(2) 0.18(3) 0.14(3) 0.055(19) 0.040(16) 0.03(2) 
C49_3 0.09(2) 0.13(2) 0.10(2) -0.03(2) 0.03(2) 0.01(2) 
C491_3 0.10(3) 0.10(2) 0.16(3) -0.03(2) 0.01(3) -0.01(2) 
C492_3 0.09(2) 0.14(3) 0.13(3) -0.01(3) 0.03(2) 0.01(2) 
C493_3 0.10(3) 0.20(4) 0.12(2) -0.06(2) 0.04(2) 0.00(3) 
C51_3 0.08(2) 0.08(2) 0.068(19) 0.002(16) 0.016(17) 0.001(15) 
C52_3 0.10(3) 0.10(2) 0.066(18) 0.002(16) 0.001(17) 0.011(16) 
C53_3 0.11(2) 0.10(2) 0.060(18) 0.002(16) -0.006(16) 0.021(16) 
C54_3 0.12(3) 0.08(2) 0.055(19) -0.017(16) -0.003(17) 0.004(16) 
C55_3 0.11(2) 0.09(2) 0.059(17) -0.005(15) 0.017(16) 0.005(15) 
C56_3 0.11(3) 0.08(2) 0.067(18) -0.003(17) 0.018(17) -0.001(16) 
C57_3 0.15(3) 0.14(2) 0.08(2) 0.022(19) -0.01(2) 0.05(2) 
C571_3 0.16(3) 0.25(4) 0.16(4) 0.06(3) -0.06(3) 0.03(3) 
C572_3 0.22(4) 0.12(2) 0.13(3) 0.02(2) 0.02(3) 0.07(3) 
C573_3 0.24(4) 0.16(4) 0.10(2) 0.05(2) 0.03(3) 0.10(3) 
O58_3 0.13(3) 0.12(2) 0.113(19) 0.002(19) 0.023(16) 0.027(17) 
C59_3 0.13(2) 0.08(2) 0.06(2) -0.013(15) 0.02(2) -0.02(2) 
C591_3 0.21(4) 0.08(2) 0.07(2) -0.014(18) 0.03(3) -0.01(2) 
C592_3 0.13(2) 0.09(3) 0.16(3) 0.01(2) 0.05(2) -0.02(2) 
C593_3 0.14(3) 0.07(2) 0.08(2) 0.003(18) 0.04(2) -0.02(2) 
Si2_3 0.129(14) 0.137(13) 0.119(11) -0.010(10) 0.048(9) 0.017(10) 
C3_3 0.07(3) 0.07(2) 0.09(2) 0.010(18) 0.010(16) -0.006(18) 
C4_3 0.10(3) 0.09(2) 0.10(2) 0.011(19) 0.023(17) 0.002(19) 
C61_3 0.15(3) 0.22(3) 0.20(4) 0.05(3) 0.08(3) 0.00(3) 
C62_3 0.19(5) 0.27(6) 0.49(6) 0.21(5) 0.19(4) 0.05(4) 
C63_3 0.26(6) 0.37(6) 0.30(5) -0.08(5) 0.03(4) -0.07(5) 
C64_3 0.22(3) 0.18(3) 0.16(3) -0.01(3) 0.10(3) 0.07(3) 
C65_3 0.25(6) 0.24(5) 0.22(4) 0.00(4) 0.16(4) 0.07(4) 
C66_3 0.31(6) 0.24(5) 0.16(3) 0.01(4) 0.10(4) 0.15(5) 
C67_3 0.20(4) 0.35(4) 0.17(3) -0.12(3) 0.02(3) 0.01(3) 
C68_3 0.31(6) 0.63(8) 0.30(6) -0.25(6) 0.10(5) 0.03(6) 
C69_3 0.23(5) 0.48(7) 0.24(5) -0.14(5) 0.05(4) -0.05(5) 
C11_4 0.11(2) 0.10(2) 0.09(2) -0.014(17) 0.012(15) 0.010(17) 
C12_4 0.08(2) 0.090(17) 0.09(2) -0.009(16) -0.005(13) 0.004(17) 
N13_4 0.08(2) 0.085(16) 0.09(2) -0.008(14) -0.007(12) 0.008(15) 
C14_4 0.07(2) 0.066(14) 0.08(2) -0.011(15) -0.015(13) -0.006(16) 
C15_4 0.09(2) 0.064(14) 0.07(2) -0.015(15) -0.021(13) -0.014(17) 
C16_4 0.09(2) 0.064(14) 0.08(2) -0.005(17) -0.030(16) -0.003(18) 
C17_4 0.09(2) 0.063(12) 0.07(2) -0.014(16) -0.031(16) -0.003(17) 
S18_4 0.084(9) 0.078(9) 0.089(8) -0.002(7) -0.020(7) 0.004(8) 
C19_4 0.08(2) 0.057(12) 0.08(2) 0.000(17) -0.015(13) -0.014(17) 
C20_4 0.06(2) 0.056(12) 0.075(19) -0.005(16) -0.017(14) -0.016(17) 
S21_4 0.081(9) 0.076(9) 0.105(9) 0.005(7) 0.010(7) 0.003(8) 
C22_4 0.06(2) 0.055(15) 0.090(19) 0.016(15) 0.002(15) 0.003(16) 
C23_4 0.07(2) 0.056(15) 0.08(2) 0.000(17) -0.002(15) -0.007(18) 
C24_4 0.06(2) 0.055(15) 0.09(2) 0.000(15) -0.007(13) -0.006(17) 
C25_4 0.06(2) 0.064(15) 0.07(2) -0.007(15) -0.018(12) -0.005(16) 
N26_4 0.07(2) 0.070(15) 0.07(2) -0.004(14) -0.011(12) -0.004(15) 
C27_4 0.07(2) 0.087(17) 0.08(2) -0.008(16) -0.004(13) -0.005(16) 
C28_4 0.08(2) 0.091(17) 0.09(2) -0.011(17) 0.001(14) -0.018(18) 
C29_4 0.11(3) 0.10(2) 0.09(2) -0.02(2) 0.016(16) -0.01(2) 
C30_4 0.13(3) 0.10(2) 0.08(2) -0.016(19) 0.012(17) 0.00(2) 
Si1_4 0.233(18) 0.133(15) 0.159(13) -0.026(10) -0.023(12) 0.091(13) 
C1_4 0.15(3) 0.11(2) 0.10(2) -0.01(2) 0.02(2) 0.035(19) 
C2_4 0.17(3) 0.12(3) 0.12(2) -0.02(2) 0.03(2) 0.05(2) 
C31_4 0.35(4) 0.20(3) 0.25(3) -0.04(3) -0.04(3) 0.20(3) 
C32_4 0.35(6) 0.30(6) 0.46(7) -0.02(6) 0.01(6) 0.23(5) 
C33_4 0.36(6) 0.30(6) 0.23(4) -0.02(4) -0.06(4) 0.08(5) 
C34_4 0.30(4) 0.15(4) 0.27(3) 0.05(3) -0.01(3) 0.06(3) 
C35_4 0.47(7) 0.17(5) 0.35(6) 0.03(4) -0.12(5) 0.11(4) 
C36_4 0.32(6) 0.12(4) 0.21(4) 0.01(3) -0.04(4) 0.00(4) 
C37_4 0.23(3) 0.18(4) 0.28(4) 0.04(3) -0.03(3) 0.09(3) 
C38_4 0.18(5) 0.22(5) 0.42(6) 0.05(5) -0.06(5) 0.08(4) 
C39_4 0.28(6) 0.22(5) 0.41(7) 0.08(5) 0.03(5) 0.07(4) 
C41_4 0.11(2) 0.067(13) 0.08(2) -0.011(17) -0.004(15) -0.003(17) 
C42_4 0.12(3) 0.079(16) 0.07(2) -0.014(17) -0.003(16) -0.003(18) 
C43_4 0.14(2) 0.085(17) 0.10(2) 0.013(17) 0.021(15) 0.010(18) 
C44_4 0.15(3) 0.075(17) 0.15(3) 0.01(2) 0.046(17) 0.01(2) 
C45_4 0.17(3) 0.070(16) 0.16(3) -0.015(19) 0.059(17) -0.003(19) 
C46_4 0.14(3) 0.069(15) 0.11(2) -0.02(2) 0.028(18) -0.01(2) 
C47_4 0.13(3) 0.08(2) 0.09(3) 0.017(15) 0.012(15) 0.025(18) 
C471_4 0.18(4) 0.09(3) 0.11(3) -0.006(19) 0.02(2) 0.02(2) 
C472_4 0.15(3) 0.12(3) 0.11(3) 0.00(2) 0.02(2) -0.01(2) 
C473_4 0.16(4) 0.15(3) 0.13(3) 0.07(2) 0.03(2) 0.06(3) 
O48_4 0.22(3) 0.083(16) 0.21(3) 0.02(2) 0.09(3) -0.01(2) 
C49_4 0.17(4) 0.09(2) 0.21(4) -0.038(19) 0.08(2) 0.00(2) 
C491_4 0.24(4) 0.17(4) 0.19(4) -0.08(3) 0.14(3) -0.08(3) 
C492_4 0.24(5) 0.13(4) 0.32(5) 0.00(3) 0.08(3) 0.07(3) 
C493_4 0.17(4) 0.11(3) 0.26(4) -0.05(3) 0.10(3) -0.01(3) 
C51_4 0.07(2) 0.054(16) 0.094(17) 0.017(14) 0.019(19) -0.001(18) 
C52_4 0.06(2) 0.072(17) 0.096(17) 0.013(15) 0.015(19) -0.001(19) 
C53_4 0.06(2) 0.073(17) 0.089(15) 0.003(13) 0.001(18) -0.005(19) 
C54_4 0.09(2) 0.074(17) 0.105(16) 0.007(14) 0.01(2) 0.00(2) 
C55_4 0.08(2) 0.058(15) 0.105(16) 0.011(13) -0.01(2) -0.002(17) 
C56_4 0.09(2) 0.060(17) 0.104(18) 0.020(14) 0.02(2) 0.007(19) 
C57_4 0.11(2) 0.09(2) 0.088(16) 0.005(17) 0.00(2) 0.01(2) 
C571_4 0.15(3) 0.14(3) 0.10(2) -0.01(3) -0.03(2) 0.00(3) 
C572_4 0.13(3) 0.15(3) 0.09(2) 0.00(3) 0.02(2) 0.02(2) 
C573_4 0.19(4) 0.11(2) 0.11(3) 0.02(2) 0.00(3) 0.02(2) 
O58_4 0.12(3) 0.077(16) 0.144(19) -0.006(17) 0.013(18) 0.00(2) 
C59_4 0.09(2) 0.050(18) 0.110(18) 0.008(17) 0.00(2) -0.009(17) 
C591_4 0.11(2) 0.08(3) 0.16(3) 0.03(2) 0.02(2) 0.022(19) 
C592_4 0.14(3) 0.07(2) 0.12(3) 0.02(2) 0.00(3) -0.04(2) 
C593_4 0.13(3) 0.08(3) 0.108(18) 0.017(18) 0.00(2) 0.00(2) 
Si2_4 0.111(12) 0.081(10) 0.126(10) -0.019(9) -0.004(9) 0.000(10) 
C3_4 0.06(2) 0.091(18) 0.10(2) -0.01(2) 0.002(19) -0.02(2) 
C4_4 0.08(2) 0.095(17) 0.12(2) -0.01(2) 0.00(2) -0.012(19) 
C61_4 0.17(3) 0.11(2) 0.12(2) 0.00(3) 0.01(3) -0.03(3) 
C62_4 0.31(5) 0.18(4) 0.12(3) -0.01(3) 0.00(3) -0.04(4) 
C63_4 0.18(4) 0.19(4) 0.20(3) 0.02(3) -0.03(3) -0.06(4) 
C64_4 0.20(3) 0.09(3) 0.14(2) -0.01(2) 0.04(2) -0.01(3) 
C65_4 0.27(5) 0.10(3) 0.21(4) -0.05(3) 0.06(4) -0.03(4) 
C66_4 0.32(6) 0.12(3) 0.14(4) 0.01(3) 0.02(4) -0.04(4) 
C67_4 0.16(3) 0.10(3) 0.24(3) -0.02(3) -0.05(3) 0.01(2) 
C68_4 0.33(6) 0.12(3) 0.41(6) -0.06(4) -0.13(5) 0.06(3) 
C69_4 0.15(4) 0.20(4) 0.37(6) 0.06(5) -0.01(5) 0.00(3) 
  
_geom_special_details 
; 
 All esds (except the esd in the dihedral angle between two l.s. planes) 
 are estimated using the full covariance matrix.  The cell esds are taken 
 into account individually in the estimation of esds in distances, angles 
 and torsion angles; correlations between esds in cell parameters are only 
 used when they are defined by crystal symmetry.  An approximate (isotropic) 
 treatment of cell esds is used for estimating esds involving l.s. planes. 
; 
  
loop_ 
 _geom_bond_atom_site_label_1 
 _geom_bond_atom_site_label_2 
 _geom_bond_distance 
 _geom_bond_site_symmetry_2 
 _geom_bond_publ_flag 
C11_1 C30_1 1.38(2) . ? 
C11_1 C12_1 1.41(2) . ? 
C11_1 C1_1 1.47(2) . ? 
C12_1 N13_1 1.352(18) . ? 
C12_1 C27_1 1.42(3) . ? 
N13_1 C14_1 1.316(18) . ? 
C14_1 C15_1 1.440(19) . ? 
C14_1 C25_1 1.46(3) . ? 
C15_1 C19_1 1.387(19) . ? 
C15_1 C16_1 1.43(2) . ? 
C16_1 C17_1 1.381(19) . ? 
C16_1 H16_1 0.9500 . ? 
C17_1 C41_1 1.47(2) . ? 
C17_1 S18_1 1.746(18) . ? 
S18_1 C19_1 1.705(17) . ? 
C19_1 C20_1 1.41(2) . ? 
C20_1 C24_1 1.382(19) . ? 
C20_1 S21_1 1.708(17) . ? 
S21_1 C22_1 1.725(18) . ? 
C22_1 C23_1 1.381(19) . ? 
C22_1 C51_1 1.47(2) . ? 
C23_1 C24_1 1.43(2) . ? 
C23_1 H23_1 0.9500 . ? 
C24_1 C25_1 1.439(19) . ? 
C25_1 N26_1 1.317(18) . ? 
N26_1 C27_1 1.352(18) . ? 
C27_1 C28_1 1.42(2) . ? 
C28_1 C29_1 1.37(2) . ? 
C28_1 C3_1 1.48(2) . ? 
C29_1 C30_1 1.40(2) . ? 
C29_1 H29_1 0.9500 . ? 
C30_1 H30_1 0.9500 . ? 
Si1_1 C2_1 1.77(2) . ? 
Si1_1 C31_1 1.893(18) . ? 
Si1_1 C34_1 1.895(18) . ? 
Si1_1 C37_1 1.913(18) . ? 
C1_1 C2_1 1.20(2) . ? 
C31_1 C32_1 1.465(18) . ? 
C31_1 C33_1 1.489(18) . ? 
C31_1 H31_1 1.0000 . ? 
C32_1 H32A_1 0.9800 . ? 
C32_1 H32B_1 0.9800 . ? 
C32_1 H32C_1 0.9800 . ? 
C33_1 H33A_1 0.9800 . ? 
C33_1 H33B_1 0.9800 . ? 
C33_1 H33C_1 0.9800 . ? 
C34_1 C35_1 1.485(17) . ? 
C34_1 C36_1 1.492(17) . ? 
C34_1 H34_1 1.0000 . ? 
C35_1 H35A_1 0.9800 . ? 
C35_1 H35B_1 0.9800 . ? 
C35_1 H35C_1 0.9800 . ? 
C36_1 H36A_1 0.9800 . ? 
C36_1 H36B_1 0.9800 . ? 
C36_1 H36C_1 0.9800 . ? 
C37_1 C39_1 1.473(18) . ? 
C37_1 C38_1 1.480(18) . ? 
C37_1 H37_1 1.0000 . ? 
C38_1 H38A_1 0.9800 . ? 
C38_1 H38B_1 0.9800 . ? 
C38_1 H38C_1 0.9800 . ? 
C39_1 H39A_1 0.9800 . ? 
C39_1 H39B_1 0.9800 . ? 
C39_1 H39C_1 0.9800 . ? 
C41_1 C46_1 1.373(17) . ? 
C41_1 C42_1 1.377(17) . ? 
C42_1 C43_1 1.383(17) . ? 
C42_1 H42_1 0.9500 . ? 
C43_1 C44_1 1.403(17) . ? 
C43_1 C47_1 1.532(19) . ? 
C44_1 C45_1 1.403(17) . ? 
C44_1 O48_1 1.41(2) . ? 
C45_1 C46_1 1.382(17) . ? 
C45_1 C49_1 1.536(19) . ? 
C46_1 H46_1 0.9500 . ? 
C47_1 C473_1 1.530(17) . ? 
C47_1 C472_1 1.531(17) . ? 
C47_1 C471_1 1.531(16) . ? 
C471_1 H47A_1 0.9800 . ? 
C471_1 H47B_1 0.9800 . ? 
C471_1 H47C_1 0.9800 . ? 
C472_1 H47D_1 0.9800 . ? 
C472_1 H47E_1 0.9800 . ? 
C472_1 H47F_1 0.9800 . ? 
C473_1 H47G_1 0.9800 . ? 
C473_1 H47H_1 0.9800 . ? 
C473_1 H47I_1 0.9800 . ? 
O48_1 H48_1 0.8400 . ? 
C49_1 C491_1 1.527(16) . ? 
C49_1 C493_1 1.533(17) . ? 
C49_1 C492_1 1.536(17) . ? 
C491_1 H49A_1 0.9800 . ? 
C491_1 H49B_1 0.9800 . ? 
C491_1 H49C_1 0.9800 . ? 
C492_1 H49D_1 0.9800 . ? 
C492_1 H49E_1 0.9800 . ? 
C492_1 H49F_1 0.9800 . ? 
C493_1 H49G_1 0.9800 . ? 
C493_1 H49H_1 0.9800 . ? 
C493_1 H49I_1 0.9800 . ? 
C51_1 C52_1 1.374(17) . ? 
C51_1 C56_1 1.375(17) . ? 
C52_1 C53_1 1.376(17) . ? 
C52_1 H52_1 0.9500 . ? 
C53_1 C54_1 1.408(17) . ? 
C53_1 C57_1 1.531(19) . ? 
C54_1 C55_1 1.407(17) . ? 
C54_1 O58_1 1.41(2) . ? 
C55_1 C56_1 1.376(17) . ? 
C55_1 C59_1 1.532(19) . ? 
C56_1 H56_1 0.9500 . ? 
C57_1 C571_1 1.533(16) . ? 
C57_1 C573_1 1.533(16) . ? 
C57_1 C572_1 1.537(16) . ? 
C571_1 H57A_1 0.9800 . ? 
C571_1 H57B_1 0.9800 . ? 
C571_1 H57C_1 0.9800 . ? 
C572_1 H57D_1 0.9800 . ? 
C572_1 H57E_1 0.9800 . ? 
C572_1 H57F_1 0.9800 . ? 
C573_1 H57G_1 0.9800 . ? 
C573_1 H57H_1 0.9800 . ? 
C573_1 H57I_1 0.9800 . ? 
O58_1 H58_1 0.8400 . ? 
C59_1 C591_1 1.526(16) . ? 
C59_1 C593_1 1.534(16) . ? 
C59_1 C592_1 1.535(16) . ? 
C591_1 H59A_1 0.9800 . ? 
C591_1 H59B_1 0.9800 . ? 
C591_1 H59C_1 0.9800 . ? 
C592_1 H59D_1 0.9800 . ? 
C592_1 H59E_1 0.9800 . ? 
C592_1 H59F_1 0.9800 . ? 
C593_1 H59G_1 0.9800 . ? 
C593_1 H59H_1 0.9800 . ? 
C593_1 H59I_1 0.9800 . ? 
Si2_1 C4_1 1.78(2) . ? 
Si2_1 C64_1 1.898(18) . ? 
Si2_1 C67_1 1.901(18) . ? 
Si2_1 C61_1 1.916(18) . ? 
C3_1 C4_1 1.21(2) . ? 
C61_1 C62_1 1.471(18) . ? 
C61_1 C63_1 1.476(18) . ? 
C61_1 H61_1 1.0000 . ? 
C62_1 H62A_1 0.9800 . ? 
C62_1 H62B_1 0.9800 . ? 
C62_1 H62C_1 0.9800 . ? 
C63_1 H63A_1 0.9800 . ? 
C63_1 H63B_1 0.9800 . ? 
C63_1 H63C_1 0.9800 . ? 
C64_1 C66_1 1.452(17) . ? 
C64_1 C65_1 1.498(18) . ? 
C64_1 H64_1 1.0000 . ? 
C65_1 H65A_1 0.9800 . ? 
C65_1 H65B_1 0.9800 . ? 
C65_1 H65C_1 0.9800 . ? 
C66_1 H66A_1 0.9800 . ? 
C66_1 H66B_1 0.9800 . ? 
C66_1 H66C_1 0.9800 . ? 
C67_1 C69_1 1.481(18) . ? 
C67_1 C68_1 1.483(17) . ? 
C67_1 H67_1 1.0000 . ? 
C68_1 H68A_1 0.9800 . ? 
C68_1 H68B_1 0.9800 . ? 
C68_1 H68C_1 0.9800 . ? 
C69_1 H69A_1 0.9800 . ? 
C69_1 H69B_1 0.9800 . ? 
C69_1 H69C_1 0.9800 . ? 
C11_2 C30_2 1.376(19) . ? 
C11_2 C12_2 1.409(19) . ? 
C11_2 C1_2 1.47(2) . ? 
C12_2 N13_2 1.341(18) . ? 
C12_2 C27_2 1.42(3) . ? 
N13_2 C14_2 1.321(18) . ? 
C14_2 C15_2 1.43(2) . ? 
C14_2 C25_2 1.46(3) . ? 
C15_2 C19_2 1.391(19) . ? 
C15_2 C16_2 1.42(2) . ? 
C16_2 C17_2 1.380(19) . ? 
C16_2 H16_2 0.9500 . ? 
C17_2 C41_2 1.47(2) . ? 
C17_2 S18_2 1.732(18) . ? 
S18_2 C19_2 1.718(17) . ? 
C19_2 C20_2 1.41(2) . ? 
C20_2 C24_2 1.387(19) . ? 
C20_2 S21_2 1.715(17) . ? 
S21_2 C22_2 1.739(18) . ? 
C22_2 C23_2 1.389(19) . ? 
C22_2 C51_2 1.47(2) . ? 
C23_2 C24_2 1.42(2) . ? 
C23_2 H23_2 0.9500 . ? 
C24_2 C25_2 1.434(19) . ? 
C25_2 N26_2 1.324(18) . ? 
N26_2 C27_2 1.352(18) . ? 
C27_2 C28_2 1.41(2) . ? 
C28_2 C29_2 1.380(19) . ? 
C28_2 C3_2 1.47(2) . ? 
C29_2 C30_2 1.40(2) . ? 
C29_2 H29_2 0.9500 . ? 
C30_2 H30_2 0.9500 . ? 
Si1_2 C2_2 1.79(2) . ? 
Si1_2 C37_2 1.885(18) . ? 
Si1_2 C34_2 1.900(18) . ? 
Si1_2 C31_2 1.914(18) . ? 
C1_2 C2_2 1.20(2) . ? 
C31_2 C32_2 1.480(17) . ? 
C31_2 C33_2 1.485(17) . ? 
C31_2 H31_2 1.0000 . ? 
C32_2 H32A_2 0.9800 . ? 
C32_2 H32B_2 0.9800 . ? 
C32_2 H32C_2 0.9800 . ? 
C33_2 H33A_2 0.9800 . ? 
C33_2 H33B_2 0.9800 . ? 
C33_2 H33C_2 0.9800 . ? 
C34_2 C36_2 1.450(17) . ? 
C34_2 C35_2 1.474(17) . ? 
C34_2 H34_2 1.0000 . ? 
C35_2 H35A_2 0.9800 . ? 
C35_2 H35B_2 0.9800 . ? 
C35_2 H35C_2 0.9800 . ? 
C36_2 H36A_2 0.9800 . ? 
C36_2 H36B_2 0.9800 . ? 
C36_2 H36C_2 0.9800 . ? 
C37_2 C38_2 1.477(17) . ? 
C37_2 C39_2 1.479(17) . ? 
C37_2 H37_2 1.0000 . ? 
C38_2 H38A_2 0.9800 . ? 
C38_2 H38B_2 0.9800 . ? 
C38_2 H38C_2 0.9800 . ? 
C39_2 H39A_2 0.9800 . ? 
C39_2 H39B_2 0.9800 . ? 
C39_2 H39C_2 0.9800 . ? 
C41_2 C46_2 1.372(17) . ? 
C41_2 C42_2 1.376(17) . ? 
C42_2 C43_2 1.384(17) . ? 
C42_2 H42_2 0.9500 . ? 
C43_2 C44_2 1.406(17) . ? 
C43_2 C47_2 1.545(19) . ? 
C44_2 C45_2 1.410(17) . ? 
C44_2 O48_2 1.42(2) . ? 
C45_2 C46_2 1.383(17) . ? 
C45_2 C49_2 1.536(19) . ? 
C46_2 H46_2 0.9500 . ? 
C47_2 C471_2 1.530(16) . ? 
C47_2 C473_2 1.530(16) . ? 
C47_2 C472_2 1.540(16) . ? 
C471_2 H47A_2 0.9800 . ? 
C471_2 H47B_2 0.9800 . ? 
C471_2 H47C_2 0.9800 . ? 
C472_2 H47D_2 0.9800 . ? 
C472_2 H47E_2 0.9800 . ? 
C472_2 H47F_2 0.9800 . ? 
C473_2 H47G_2 0.9800 . ? 
C473_2 H47H_2 0.9800 . ? 
C473_2 H47I_2 0.9800 . ? 
O48_2 H48_2 0.8400 . ? 
C49_2 C491_2 1.529(16) . ? 
C49_2 C493_2 1.530(16) . ? 
C49_2 C492_2 1.537(16) . ? 
C491_2 H49A_2 0.9800 . ? 
C491_2 H49B_2 0.9800 . ? 
C491_2 H49C_2 0.9800 . ? 
C492_2 H49D_2 0.9800 . ? 
C492_2 H49E_2 0.9800 . ? 
C492_2 H49F_2 0.9800 . ? 
C493_2 H49G_2 0.9800 . ? 
C493_2 H49H_2 0.9800 . ? 
C493_2 H49I_2 0.9800 . ? 
C51_2 C56_2 1.369(17) . ? 
C51_2 C52_2 1.377(17) . ? 
C52_2 C53_2 1.380(17) . ? 
C52_2 H52_2 0.9500 . ? 
C53_2 C54_2 1.408(17) . ? 
C53_2 C57_2 1.534(19) . ? 
C54_2 C55_2 1.402(17) . ? 
C54_2 O58_2 1.40(2) . ? 
C55_2 C56_2 1.388(17) . ? 
C55_2 C59_2 1.532(19) . ? 
C56_2 H56_2 0.9500 . ? 
C57_2 C573_2 1.530(16) . ? 
C57_2 C572_2 1.533(16) . ? 
C57_2 C571_2 1.536(16) . ? 
C571_2 H57A_2 0.9800 . ? 
C571_2 H57B_2 0.9800 . ? 
C571_2 H57C_2 0.9800 . ? 
C572_2 H57D_2 0.9800 . ? 
C572_2 H57E_2 0.9800 . ? 
C572_2 H57F_2 0.9800 . ? 
C573_2 H57G_2 0.9800 . ? 
C573_2 H57H_2 0.9800 . ? 
C573_2 H57I_2 0.9800 . ? 
O58_2 H58_2 0.8400 . ? 
C59_2 C593_2 1.528(16) . ? 
C59_2 C592_2 1.529(16) . ? 
C59_2 C591_2 1.530(16) . ? 
C591_2 H59A_2 0.9800 . ? 
C591_2 H59B_2 0.9800 . ? 
C591_2 H59C_2 0.9800 . ? 
C592_2 H59D_2 0.9800 . ? 
C592_2 H59E_2 0.9800 . ? 
C592_2 H59F_2 0.9800 . ? 
C593_2 H59G_2 0.9800 . ? 
C593_2 H59H_2 0.9800 . ? 
C593_2 H59I_2 0.9800 . ? 
Si2_2 C4_2 1.78(2) . ? 
Si2_2 C67_2 1.890(18) . ? 
Si2_2 C64_2 1.905(18) . ? 
Si2_2 C61_2 1.907(18) . ? 
C3_2 C4_2 1.20(2) . ? 
C61_2 C62_2 1.484(18) . ? 
C61_2 C63_2 1.485(18) . ? 
C61_2 H61_2 1.0000 . ? 
C62_2 H62A_2 0.9800 . ? 
C62_2 H62B_2 0.9800 . ? 
C62_2 H62C_2 0.9800 . ? 
C63_2 H63A_2 0.9800 . ? 
C63_2 H63B_2 0.9800 . ? 
C63_2 H63C_2 0.9800 . ? 
C64_2 C66_2 1.487(17) . ? 
C64_2 C65_2 1.496(18) . ? 
C64_2 H64_2 1.0000 . ? 
C65_2 H65A_2 0.9800 . ? 
C65_2 H65B_2 0.9800 . ? 
C65_2 H65C_2 0.9800 . ? 
C66_2 H66A_2 0.9800 . ? 
C66_2 H66B_2 0.9800 . ? 
C66_2 H66C_2 0.9800 . ? 
C67_2 C68_2 1.471(18) . ? 
C67_2 C69_2 1.482(18) . ? 
C67_2 H67_2 1.0000 . ? 
C68_2 H68A_2 0.9800 . ? 
C68_2 H68B_2 0.9800 . ? 
C68_2 H68C_2 0.9800 . ? 
C69_2 H69A_2 0.9800 . ? 
C69_2 H69B_2 0.9800 . ? 
C69_2 H69C_2 0.9800 . ? 
C11_3 C30_3 1.38(2) . ? 
C11_3 C12_3 1.42(2) . ? 
C11_3 C1_3 1.47(2) . ? 
C12_3 N13_3 1.342(18) . ? 
C12_3 C27_3 1.42(3) . ? 
N13_3 C14_3 1.320(18) . ? 
C14_3 C15_3 1.43(2) . ? 
C14_3 C25_3 1.46(3) . ? 
C15_3 C19_3 1.381(19) . ? 
C15_3 C16_3 1.43(2) . ? 
C16_3 C17_3 1.378(19) . ? 
C16_3 H16_3 0.9500 . ? 
C17_3 C41_3 1.47(2) . ? 
C17_3 S18_3 1.745(18) . ? 
S18_3 C19_3 1.714(17) . ? 
C19_3 C20_3 1.42(2) . ? 
C20_3 C24_3 1.387(19) . ? 
C20_3 S21_3 1.715(17) . ? 
S21_3 C22_3 1.726(18) . ? 
C22_3 C23_3 1.378(19) . ? 
C22_3 C51_3 1.47(2) . ? 
C23_3 C24_3 1.42(2) . ? 
C23_3 H23_3 0.9500 . ? 
C24_3 C25_3 1.428(19) . ? 
C25_3 N26_3 1.320(18) . ? 
N26_3 C27_3 1.345(18) . ? 
C27_3 C28_3 1.41(2) . ? 
C28_3 C29_3 1.38(2) . ? 
C28_3 C3_3 1.46(2) . ? 
C29_3 C30_3 1.40(2) . ? 
C29_3 H29_3 0.9500 . ? 
C30_3 H30_3 0.9500 . ? 
Si1_3 C2_3 1.78(2) . ? 
Si1_3 C37_3 1.884(18) . ? 
Si1_3 C31_3 1.896(18) . ? 
Si1_3 C34_3 1.914(18) . ? 
C1_3 C2_3 1.21(2) . ? 
C31_3 C33_3 1.464(18) . ? 
C31_3 C32_3 1.472(18) . ? 
C31_3 H31_3 1.0000 . ? 
C32_3 H32A_3 0.9800 . ? 
C32_3 H32B_3 0.9800 . ? 
C32_3 H32C_3 0.9800 . ? 
C33_3 H33A_3 0.9800 . ? 
C33_3 H33B_3 0.9800 . ? 
C33_3 H33C_3 0.9800 . ? 
C34_3 C36_3 1.464(17) . ? 
C34_3 C35_3 1.470(17) . ? 
C34_3 H34_3 1.0000 . ? 
C35_3 H35A_3 0.9800 . ? 
C35_3 H35B_3 0.9800 . ? 
C35_3 H35C_3 0.9800 . ? 
C36_3 H36A_3 0.9800 . ? 
C36_3 H36B_3 0.9800 . ? 
C36_3 H36C_3 0.9800 . ? 
C37_3 C39_3 1.464(17) . ? 
C37_3 C38_3 1.481(17) . ? 
C37_3 H37_3 1.0000 . ? 
C38_3 H38A_3 0.9800 . ? 
C38_3 H38B_3 0.9800 . ? 
C38_3 H38C_3 0.9800 . ? 
C39_3 H39A_3 0.9800 . ? 
C39_3 H39B_3 0.9800 . ? 
C39_3 H39C_3 0.9800 . ? 
C41_3 C42_3 1.366(17) . ? 
C41_3 C46_3 1.379(17) . ? 
C42_3 C43_3 1.385(17) . ? 
C42_3 H42_3 0.9500 . ? 
C43_3 C44_3 1.401(17) . ? 
C43_3 C47_3 1.539(19) . ? 
C44_3 C45_3 1.402(17) . ? 
C44_3 O48_3 1.41(2) . ? 
C45_3 C46_3 1.382(17) . ? 
C45_3 C49_3 1.536(19) . ? 
C46_3 H46_3 0.9500 . ? 
C47_3 C471_3 1.524(16) . ? 
C47_3 C472_3 1.528(16) . ? 
C47_3 C473_3 1.532(16) . ? 
C471_3 H47A_3 0.9800 . ? 
C471_3 H47B_3 0.9800 . ? 
C471_3 H47C_3 0.9800 . ? 
C472_3 H47D_3 0.9800 . ? 
C472_3 H47E_3 0.9800 . ? 
C472_3 H47F_3 0.9800 . ? 
C473_3 H47G_3 0.9800 . ? 
C473_3 H47H_3 0.9800 . ? 
C473_3 H47I_3 0.9800 . ? 
O48_3 H48_3 0.8400 . ? 
C49_3 C493_3 1.521(16) . ? 
C49_3 C492_3 1.526(16) . ? 
C49_3 C491_3 1.532(16) . ? 
C491_3 H49A_3 0.9800 . ? 
C491_3 H49B_3 0.9800 . ? 
C491_3 H49C_3 0.9800 . ? 
C492_3 H49D_3 0.9800 . ? 
C492_3 H49E_3 0.9800 . ? 
C492_3 H49F_3 0.9800 . ? 
C493_3 H49G_3 0.9800 . ? 
C493_3 H49H_3 0.9800 . ? 
C493_3 H49I_3 0.9800 . ? 
C51_3 C52_3 1.373(17) . ? 
C51_3 C56_3 1.382(17) . ? 
C52_3 C53_3 1.386(17) . ? 
C52_3 H52_3 0.9500 . ? 
C53_3 C54_3 1.405(17) . ? 
C53_3 C57_3 1.536(19) . ? 
C54_3 C55_3 1.411(17) . ? 
C54_3 O58_3 1.41(2) . ? 
C55_3 C56_3 1.388(17) . ? 
C55_3 C59_3 1.537(19) . ? 
C56_3 H56_3 0.9500 . ? 
C57_3 C572_3 1.526(16) . ? 
C57_3 C573_3 1.526(16) . ? 
C57_3 C571_3 1.534(17) . ? 
C571_3 H57A_3 0.9800 . ? 
C571_3 H57B_3 0.9800 . ? 
C571_3 H57C_3 0.9800 . ? 
C572_3 H57D_3 0.9800 . ? 
C572_3 H57E_3 0.9800 . ? 
C572_3 H57F_3 0.9800 . ? 
C573_3 H57G_3 0.9800 . ? 
C573_3 H57H_3 0.9800 . ? 
C573_3 H57I_3 0.9800 . ? 
O58_3 H58_3 0.8400 . ? 
C59_3 C593_3 1.530(16) . ? 
C59_3 C592_3 1.533(16) . ? 
C59_3 C591_3 1.537(16) . ? 
C591_3 H59A_3 0.9800 . ? 
C591_3 H59B_3 0.9800 . ? 
C591_3 H59C_3 0.9800 . ? 
C592_3 H59D_3 0.9800 . ? 
C592_3 H59E_3 0.9800 . ? 
C592_3 H59F_3 0.9800 . ? 
C593_3 H59G_3 0.9800 . ? 
C593_3 H59H_3 0.9800 . ? 
C593_3 H59I_3 0.9800 . ? 
Si2_3 C4_3 1.79(2) . ? 
Si2_3 C64_3 1.887(17) . ? 
Si2_3 C67_3 1.900(18) . ? 
Si2_3 C61_3 1.908(18) . ? 
C3_3 C4_3 1.21(2) . ? 
C61_3 C62_3 1.468(18) . ? 
C61_3 C63_3 1.485(18) . ? 
C61_3 H61_3 1.0000 . ? 
C62_3 H62A_3 0.9800 . ? 
C62_3 H62B_3 0.9800 . ? 
C62_3 H62C_3 0.9800 . ? 
C63_3 H63A_3 0.9800 . ? 
C63_3 H63B_3 0.9800 . ? 
C63_3 H63C_3 0.9800 . ? 
C64_3 C66_3 1.445(17) . ? 
C64_3 C65_3 1.471(17) . ? 
C64_3 H64_3 1.0000 . ? 
C65_3 H65A_3 0.9800 . ? 
C65_3 H65B_3 0.9800 . ? 
C65_3 H65C_3 0.9800 . ? 
C66_3 H66A_3 0.9800 . ? 
C66_3 H66B_3 0.9800 . ? 
C66_3 H66C_3 0.9800 . ? 
C67_3 C68_3 1.467(18) . ? 
C67_3 C69_3 1.469(18) . ? 
C67_3 H67_3 1.0000 . ? 
C68_3 H68A_3 0.9800 . ? 
C68_3 H68B_3 0.9800 . ? 
C68_3 H68C_3 0.9800 . ? 
C69_3 H69A_3 0.9800 . ? 
C69_3 H69B_3 0.9800 . ? 
C69_3 H69C_3 0.9800 . ? 
C11_4 C30_4 1.38(2) . ? 
C11_4 C12_4 1.42(2) . ? 
C11_4 C1_4 1.47(2) . ? 
C12_4 N13_4 1.355(18) . ? 
C12_4 C27_4 1.42(3) . ? 
N13_4 C14_4 1.322(18) . ? 
C14_4 C15_4 1.44(2) . ? 
C14_4 C25_4 1.47(3) . ? 
C15_4 C19_4 1.384(19) . ? 
C15_4 C16_4 1.42(2) . ? 
C16_4 C17_4 1.387(19) . ? 
C16_4 H16_4 0.9500 . ? 
C17_4 C41_4 1.47(2) . ? 
C17_4 S18_4 1.730(18) . ? 
S18_4 C19_4 1.715(17) . ? 
C19_4 C20_4 1.41(2) . ? 
C20_4 C24_4 1.389(19) . ? 
C20_4 S21_4 1.711(17) . ? 
S21_4 C22_4 1.731(18) . ? 
C22_4 C23_4 1.375(19) . ? 
C22_4 C51_4 1.47(2) . ? 
C23_4 C24_4 1.43(2) . ? 
C23_4 H23_4 0.9500 . ? 
C24_4 C25_4 1.43(2) . ? 
C25_4 N26_4 1.319(18) . ? 
N26_4 C27_4 1.344(18) . ? 
C27_4 C28_4 1.42(2) . ? 
C28_4 C29_4 1.38(2) . ? 
C28_4 C3_4 1.47(2) . ? 
C29_4 C30_4 1.40(2) . ? 
C29_4 H29_4 0.9500 . ? 
C30_4 H30_4 0.9500 . ? 
Si1_4 C2_4 1.77(2) . ? 
Si1_4 C37_4 1.893(18) . ? 
Si1_4 C34_4 1.899(18) . ? 
Si1_4 C31_4 1.903(18) . ? 
C1_4 C2_4 1.21(2) . ? 
C31_4 C33_4 1.450(18) . ? 
C31_4 C32_4 1.486(18) . ? 
C31_4 H31_4 1.0000 . ? 
C32_4 H32A_4 0.9800 . ? 
C32_4 H32B_4 0.9800 . ? 
C32_4 H32C_4 0.9800 . ? 
C33_4 H33A_4 0.9800 . ? 
C33_4 H33B_4 0.9800 . ? 
C33_4 H33C_4 0.9800 . ? 
C34_4 C36_4 1.460(17) . ? 
C34_4 C35_4 1.467(18) . ? 
C34_4 H34_4 1.0000 . ? 
C35_4 H35A_4 0.9800 . ? 
C35_4 H35B_4 0.9800 . ? 
C35_4 H35C_4 0.9800 . ? 
C36_4 H36A_4 0.9800 . ? 
C36_4 H36B_4 0.9800 . ? 
C36_4 H36C_4 0.9800 . ? 
C37_4 C39_4 1.458(18) . ? 
C37_4 C38_4 1.472(17) . ? 
C37_4 H37_4 1.0000 . ? 
C38_4 H38A_4 0.9800 . ? 
C38_4 H38B_4 0.9800 . ? 
C38_4 H38C_4 0.9800 . ? 
C39_4 H39A_4 0.9800 . ? 
C39_4 H39B_4 0.9800 . ? 
C39_4 H39C_4 0.9800 . ? 
C41_4 C46_4 1.375(17) . ? 
C41_4 C42_4 1.376(17) . ? 
C42_4 C43_4 1.382(17) . ? 
C42_4 H42_4 0.9500 . ? 
C43_4 C44_4 1.410(17) . ? 
C43_4 C47_4 1.535(19) . ? 
C44_4 C45_4 1.410(17) . ? 
C44_4 O48_4 1.41(2) . ? 
C45_4 C46_4 1.384(17) . ? 
C45_4 C49_4 1.535(19) . ? 
C46_4 H46_4 0.9500 . ? 
C47_4 C473_4 1.521(16) . ? 
C47_4 C471_4 1.521(16) . ? 
C47_4 C472_4 1.536(16) . ? 
C471_4 H47A_4 0.9800 . ? 
C471_4 H47B_4 0.9800 . ? 
C471_4 H47C_4 0.9800 . ? 
C472_4 H47D_4 0.9800 . ? 
C472_4 H47E_4 0.9800 . ? 
C472_4 H47F_4 0.9800 . ? 
C473_4 H47G_4 0.9800 . ? 
C473_4 H47H_4 0.9800 . ? 
C473_4 H47I_4 0.9800 . ? 
O48_4 H48_4 0.8400 . ? 
C49_4 C492_4 1.524(17) . ? 
C49_4 C491_4 1.532(17) . ? 
C49_4 C493_4 1.532(16) . ? 
C491_4 H49A_4 0.9800 . ? 
C491_4 H49B_4 0.9800 . ? 
C491_4 H49C_4 0.9800 . ? 
C492_4 H49D_4 0.9800 . ? 
C492_4 H49E_4 0.9800 . ? 
C492_4 H49F_4 0.9800 . ? 
C493_4 H49G_4 0.9800 . ? 
C493_4 H49H_4 0.9800 . ? 
C493_4 H49I_4 0.9800 . ? 
C51_4 C52_4 1.369(17) . ? 
C51_4 C56_4 1.375(17) . ? 
C52_4 C53_4 1.385(17) . ? 
C52_4 H52_4 0.9500 . ? 
C53_4 C54_4 1.403(17) . ? 
C53_4 C57_4 1.534(19) . ? 
C54_4 O58_4 1.41(2) . ? 
C54_4 C55_4 1.414(17) . ? 
C55_4 C56_4 1.386(17) . ? 
C55_4 C59_4 1.526(19) . ? 
C56_4 H56_4 0.9500 . ? 
C57_4 C571_4 1.526(16) . ? 
C57_4 C573_4 1.526(16) . ? 
C57_4 C572_4 1.528(16) . ? 
C571_4 H57A_4 0.9800 . ? 
C571_4 H57B_4 0.9800 . ? 
C571_4 H57C_4 0.9800 . ? 
C572_4 H57D_4 0.9800 . ? 
C572_4 H57E_4 0.9800 . ? 
C572_4 H57F_4 0.9800 . ? 
C573_4 H57G_4 0.9800 . ? 
C573_4 H57H_4 0.9800 . ? 
C573_4 H57I_4 0.9800 . ? 
O58_4 H58_4 0.8400 . ? 
C59_4 C592_4 1.527(16) . ? 
C59_4 C591_4 1.528(16) . ? 
C59_4 C593_4 1.539(16) . ? 
C591_4 H59A_4 0.9800 . ? 
C591_4 H59B_4 0.9800 . ? 
C591_4 H59C_4 0.9800 . ? 
C592_4 H59D_4 0.9800 . ? 
C592_4 H59E_4 0.9800 . ? 
C592_4 H59F_4 0.9800 . ? 
C593_4 H59G_4 0.9800 . ? 
C593_4 H59H_4 0.9800 . ? 
C593_4 H59I_4 0.9800 . ? 
Si2_4 C4_4 1.78(2) . ? 
Si2_4 C64_4 1.885(17) . ? 
Si2_4 C67_4 1.885(18) . ? 
Si2_4 C61_4 1.914(18) . ? 
C3_4 C4_4 1.20(2) . ? 
C61_4 C62_4 1.481(17) . ? 
C61_4 C63_4 1.481(18) . ? 
C61_4 H61_4 1.0000 . ? 
C62_4 H62A_4 0.9800 . ? 
C62_4 H62B_4 0.9800 . ? 
C62_4 H62C_4 0.9800 . ? 
C63_4 H63A_4 0.9800 . ? 
C63_4 H63B_4 0.9800 . ? 
C63_4 H63C_4 0.9800 . ? 
C64_4 C65_4 1.448(17) . ? 
C64_4 C66_4 1.451(17) . ? 
C64_4 H64_4 1.0000 . ? 
C65_4 H65A_4 0.9800 . ? 
C65_4 H65B_4 0.9800 . ? 
C65_4 H65C_4 0.9800 . ? 
C66_4 H66A_4 0.9800 . ? 
C66_4 H66B_4 0.9800 . ? 
C66_4 H66C_4 0.9800 . ? 
C67_4 C69_4 1.465(17) . ? 
C67_4 C68_4 1.468(17) . ? 
C67_4 H67_4 1.0000 . ? 
C68_4 H68A_4 0.9800 . ? 
C68_4 H68B_4 0.9800 . ? 
C68_4 H68C_4 0.9800 . ? 
C69_4 H69A_4 0.9800 . ? 
C69_4 H69B_4 0.9800 . ? 
C69_4 H69C_4 0.9800 . ? 
  
loop_ 
 _geom_angle_atom_site_label_1 
 _geom_angle_atom_site_label_2 
 _geom_angle_atom_site_label_3 
 _geom_angle 
 _geom_angle_site_symmetry_1 
 _geom_angle_site_symmetry_3 
 _geom_angle_publ_flag 
C30_1 C11_1 C12_1 119(2) . . ? 
C30_1 C11_1 C1_1 119(2) . . ? 
C12_1 C11_1 C1_1 122(2) . . ? 
N13_1 C12_1 C11_1 119(2) . . ? 
N13_1 C12_1 C27_1 122.2(17) . . ? 
C11_1 C12_1 C27_1 118.3(18) . . ? 
C14_1 N13_1 C12_1 117(2) . . ? 
N13_1 C14_1 C15_1 122(2) . . ? 
N13_1 C14_1 C25_1 121.2(16) . . ? 
C15_1 C14_1 C25_1 116.8(17) . . ? 
C19_1 C15_1 C16_1 111(2) . . ? 
C19_1 C15_1 C14_1 121(2) . . ? 
C16_1 C15_1 C14_1 128(2) . . ? 
C17_1 C16_1 C15_1 115(2) . . ? 
C17_1 C16_1 H16_1 122.7 . . ? 
C15_1 C16_1 H16_1 122.7 . . ? 
C16_1 C17_1 C41_1 131.9(19) . . ? 
C16_1 C17_1 S18_1 109.4(17) . . ? 
C41_1 C17_1 S18_1 118.8(15) . . ? 
C19_1 S18_1 C17_1 92.7(11) . . ? 
C15_1 C19_1 C20_1 121.4(17) . . ? 
C15_1 C19_1 S18_1 112.5(15) . . ? 
C20_1 C19_1 S18_1 126.1(14) . . ? 
C24_1 C20_1 C19_1 119.6(17) . . ? 
C24_1 C20_1 S21_1 112.7(15) . . ? 
C19_1 C20_1 S21_1 127.6(14) . . ? 
C20_1 S21_1 C22_1 92.7(10) . . ? 
C23_1 C22_1 C51_1 129(2) . . ? 
C23_1 C22_1 S21_1 109.4(17) . . ? 
C51_1 C22_1 S21_1 121.1(16) . . ? 
C22_1 C23_1 C24_1 115(2) . . ? 
C22_1 C23_1 H23_1 122.5 . . ? 
C24_1 C23_1 H23_1 122.5 . . ? 
C20_1 C24_1 C23_1 110(2) . . ? 
C20_1 C24_1 C25_1 121(2) . . ? 
C23_1 C24_1 C25_1 128(2) . . ? 
N26_1 C25_1 C24_1 120(2) . . ? 
N26_1 C25_1 C14_1 120.8(16) . . ? 
C24_1 C25_1 C14_1 119.1(17) . . ? 
C25_1 N26_1 C27_1 118(2) . . ? 
N26_1 C27_1 C28_1 118(2) . . ? 
N26_1 C27_1 C12_1 120.0(17) . . ? 
C28_1 C27_1 C12_1 122.1(18) . . ? 
C29_1 C28_1 C27_1 117(2) . . ? 
C29_1 C28_1 C3_1 119(2) . . ? 
C27_1 C28_1 C3_1 123(2) . . ? 
C28_1 C29_1 C30_1 121(2) . . ? 
C28_1 C29_1 H29_1 119.3 . . ? 
C30_1 C29_1 H29_1 119.3 . . ? 
C11_1 C30_1 C29_1 122(2) . . ? 
C11_1 C30_1 H30_1 119.2 . . ? 
C29_1 C30_1 H30_1 119.2 . . ? 
C2_1 Si1_1 C31_1 108.0(13) . . ? 
C2_1 Si1_1 C34_1 105.9(13) . . ? 
C31_1 Si1_1 C34_1 115.6(13) . . ? 
C2_1 Si1_1 C37_1 107.7(13) . . ? 
C31_1 Si1_1 C37_1 110.5(13) . . ? 
C34_1 Si1_1 C37_1 108.9(13) . . ? 
C2_1 C1_1 C11_1 170(4) . . ? 
C1_1 C2_1 Si1_1 174(3) . . ? 
C32_1 C31_1 C33_1 113(3) . . ? 
C32_1 C31_1 Si1_1 113.2(19) . . ? 
C33_1 C31_1 Si1_1 113(2) . . ? 
C32_1 C31_1 H31_1 105.5 . . ? 
C33_1 C31_1 H31_1 105.5 . . ? 
Si1_1 C31_1 H31_1 105.5 . . ? 
C31_1 C32_1 H32A_1 109.5 . . ? 
C31_1 C32_1 H32B_1 109.5 . . ? 
H32A_1 C32_1 H32B_1 109.5 . . ? 
C31_1 C32_1 H32C_1 109.5 . . ? 
H32A_1 C32_1 H32C_1 109.5 . . ? 
H32B_1 C32_1 H32C_1 109.5 . . ? 
C31_1 C33_1 H33A_1 109.5 . . ? 
C31_1 C33_1 H33B_1 109.5 . . ? 
H33A_1 C33_1 H33B_1 109.5 . . ? 
C31_1 C33_1 H33C_1 109.5 . . ? 
H33A_1 C33_1 H33C_1 109.5 . . ? 
H33B_1 C33_1 H33C_1 109.5 . . ? 
C35_1 C34_1 C36_1 113(2) . . ? 
C35_1 C34_1 Si1_1 112(2) . . ? 
C36_1 C34_1 Si1_1 112.6(19) . . ? 
C35_1 C34_1 H34_1 106.3 . . ? 
C36_1 C34_1 H34_1 106.3 . . ? 
Si1_1 C34_1 H34_1 106.3 . . ? 
C34_1 C35_1 H35A_1 109.5 . . ? 
C34_1 C35_1 H35B_1 109.5 . . ? 
H35A_1 C35_1 H35B_1 109.5 . . ? 
C34_1 C35_1 H35C_1 109.5 . . ? 
H35A_1 C35_1 H35C_1 109.5 . . ? 
H35B_1 C35_1 H35C_1 109.5 . . ? 
C34_1 C36_1 H36A_1 109.5 . . ? 
C34_1 C36_1 H36B_1 109.5 . . ? 
H36A_1 C36_1 H36B_1 109.5 . . ? 
C34_1 C36_1 H36C_1 109.5 . . ? 
H36A_1 C36_1 H36C_1 109.5 . . ? 
H36B_1 C36_1 H36C_1 109.5 . . ? 
C39_1 C37_1 C38_1 115(3) . . ? 
C39_1 C37_1 Si1_1 113(2) . . ? 
C38_1 C37_1 Si1_1 111(2) . . ? 
C39_1 C37_1 H37_1 105.7 . . ? 
C38_1 C37_1 H37_1 105.7 . . ? 
Si1_1 C37_1 H37_1 105.7 . . ? 
C37_1 C38_1 H38A_1 109.5 . . ? 
C37_1 C38_1 H38B_1 109.5 . . ? 
H38A_1 C38_1 H38B_1 109.5 . . ? 
C37_1 C38_1 H38C_1 109.5 . . ? 
H38A_1 C38_1 H38C_1 109.5 . . ? 
H38B_1 C38_1 H38C_1 109.5 . . ? 
C37_1 C39_1 H39A_1 109.5 . . ? 
C37_1 C39_1 H39B_1 109.5 . . ? 
H39A_1 C39_1 H39B_1 109.5 . . ? 
C37_1 C39_1 H39C_1 109.5 . . ? 
H39A_1 C39_1 H39C_1 109.5 . . ? 
H39B_1 C39_1 H39C_1 109.5 . . ? 
C46_1 C41_1 C42_1 118(2) . . ? 
C46_1 C41_1 C17_1 122.3(19) . . ? 
C42_1 C41_1 C17_1 119.5(19) . . ? 
C41_1 C42_1 C43_1 125(2) . . ? 
C41_1 C42_1 H42_1 117.6 . . ? 
C43_1 C42_1 H42_1 117.6 . . ? 
C42_1 C43_1 C44_1 113(2) . . ? 
C42_1 C43_1 C47_1 122.7(18) . . ? 
C44_1 C43_1 C47_1 124(2) . . ? 
C45_1 C44_1 C43_1 125(3) . . ? 
C45_1 C44_1 O48_1 116(2) . . ? 
C43_1 C44_1 O48_1 118(2) . . ? 
C46_1 C45_1 C44_1 116(2) . . ? 
C46_1 C45_1 C49_1 122.4(18) . . ? 
C44_1 C45_1 C49_1 121.2(19) . . ? 
C41_1 C46_1 C45_1 122(2) . . ? 
C41_1 C46_1 H46_1 118.8 . . ? 
C45_1 C46_1 H46_1 118.8 . . ? 
C473_1 C47_1 C472_1 107.9(19) . . ? 
C473_1 C47_1 C471_1 106(2) . . ? 
C472_1 C47_1 C471_1 107(2) . . ? 
C473_1 C47_1 C43_1 112(2) . . ? 
C472_1 C47_1 C43_1 112(2) . . ? 
C471_1 C47_1 C43_1 111.7(18) . . ? 
C47_1 C471_1 H47A_1 109.5 . . ? 
C47_1 C471_1 H47B_1 109.5 . . ? 
H47A_1 C471_1 H47B_1 109.5 . . ? 
C47_1 C471_1 H47C_1 109.5 . . ? 
H47A_1 C471_1 H47C_1 109.5 . . ? 
H47B_1 C471_1 H47C_1 109.5 . . ? 
C47_1 C472_1 H47D_1 109.5 . . ? 
C47_1 C472_1 H47E_1 109.5 . . ? 
H47D_1 C472_1 H47E_1 109.5 . . ? 
C47_1 C472_1 H47F_1 109.5 . . ? 
H47D_1 C472_1 H47F_1 109.5 . . ? 
H47E_1 C472_1 H47F_1 109.5 . . ? 
C47_1 C473_1 H47G_1 109.5 . . ? 
C47_1 C473_1 H47H_1 109.5 . . ? 
H47G_1 C473_1 H47H_1 109.5 . . ? 
C47_1 C473_1 H47I_1 109.5 . . ? 
H47G_1 C473_1 H47I_1 109.5 . . ? 
H47H_1 C473_1 H47I_1 109.5 . . ? 
C44_1 O48_1 H48_1 109.5 . . ? 
C491_1 C49_1 C493_1 108(2) . . ? 
C491_1 C49_1 C45_1 110.0(18) . . ? 
C493_1 C49_1 C45_1 112(2) . . ? 
C491_1 C49_1 C492_1 108(2) . . ? 
C493_1 C49_1 C492_1 108(2) . . ? 
C45_1 C49_1 C492_1 111(2) . . ? 
C49_1 C491_1 H49A_1 109.5 . . ? 
C49_1 C491_1 H49B_1 109.5 . . ? 
H49A_1 C491_1 H49B_1 109.5 . . ? 
C49_1 C491_1 H49C_1 109.5 . . ? 
H49A_1 C491_1 H49C_1 109.5 . . ? 
H49B_1 C491_1 H49C_1 109.5 . . ? 
C49_1 C492_1 H49D_1 109.5 . . ? 
C49_1 C492_1 H49E_1 109.5 . . ? 
H49D_1 C492_1 H49E_1 109.5 . . ? 
C49_1 C492_1 H49F_1 109.5 . . ? 
H49D_1 C492_1 H49F_1 109.5 . . ? 
H49E_1 C492_1 H49F_1 109.5 . . ? 
C49_1 C493_1 H49G_1 109.5 . . ? 
C49_1 C493_1 H49H_1 109.5 . . ? 
H49G_1 C493_1 H49H_1 109.5 . . ? 
C49_1 C493_1 H49I_1 109.5 . . ? 
H49G_1 C493_1 H49I_1 109.5 . . ? 
H49H_1 C493_1 H49I_1 109.5 . . ? 
C52_1 C51_1 C56_1 119(2) . . ? 
C52_1 C51_1 C22_1 121.1(19) . . ? 
C56_1 C51_1 C22_1 120.0(19) . . ? 
C51_1 C52_1 C53_1 123(2) . . ? 
C51_1 C52_1 H52_1 118.4 . . ? 
C53_1 C52_1 H52_1 118.4 . . ? 
C52_1 C53_1 C54_1 114(2) . . ? 
C52_1 C53_1 C57_1 122.1(18) . . ? 
C54_1 C53_1 C57_1 123.6(19) . . ? 
C55_1 C54_1 C53_1 126(3) . . ? 
C55_1 C54_1 O58_1 118(2) . . ? 
C53_1 C54_1 O58_1 117(2) . . ? 
C56_1 C55_1 C54_1 114(2) . . ? 
C56_1 C55_1 C59_1 121.8(18) . . ? 
C54_1 C55_1 C59_1 124.1(19) . . ? 
C51_1 C56_1 C55_1 124(2) . . ? 
C51_1 C56_1 H56_1 118.2 . . ? 
C55_1 C56_1 H56_1 118.2 . . ? 
C53_1 C57_1 C571_1 110.6(19) . . ? 
C53_1 C57_1 C573_1 112.1(18) . . ? 
C571_1 C57_1 C573_1 108.0(19) . . ? 
C53_1 C57_1 C572_1 111.9(19) . . ? 
C571_1 C57_1 C572_1 108.9(19) . . ? 
C573_1 C57_1 C572_1 105.1(19) . . ? 
C57_1 C571_1 H57A_1 109.5 . . ? 
C57_1 C571_1 H57B_1 109.5 . . ? 
H57A_1 C571_1 H57B_1 109.5 . . ? 
C57_1 C571_1 H57C_1 109.5 . . ? 
H57A_1 C571_1 H57C_1 109.5 . . ? 
H57B_1 C571_1 H57C_1 109.5 . . ? 
C57_1 C572_1 H57D_1 109.5 . . ? 
C57_1 C572_1 H57E_1 109.5 . . ? 
H57D_1 C572_1 H57E_1 109.5 . . ? 
C57_1 C572_1 H57F_1 109.5 . . ? 
H57D_1 C572_1 H57F_1 109.5 . . ? 
H57E_1 C572_1 H57F_1 109.5 . . ? 
C57_1 C573_1 H57G_1 109.5 . . ? 
C57_1 C573_1 H57H_1 109.5 . . ? 
H57G_1 C573_1 H57H_1 109.5 . . ? 
C57_1 C573_1 H57I_1 109.5 . . ? 
H57G_1 C573_1 H57I_1 109.5 . . ? 
H57H_1 C573_1 H57I_1 109.5 . . ? 
C54_1 O58_1 H58_1 109.5 . . ? 
C591_1 C59_1 C55_1 113.4(17) . . ? 
C591_1 C59_1 C593_1 107.2(19) . . ? 
C55_1 C59_1 C593_1 110.5(18) . . ? 
C591_1 C59_1 C592_1 106.4(19) . . ? 
C55_1 C59_1 C592_1 111.8(19) . . ? 
C593_1 C59_1 C592_1 107.2(18) . . ? 
C59_1 C591_1 H59A_1 109.5 . . ? 
C59_1 C591_1 H59B_1 109.5 . . ? 
H59A_1 C591_1 H59B_1 109.5 . . ? 
C59_1 C591_1 H59C_1 109.5 . . ? 
H59A_1 C591_1 H59C_1 109.5 . . ? 
H59B_1 C591_1 H59C_1 109.5 . . ? 
C59_1 C592_1 H59D_1 109.5 . . ? 
C59_1 C592_1 H59E_1 109.5 . . ? 
H59D_1 C592_1 H59E_1 109.5 . . ? 
C59_1 C592_1 H59F_1 109.5 . . ? 
H59D_1 C592_1 H59F_1 109.5 . . ? 
H59E_1 C592_1 H59F_1 109.5 . . ? 
C59_1 C593_1 H59G_1 109.5 . . ? 
C59_1 C593_1 H59H_1 109.5 . . ? 
H59G_1 C593_1 H59H_1 109.5 . . ? 
C59_1 C593_1 H59I_1 109.5 . . ? 
H59G_1 C593_1 H59I_1 109.5 . . ? 
H59H_1 C593_1 H59I_1 109.5 . . ? 
C4_1 Si2_1 C64_1 110.6(13) . . ? 
C4_1 Si2_1 C67_1 107.5(12) . . ? 
C64_1 Si2_1 C67_1 111.9(13) . . ? 
C4_1 Si2_1 C61_1 107.3(13) . . ? 
C64_1 Si2_1 C61_1 109.3(12) . . ? 
C67_1 Si2_1 C61_1 110.2(12) . . ? 
C4_1 C3_1 C28_1 172(3) . . ? 
C3_1 C4_1 Si2_1 174(3) . . ? 
C62_1 C61_1 C63_1 114(3) . . ? 
C62_1 C61_1 Si2_1 112.9(19) . . ? 
C63_1 C61_1 Si2_1 111.9(19) . . ? 
C62_1 C61_1 H61_1 105.6 . . ? 
C63_1 C61_1 H61_1 105.6 . . ? 
Si2_1 C61_1 H61_1 105.6 . . ? 
C61_1 C62_1 H62A_1 109.5 . . ? 
C61_1 C62_1 H62B_1 109.5 . . ? 
H62A_1 C62_1 H62B_1 109.5 . . ? 
C61_1 C62_1 H62C_1 109.5 . . ? 
H62A_1 C62_1 H62C_1 109.5 . . ? 
H62B_1 C62_1 H62C_1 109.5 . . ? 
C61_1 C63_1 H63A_1 109.5 . . ? 
C61_1 C63_1 H63B_1 109.5 . . ? 
H63A_1 C63_1 H63B_1 109.5 . . ? 
C61_1 C63_1 H63C_1 109.5 . . ? 
H63A_1 C63_1 H63C_1 109.5 . . ? 
H63B_1 C63_1 H63C_1 109.5 . . ? 
C66_1 C64_1 C65_1 114(2) . . ? 
C66_1 C64_1 Si2_1 114(2) . . ? 
C65_1 C64_1 Si2_1 115(2) . . ? 
C66_1 C64_1 H64_1 103.6 . . ? 
C65_1 C64_1 H64_1 103.6 . . ? 
Si2_1 C64_1 H64_1 103.6 . . ? 
C64_1 C65_1 H65A_1 109.5 . . ? 
C64_1 C65_1 H65B_1 109.5 . . ? 
H65A_1 C65_1 H65B_1 109.5 . . ? 
C64_1 C65_1 H65C_1 109.5 . . ? 
H65A_1 C65_1 H65C_1 109.5 . . ? 
H65B_1 C65_1 H65C_1 109.5 . . ? 
C64_1 C66_1 H66A_1 109.5 . . ? 
C64_1 C66_1 H66B_1 109.5 . . ? 
H66A_1 C66_1 H66B_1 109.5 . . ? 
C64_1 C66_1 H66C_1 109.5 . . ? 
H66A_1 C66_1 H66C_1 109.5 . . ? 
H66B_1 C66_1 H66C_1 109.5 . . ? 
C69_1 C67_1 C68_1 116(2) . . ? 
C69_1 C67_1 Si2_1 112.9(18) . . ? 
C68_1 C67_1 Si2_1 112.1(18) . . ? 
C69_1 C67_1 H67_1 105.0 . . ? 
C68_1 C67_1 H67_1 105.0 . . ? 
Si2_1 C67_1 H67_1 105.0 . . ? 
C67_1 C68_1 H68A_1 109.5 . . ? 
C67_1 C68_1 H68B_1 109.5 . . ? 
H68A_1 C68_1 H68B_1 109.5 . . ? 
C67_1 C68_1 H68C_1 109.5 . . ? 
H68A_1 C68_1 H68C_1 109.5 . . ? 
H68B_1 C68_1 H68C_1 109.5 . . ? 
C67_1 C69_1 H69A_1 109.5 . . ? 
C67_1 C69_1 H69B_1 109.5 . . ? 
H69A_1 C69_1 H69B_1 109.5 . . ? 
C67_1 C69_1 H69C_1 109.5 . . ? 
H69A_1 C69_1 H69C_1 109.5 . . ? 
H69B_1 C69_1 H69C_1 109.5 . . ? 
C30_2 C11_2 C12_2 117(2) . . ? 
C30_2 C11_2 C1_2 120(2) . . ? 
C12_2 C11_2 C1_2 123(2) . . ? 
N13_2 C12_2 C11_2 119(2) . . ? 
N13_2 C12_2 C27_2 120.3(17) . . ? 
C11_2 C12_2 C27_2 120.6(18) . . ? 
C14_2 N13_2 C12_2 120(2) . . ? 
N13_2 C14_2 C15_2 122(2) . . ? 
N13_2 C14_2 C25_2 119.9(16) . . ? 
C15_2 C14_2 C25_2 118.1(17) . . ? 
C19_2 C15_2 C16_2 110(2) . . ? 
C19_2 C15_2 C14_2 122(2) . . ? 
C16_2 C15_2 C14_2 129(2) . . ? 
C17_2 C16_2 C15_2 116(2) . . ? 
C17_2 C16_2 H16_2 122.2 . . ? 
C15_2 C16_2 H16_2 122.2 . . ? 
C16_2 C17_2 C41_2 129(2) . . ? 
C16_2 C17_2 S18_2 109.4(17) . . ? 
C41_2 C17_2 S18_2 121.6(16) . . ? 
C19_2 S18_2 C17_2 92.4(11) . . ? 
C15_2 C19_2 C20_2 119.7(17) . . ? 
C15_2 C19_2 S18_2 112.8(15) . . ? 
C20_2 C19_2 S18_2 127.4(14) . . ? 
C24_2 C20_2 C19_2 121.1(17) . . ? 
C24_2 C20_2 S21_2 112.6(15) . . ? 
C19_2 C20_2 S21_2 126.3(14) . . ? 
C20_2 S21_2 C22_2 92.6(11) . . ? 
C23_2 C22_2 C51_2 131.2(19) . . ? 
C23_2 C22_2 S21_2 109.2(17) . . ? 
C51_2 C22_2 S21_2 119.7(15) . . ? 
C22_2 C23_2 C24_2 115(2) . . ? 
C22_2 C23_2 H23_2 122.5 . . ? 
C24_2 C23_2 H23_2 122.5 . . ? 
C20_2 C24_2 C23_2 110.5(19) . . ? 
C20_2 C24_2 C25_2 121(2) . . ? 
C23_2 C24_2 C25_2 128(2) . . ? 
N26_2 C25_2 C24_2 121(2) . . ? 
N26_2 C25_2 C14_2 119.8(16) . . ? 
C24_2 C25_2 C14_2 118.3(17) . . ? 
C25_2 N26_2 C27_2 119(2) . . ? 
N26_2 C27_2 C28_2 118(2) . . ? 
N26_2 C27_2 C12_2 120.7(17) . . ? 
C28_2 C27_2 C12_2 120.5(18) . . ? 
C29_2 C28_2 C27_2 117(2) . . ? 
C29_2 C28_2 C3_2 120(2) . . ? 
C27_2 C28_2 C3_2 123(2) . . ? 
C28_2 C29_2 C30_2 121(2) . . ? 
C28_2 C29_2 H29_2 119.4 . . ? 
C30_2 C29_2 H29_2 119.4 . . ? 
C11_2 C30_2 C29_2 123(2) . . ? 
C11_2 C30_2 H30_2 118.5 . . ? 
C29_2 C30_2 H30_2 118.5 . . ? 
C2_2 Si1_2 C37_2 107.7(12) . . ? 
C2_2 Si1_2 C34_2 107.2(12) . . ? 
C37_2 Si1_2 C34_2 114.7(13) . . ? 
C2_2 Si1_2 C31_2 106.5(12) . . ? 
C37_2 Si1_2 C31_2 111.8(12) . . ? 
C34_2 Si1_2 C31_2 108.6(12) . . ? 
C2_2 C1_2 C11_2 179(3) . . ? 
C1_2 C2_2 Si1_2 176(3) . . ? 
C32_2 C31_2 C33_2 111(2) . . ? 
C32_2 C31_2 Si1_2 111.7(19) . . ? 
C33_2 C31_2 Si1_2 111.0(19) . . ? 
C32_2 C31_2 H31_2 107.5 . . ? 
C33_2 C31_2 H31_2 107.5 . . ? 
Si1_2 C31_2 H31_2 107.5 . . ? 
C31_2 C32_2 H32A_2 109.5 . . ? 
C31_2 C32_2 H32B_2 109.5 . . ? 
H32A_2 C32_2 H32B_2 109.5 . . ? 
C31_2 C32_2 H32C_2 109.5 . . ? 
H32A_2 C32_2 H32C_2 109.5 . . ? 
H32B_2 C32_2 H32C_2 109.5 . . ? 
C31_2 C33_2 H33A_2 109.5 . . ? 
C31_2 C33_2 H33B_2 109.5 . . ? 
H33A_2 C33_2 H33B_2 109.5 . . ? 
C31_2 C33_2 H33C_2 109.5 . . ? 
H33A_2 C33_2 H33C_2 109.5 . . ? 
H33B_2 C33_2 H33C_2 109.5 . . ? 
C36_2 C34_2 C35_2 122(3) . . ? 
C36_2 C34_2 Si1_2 115.1(19) . . ? 
C35_2 C34_2 Si1_2 116(2) . . ? 
C36_2 C34_2 H34_2 98.9 . . ? 
C35_2 C34_2 H34_2 98.9 . . ? 
Si1_2 C34_2 H34_2 98.9 . . ? 
C34_2 C35_2 H35A_2 109.5 . . ? 
C34_2 C35_2 H35B_2 109.5 . . ? 
H35A_2 C35_2 H35B_2 109.5 . . ? 
C34_2 C35_2 H35C_2 109.5 . . ? 
H35A_2 C35_2 H35C_2 109.5 . . ? 
H35B_2 C35_2 H35C_2 109.5 . . ? 
C34_2 C36_2 H36A_2 109.5 . . ? 
C34_2 C36_2 H36B_2 109.5 . . ? 
H36A_2 C36_2 H36B_2 109.5 . . ? 
C34_2 C36_2 H36C_2 109.5 . . ? 
H36A_2 C36_2 H36C_2 109.5 . . ? 
H36B_2 C36_2 H36C_2 109.5 . . ? 
C38_2 C37_2 C39_2 115(2) . . ? 
C38_2 C37_2 Si1_2 115.8(19) . . ? 
C39_2 C37_2 Si1_2 114.4(19) . . ? 
C38_2 C37_2 H37_2 103.1 . . ? 
C39_2 C37_2 H37_2 103.1 . . ? 
Si1_2 C37_2 H37_2 103.1 . . ? 
C37_2 C38_2 H38A_2 109.5 . . ? 
C37_2 C38_2 H38B_2 109.5 . . ? 
H38A_2 C38_2 H38B_2 109.5 . . ? 
C37_2 C38_2 H38C_2 109.5 . . ? 
H38A_2 C38_2 H38C_2 109.5 . . ? 
H38B_2 C38_2 H38C_2 109.5 . . ? 
C37_2 C39_2 H39A_2 109.5 . . ? 
C37_2 C39_2 H39B_2 109.5 . . ? 
H39A_2 C39_2 H39B_2 109.5 . . ? 
C37_2 C39_2 H39C_2 109.5 . . ? 
H39A_2 C39_2 H39C_2 109.5 . . ? 
H39B_2 C39_2 H39C_2 109.5 . . ? 
C46_2 C41_2 C42_2 120(2) . . ? 
C46_2 C41_2 C17_2 119.7(19) . . ? 
C42_2 C41_2 C17_2 120.3(19) . . ? 
C41_2 C42_2 C43_2 123(2) . . ? 
C41_2 C42_2 H42_2 118.4 . . ? 
C43_2 C42_2 H42_2 118.4 . . ? 
C42_2 C43_2 C44_2 114(2) . . ? 
C42_2 C43_2 C47_2 122.0(18) . . ? 
C44_2 C43_2 C47_2 124.0(19) . . ? 
C43_2 C44_2 C45_2 126(3) . . ? 
C43_2 C44_2 O48_2 115.0(19) . . ? 
C45_2 C44_2 O48_2 119(2) . . ? 
C46_2 C45_2 C44_2 115(2) . . ? 
C46_2 C45_2 C49_2 120.9(17) . . ? 
C44_2 C45_2 C49_2 123.9(19) . . ? 
C41_2 C46_2 C45_2 122(2) . . ? 
C41_2 C46_2 H46_2 119.0 . . ? 
C45_2 C46_2 H46_2 119.0 . . ? 
C471_2 C47_2 C473_2 106.6(19) . . ? 
C471_2 C47_2 C472_2 108.7(18) . . ? 
C473_2 C47_2 C472_2 106.8(18) . . ? 
C471_2 C47_2 C43_2 112.1(18) . . ? 
C473_2 C47_2 C43_2 111.6(17) . . ? 
C472_2 C47_2 C43_2 110.7(18) . . ? 
C47_2 C471_2 H47A_2 109.5 . . ? 
C47_2 C471_2 H47B_2 109.5 . . ? 
H47A_2 C471_2 H47B_2 109.5 . . ? 
C47_2 C471_2 H47C_2 109.5 . . ? 
H47A_2 C471_2 H47C_2 109.5 . . ? 
H47B_2 C471_2 H47C_2 109.5 . . ? 
C47_2 C472_2 H47D_2 109.5 . . ? 
C47_2 C472_2 H47E_2 109.5 . . ? 
H47D_2 C472_2 H47E_2 109.5 . . ? 
C47_2 C472_2 H47F_2 109.5 . . ? 
H47D_2 C472_2 H47F_2 109.5 . . ? 
H47E_2 C472_2 H47F_2 109.5 . . ? 
C47_2 C473_2 H47G_2 109.5 . . ? 
C47_2 C473_2 H47H_2 109.5 . . ? 
H47G_2 C473_2 H47H_2 109.5 . . ? 
C47_2 C473_2 H47I_2 109.5 . . ? 
H47G_2 C473_2 H47I_2 109.5 . . ? 
H47H_2 C473_2 H47I_2 109.5 . . ? 
C44_2 O48_2 H48_2 109.5 . . ? 
C491_2 C49_2 C493_2 106.8(18) . . ? 
C491_2 C49_2 C45_2 114.9(18) . . ? 
C493_2 C49_2 C45_2 111.4(18) . . ? 
C491_2 C49_2 C492_2 106.5(19) . . ? 
C493_2 C49_2 C492_2 108.0(19) . . ? 
C45_2 C49_2 C492_2 108.9(18) . . ? 
C49_2 C491_2 H49A_2 109.5 . . ? 
C49_2 C491_2 H49B_2 109.5 . . ? 
H49A_2 C491_2 H49B_2 109.5 . . ? 
C49_2 C491_2 H49C_2 109.5 . . ? 
H49A_2 C491_2 H49C_2 109.5 . . ? 
H49B_2 C491_2 H49C_2 109.5 . . ? 
C49_2 C492_2 H49D_2 109.5 . . ? 
C49_2 C492_2 H49E_2 109.5 . . ? 
H49D_2 C492_2 H49E_2 109.5 . . ? 
C49_2 C492_2 H49F_2 109.5 . . ? 
H49D_2 C492_2 H49F_2 109.5 . . ? 
H49E_2 C492_2 H49F_2 109.5 . . ? 
C49_2 C493_2 H49G_2 109.5 . . ? 
C49_2 C493_2 H49H_2 109.5 . . ? 
H49G_2 C493_2 H49H_2 109.5 . . ? 
C49_2 C493_2 H49I_2 109.5 . . ? 
H49G_2 C493_2 H49I_2 109.5 . . ? 
H49H_2 C493_2 H49I_2 109.5 . . ? 
C56_2 C51_2 C52_2 118(2) . . ? 
C56_2 C51_2 C22_2 120.6(19) . . ? 
C52_2 C51_2 C22_2 121.7(19) . . ? 
C51_2 C52_2 C53_2 125(2) . . ? 
C51_2 C52_2 H52_2 117.5 . . ? 
C53_2 C52_2 H52_2 117.5 . . ? 
C52_2 C53_2 C54_2 114(2) . . ? 
C52_2 C53_2 C57_2 123.5(18) . . ? 
C54_2 C53_2 C57_2 122.4(19) . . ? 
C55_2 C54_2 O58_2 117.8(19) . . ? 
C55_2 C54_2 C53_2 125(3) . . ? 
O58_2 C54_2 C53_2 117.5(19) . . ? 
C56_2 C55_2 C54_2 116(2) . . ? 
C56_2 C55_2 C59_2 121.8(18) . . ? 
C54_2 C55_2 C59_2 122.5(19) . . ? 
C51_2 C56_2 C55_2 123(2) . . ? 
C51_2 C56_2 H56_2 118.4 . . ? 
C55_2 C56_2 H56_2 118.4 . . ? 
C573_2 C57_2 C572_2 108.0(18) . . ? 
C573_2 C57_2 C53_2 112.1(19) . . ? 
C572_2 C57_2 C53_2 111.5(18) . . ? 
C573_2 C57_2 C571_2 106.6(18) . . ? 
C572_2 C57_2 C571_2 107.3(18) . . ? 
C53_2 C57_2 C571_2 111.1(17) . . ? 
C57_2 C571_2 H57A_2 109.5 . . ? 
C57_2 C571_2 H57B_2 109.5 . . ? 
H57A_2 C571_2 H57B_2 109.5 . . ? 
C57_2 C571_2 H57C_2 109.5 . . ? 
H57A_2 C571_2 H57C_2 109.5 . . ? 
H57B_2 C571_2 H57C_2 109.5 . . ? 
C57_2 C572_2 H57D_2 109.5 . . ? 
C57_2 C572_2 H57E_2 109.5 . . ? 
H57D_2 C572_2 H57E_2 109.5 . . ? 
C57_2 C572_2 H57F_2 109.5 . . ? 
H57D_2 C572_2 H57F_2 109.5 . . ? 
H57E_2 C572_2 H57F_2 109.5 . . ? 
C57_2 C573_2 H57G_2 109.5 . . ? 
C57_2 C573_2 H57H_2 109.5 . . ? 
H57G_2 C573_2 H57H_2 109.5 . . ? 
C57_2 C573_2 H57I_2 109.5 . . ? 
H57G_2 C573_2 H57I_2 109.5 . . ? 
H57H_2 C573_2 H57I_2 109.5 . . ? 
C54_2 O58_2 H58_2 109.5 . . ? 
C593_2 C59_2 C592_2 109(2) . . ? 
C593_2 C59_2 C591_2 108.3(19) . . ? 
C592_2 C59_2 C591_2 108.8(19) . . ? 
C593_2 C59_2 C55_2 110.1(17) . . ? 
C592_2 C59_2 C55_2 111.7(19) . . ? 
C591_2 C59_2 C55_2 109.3(19) . . ? 
C59_2 C591_2 H59A_2 109.5 . . ? 
C59_2 C591_2 H59B_2 109.5 . . ? 
H59A_2 C591_2 H59B_2 109.5 . . ? 
C59_2 C591_2 H59C_2 109.5 . . ? 
H59A_2 C591_2 H59C_2 109.5 . . ? 
H59B_2 C591_2 H59C_2 109.5 . . ? 
C59_2 C592_2 H59D_2 109.5 . . ? 
C59_2 C592_2 H59E_2 109.5 . . ? 
H59D_2 C592_2 H59E_2 109.5 . . ? 
C59_2 C592_2 H59F_2 109.5 . . ? 
H59D_2 C592_2 H59F_2 109.5 . . ? 
H59E_2 C592_2 H59F_2 109.5 . . ? 
C59_2 C593_2 H59G_2 109.5 . . ? 
C59_2 C593_2 H59H_2 109.5 . . ? 
H59G_2 C593_2 H59H_2 109.5 . . ? 
C59_2 C593_2 H59I_2 109.5 . . ? 
H59G_2 C593_2 H59I_2 109.5 . . ? 
H59H_2 C593_2 H59I_2 109.5 . . ? 
C4_2 Si2_2 C67_2 109.0(13) . . ? 
C4_2 Si2_2 C64_2 108.3(14) . . ? 
C67_2 Si2_2 C64_2 111.8(13) . . ? 
C4_2 Si2_2 C61_2 106.9(13) . . ? 
C67_2 Si2_2 C61_2 110.6(13) . . ? 
C64_2 Si2_2 C61_2 110.1(13) . . ? 
C4_2 C3_2 C28_2 169(4) . . ? 
C3_2 C4_2 Si2_2 167(4) . . ? 
C62_2 C61_2 C63_2 117(3) . . ? 
C62_2 C61_2 Si2_2 110(2) . . ? 
C63_2 C61_2 Si2_2 108(2) . . ? 
C62_2 C61_2 H61_2 107.3 . . ? 
C63_2 C61_2 H61_2 107.3 . . ? 
Si2_2 C61_2 H61_2 107.3 . . ? 
C61_2 C62_2 H62A_2 109.5 . . ? 
C61_2 C62_2 H62B_2 109.5 . . ? 
H62A_2 C62_2 H62B_2 109.5 . . ? 
C61_2 C62_2 H62C_2 109.5 . . ? 
H62A_2 C62_2 H62C_2 109.5 . . ? 
H62B_2 C62_2 H62C_2 109.5 . . ? 
C61_2 C63_2 H63A_2 109.5 . . ? 
C61_2 C63_2 H63B_2 109.5 . . ? 
H63A_2 C63_2 H63B_2 109.5 . . ? 
C61_2 C63_2 H63C_2 109.5 . . ? 
H63A_2 C63_2 H63C_2 109.5 . . ? 
H63B_2 C63_2 H63C_2 109.5 . . ? 
C66_2 C64_2 C65_2 115(2) . . ? 
C66_2 C64_2 Si2_2 112(2) . . ? 
C65_2 C64_2 Si2_2 110(2) . . ? 
C66_2 C64_2 H64_2 106.4 . . ? 
C65_2 C64_2 H64_2 106.4 . . ? 
Si2_2 C64_2 H64_2 106.4 . . ? 
C64_2 C65_2 H65A_2 109.5 . . ? 
C64_2 C65_2 H65B_2 109.5 . . ? 
H65A_2 C65_2 H65B_2 109.5 . . ? 
C64_2 C65_2 H65C_2 109.5 . . ? 
H65A_2 C65_2 H65C_2 109.5 . . ? 
H65B_2 C65_2 H65C_2 109.5 . . ? 
C64_2 C66_2 H66A_2 109.5 . . ? 
C64_2 C66_2 H66B_2 109.5 . . ? 
H66A_2 C66_2 H66B_2 109.5 . . ? 
C64_2 C66_2 H66C_2 109.5 . . ? 
H66A_2 C66_2 H66C_2 109.5 . . ? 
H66B_2 C66_2 H66C_2 109.5 . . ? 
C68_2 C67_2 C69_2 111(2) . . ? 
C68_2 C67_2 Si2_2 111(2) . . ? 
C69_2 C67_2 Si2_2 112(2) . . ? 
C68_2 C67_2 H67_2 107.3 . . ? 
C69_2 C67_2 H67_2 107.3 . . ? 
Si2_2 C67_2 H67_2 107.3 . . ? 
C67_2 C68_2 H68A_2 109.5 . . ? 
C67_2 C68_2 H68B_2 109.5 . . ? 
H68A_2 C68_2 H68B_2 109.5 . . ? 
C67_2 C68_2 H68C_2 109.5 . . ? 
H68A_2 C68_2 H68C_2 109.5 . . ? 
H68B_2 C68_2 H68C_2 109.5 . . ? 
C67_2 C69_2 H69A_2 109.5 . . ? 
C67_2 C69_2 H69B_2 109.5 . . ? 
H69A_2 C69_2 H69B_2 109.5 . . ? 
C67_2 C69_2 H69C_2 109.5 . . ? 
H69A_2 C69_2 H69C_2 109.5 . . ? 
H69B_2 C69_2 H69C_2 109.5 . . ? 
C30_3 C11_3 C12_3 118(2) . . ? 
C30_3 C11_3 C1_3 119(2) . . ? 
C12_3 C11_3 C1_3 124(2) . . ? 
N13_3 C12_3 C27_3 121.7(17) . . ? 
N13_3 C12_3 C11_3 118(2) . . ? 
C27_3 C12_3 C11_3 120.5(18) . . ? 
C14_3 N13_3 C12_3 117(2) . . ? 
N13_3 C14_3 C15_3 120(2) . . ? 
N13_3 C14_3 C25_3 121.6(17) . . ? 
C15_3 C14_3 C25_3 118.1(17) . . ? 
C19_3 C15_3 C16_3 112(2) . . ? 
C19_3 C15_3 C14_3 122(2) . . ? 
C16_3 C15_3 C14_3 126(2) . . ? 
C17_3 C16_3 C15_3 114(2) . . ? 
C17_3 C16_3 H16_3 123.0 . . ? 
C15_3 C16_3 H16_3 123.0 . . ? 
C16_3 C17_3 C41_3 128.6(19) . . ? 
C16_3 C17_3 S18_3 109.7(17) . . ? 
C41_3 C17_3 S18_3 120.9(16) . . ? 
C19_3 S18_3 C17_3 92.6(10) . . ? 
C15_3 C19_3 C20_3 120.2(17) . . ? 
C15_3 C19_3 S18_3 111.8(15) . . ? 
C20_3 C19_3 S18_3 128.0(14) . . ? 
C24_3 C20_3 C19_3 120.0(17) . . ? 
C24_3 C20_3 S21_3 111.5(15) . . ? 
C19_3 C20_3 S21_3 127.6(14) . . ? 
C20_3 S21_3 C22_3 92.7(11) . . ? 
C23_3 C22_3 C51_3 129(2) . . ? 
C23_3 C22_3 S21_3 110.0(17) . . ? 
C51_3 C22_3 S21_3 120.2(16) . . ? 
C22_3 C23_3 C24_3 114(2) . . ? 
C22_3 C23_3 H23_3 122.9 . . ? 
C24_3 C23_3 H23_3 122.9 . . ? 
C20_3 C24_3 C23_3 111(2) . . ? 
C20_3 C24_3 C25_3 122(2) . . ? 
C23_3 C24_3 C25_3 127(2) . . ? 
N26_3 C25_3 C24_3 121(2) . . ? 
N26_3 C25_3 C14_3 120.8(16) . . ? 
C24_3 C25_3 C14_3 117.9(17) . . ? 
C25_3 N26_3 C27_3 117(2) . . ? 
N26_3 C27_3 C28_3 118(2) . . ? 
N26_3 C27_3 C12_3 122.0(17) . . ? 
C28_3 C27_3 C12_3 120.4(18) . . ? 
C29_3 C28_3 C27_3 118(2) . . ? 
C29_3 C28_3 C3_3 120(2) . . ? 
C27_3 C28_3 C3_3 122(2) . . ? 
C28_3 C29_3 C30_3 121(2) . . ? 
C28_3 C29_3 H29_3 119.3 . . ? 
C30_3 C29_3 H29_3 119.3 . . ? 
C11_3 C30_3 C29_3 122(2) . . ? 
C11_3 C30_3 H30_3 119.0 . . ? 
C29_3 C30_3 H30_3 119.0 . . ? 
C2_3 Si1_3 C37_3 108.6(12) . . ? 
C2_3 Si1_3 C31_3 106.8(13) . . ? 
C37_3 Si1_3 C31_3 114.1(13) . . ? 
C2_3 Si1_3 C34_3 106.0(12) . . ? 
C37_3 Si1_3 C34_3 110.2(13) . . ? 
C31_3 Si1_3 C34_3 110.7(12) . . ? 
C2_3 C1_3 C11_3 171(4) . . ? 
C1_3 C2_3 Si1_3 169(3) . . ? 
C33_3 C31_3 C32_3 113(3) . . ? 
C33_3 C31_3 Si1_3 115(2) . . ? 
C32_3 C31_3 Si1_3 114(2) . . ? 
C33_3 C31_3 H31_3 104.4 . . ? 
C32_3 C31_3 H31_3 104.4 . . ? 
Si1_3 C31_3 H31_3 104.4 . . ? 
C31_3 C32_3 H32A_3 109.5 . . ? 
C31_3 C32_3 H32B_3 109.5 . . ? 
H32A_3 C32_3 H32B_3 109.5 . . ? 
C31_3 C32_3 H32C_3 109.5 . . ? 
H32A_3 C32_3 H32C_3 109.5 . . ? 
H32B_3 C32_3 H32C_3 109.5 . . ? 
C31_3 C33_3 H33A_3 109.5 . . ? 
C31_3 C33_3 H33B_3 109.5 . . ? 
H33A_3 C33_3 H33B_3 109.5 . . ? 
C31_3 C33_3 H33C_3 109.5 . . ? 
H33A_3 C33_3 H33C_3 109.5 . . ? 
H33B_3 C33_3 H33C_3 109.5 . . ? 
C36_3 C34_3 C35_3 115(2) . . ? 
C36_3 C34_3 Si1_3 114.9(19) . . ? 
C35_3 C34_3 Si1_3 115.1(19) . . ? 
C36_3 C34_3 H34_3 103.2 . . ? 
C35_3 C34_3 H34_3 103.2 . . ? 
Si1_3 C34_3 H34_3 103.2 . . ? 
C34_3 C35_3 H35A_3 109.5 . . ? 
C34_3 C35_3 H35B_3 109.5 . . ? 
H35A_3 C35_3 H35B_3 109.5 . . ? 
C34_3 C35_3 H35C_3 109.5 . . ? 
H35A_3 C35_3 H35C_3 109.5 . . ? 
H35B_3 C35_3 H35C_3 109.5 . . ? 
C34_3 C36_3 H36A_3 109.5 . . ? 
C34_3 C36_3 H36B_3 109.5 . . ? 
H36A_3 C36_3 H36B_3 109.5 . . ? 
C34_3 C36_3 H36C_3 109.5 . . ? 
H36A_3 C36_3 H36C_3 109.5 . . ? 
H36B_3 C36_3 H36C_3 109.5 . . ? 
C39_3 C37_3 C38_3 117(2) . . ? 
C39_3 C37_3 Si1_3 117(2) . . ? 
C38_3 C37_3 Si1_3 113.9(19) . . ? 
C39_3 C37_3 H37_3 101.7 . . ? 
C38_3 C37_3 H37_3 101.7 . . ? 
Si1_3 C37_3 H37_3 101.7 . . ? 
C37_3 C38_3 H38A_3 109.5 . . ? 
C37_3 C38_3 H38B_3 109.5 . . ? 
H38A_3 C38_3 H38B_3 109.5 . . ? 
C37_3 C38_3 H38C_3 109.5 . . ? 
H38A_3 C38_3 H38C_3 109.5 . . ? 
H38B_3 C38_3 H38C_3 109.5 . . ? 
C37_3 C39_3 H39A_3 109.5 . . ? 
C37_3 C39_3 H39B_3 109.5 . . ? 
H39A_3 C39_3 H39B_3 109.5 . . ? 
C37_3 C39_3 H39C_3 109.5 . . ? 
H39A_3 C39_3 H39C_3 109.5 . . ? 
H39B_3 C39_3 H39C_3 109.5 . . ? 
C42_3 C41_3 C46_3 118(2) . . ? 
C42_3 C41_3 C17_3 121.4(19) . . ? 
C46_3 C41_3 C17_3 120.1(19) . . ? 
C41_3 C42_3 C43_3 124(2) . . ? 
C41_3 C42_3 H42_3 118.2 . . ? 
C43_3 C42_3 H42_3 118.2 . . ? 
C42_3 C43_3 C44_3 115(2) . . ? 
C42_3 C43_3 C47_3 122.1(18) . . ? 
C44_3 C43_3 C47_3 123.2(19) . . ? 
C43_3 C44_3 C45_3 125(3) . . ? 
C43_3 C44_3 O48_3 119(2) . . ? 
C45_3 C44_3 O48_3 116(2) . . ? 
C46_3 C45_3 C44_3 115(2) . . ? 
C46_3 C45_3 C49_3 122.4(18) . . ? 
C44_3 C45_3 C49_3 122.6(19) . . ? 
C41_3 C46_3 C45_3 123(2) . . ? 
C41_3 C46_3 H46_3 118.4 . . ? 
C45_3 C46_3 H46_3 118.4 . . ? 
C471_3 C47_3 C472_3 108(2) . . ? 
C471_3 C47_3 C473_3 108(2) . . ? 
C472_3 C47_3 C473_3 107.8(19) . . ? 
C471_3 C47_3 C43_3 112.0(18) . . ? 
C472_3 C47_3 C43_3 110.4(19) . . ? 
C473_3 C47_3 C43_3 110.5(19) . . ? 
C47_3 C471_3 H47A_3 109.5 . . ? 
C47_3 C471_3 H47B_3 109.5 . . ? 
H47A_3 C471_3 H47B_3 109.5 . . ? 
C47_3 C471_3 H47C_3 109.5 . . ? 
H47A_3 C471_3 H47C_3 109.5 . . ? 
H47B_3 C471_3 H47C_3 109.5 . . ? 
C47_3 C472_3 H47D_3 109.5 . . ? 
C47_3 C472_3 H47E_3 109.5 . . ? 
H47D_3 C472_3 H47E_3 109.5 . . ? 
C47_3 C472_3 H47F_3 109.5 . . ? 
H47D_3 C472_3 H47F_3 109.5 . . ? 
H47E_3 C472_3 H47F_3 109.5 . . ? 
C47_3 C473_3 H47G_3 109.5 . . ? 
C47_3 C473_3 H47H_3 109.5 . . ? 
H47G_3 C473_3 H47H_3 109.5 . . ? 
C47_3 C473_3 H47I_3 109.5 . . ? 
H47G_3 C473_3 H47I_3 109.5 . . ? 
H47H_3 C473_3 H47I_3 109.5 . . ? 
C44_3 O48_3 H48_3 109.5 . . ? 
C493_3 C49_3 C492_3 108.3(19) . . ? 
C493_3 C49_3 C491_3 107.4(19) . . ? 
C492_3 C49_3 C491_3 107.5(19) . . ? 
C493_3 C49_3 C45_3 111.3(19) . . ? 
C492_3 C49_3 C45_3 111.4(19) . . ? 
C491_3 C49_3 C45_3 110.7(17) . . ? 
C49_3 C491_3 H49A_3 109.5 . . ? 
C49_3 C491_3 H49B_3 109.5 . . ? 
H49A_3 C491_3 H49B_3 109.5 . . ? 
C49_3 C491_3 H49C_3 109.5 . . ? 
H49A_3 C491_3 H49C_3 109.5 . . ? 
H49B_3 C491_3 H49C_3 109.5 . . ? 
C49_3 C492_3 H49D_3 109.5 . . ? 
C49_3 C492_3 H49E_3 109.5 . . ? 
H49D_3 C492_3 H49E_3 109.5 . . ? 
C49_3 C492_3 H49F_3 109.5 . . ? 
H49D_3 C492_3 H49F_3 109.5 . . ? 
H49E_3 C492_3 H49F_3 109.5 . . ? 
C49_3 C493_3 H49G_3 109.5 . . ? 
C49_3 C493_3 H49H_3 109.5 . . ? 
H49G_3 C493_3 H49H_3 109.5 . . ? 
C49_3 C493_3 H49I_3 109.5 . . ? 
H49G_3 C493_3 H49I_3 109.5 . . ? 
H49H_3 C493_3 H49I_3 109.5 . . ? 
C52_3 C51_3 C56_3 120(2) . . ? 
C52_3 C51_3 C22_3 118.9(19) . . ? 
C56_3 C51_3 C22_3 120.8(19) . . ? 
C51_3 C52_3 C53_3 122(2) . . ? 
C51_3 C52_3 H52_3 119.2 . . ? 
C53_3 C52_3 H52_3 119.2 . . ? 
C52_3 C53_3 C54_3 116(2) . . ? 
C52_3 C53_3 C57_3 121.0(18) . . ? 
C54_3 C53_3 C57_3 123.0(19) . . ? 
C53_3 C54_3 C55_3 125(3) . . ? 
C53_3 C54_3 O58_3 117.4(19) . . ? 
C55_3 C54_3 O58_3 117.3(19) . . ? 
C56_3 C55_3 C54_3 114(2) . . ? 
C56_3 C55_3 C59_3 122.3(17) . . ? 
C54_3 C55_3 C59_3 123.4(19) . . ? 
C51_3 C56_3 C55_3 123(2) . . ? 
C51_3 C56_3 H56_3 118.6 . . ? 
C55_3 C56_3 H56_3 118.6 . . ? 
C572_3 C57_3 C573_3 107(2) . . ? 
C572_3 C57_3 C571_3 108(2) . . ? 
C573_3 C57_3 C571_3 108(2) . . ? 
C572_3 C57_3 C53_3 111.1(19) . . ? 
C573_3 C57_3 C53_3 111.2(18) . . ? 
C571_3 C57_3 C53_3 110.9(19) . . ? 
C57_3 C571_3 H57A_3 109.5 . . ? 
C57_3 C571_3 H57B_3 109.5 . . ? 
H57A_3 C571_3 H57B_3 109.5 . . ? 
C57_3 C571_3 H57C_3 109.5 . . ? 
H57A_3 C571_3 H57C_3 109.5 . . ? 
H57B_3 C571_3 H57C_3 109.5 . . ? 
C57_3 C572_3 H57D_3 109.5 . . ? 
C57_3 C572_3 H57E_3 109.5 . . ? 
H57D_3 C572_3 H57E_3 109.5 . . ? 
C57_3 C572_3 H57F_3 109.5 . . ? 
H57D_3 C572_3 H57F_3 109.5 . . ? 
H57E_3 C572_3 H57F_3 109.5 . . ? 
C57_3 C573_3 H57G_3 109.5 . . ? 
C57_3 C573_3 H57H_3 109.5 . . ? 
H57G_3 C573_3 H57H_3 109.5 . . ? 
C57_3 C573_3 H57I_3 109.5 . . ? 
H57G_3 C573_3 H57I_3 109.5 . . ? 
H57H_3 C573_3 H57I_3 109.5 . . ? 
C54_3 O58_3 H58_3 109.5 . . ? 
C593_3 C59_3 C592_3 106.4(19) . . ? 
C593_3 C59_3 C55_3 112.0(17) . . ? 
C592_3 C59_3 C55_3 111.4(19) . . ? 
C593_3 C59_3 C591_3 105.5(18) . . ? 
C592_3 C59_3 C591_3 108.0(19) . . ? 
C55_3 C59_3 C591_3 113.2(18) . . ? 
C59_3 C591_3 H59A_3 109.5 . . ? 
C59_3 C591_3 H59B_3 109.5 . . ? 
H59A_3 C591_3 H59B_3 109.5 . . ? 
C59_3 C591_3 H59C_3 109.5 . . ? 
H59A_3 C591_3 H59C_3 109.5 . . ? 
H59B_3 C591_3 H59C_3 109.5 . . ? 
C59_3 C592_3 H59D_3 109.5 . . ? 
C59_3 C592_3 H59E_3 109.5 . . ? 
H59D_3 C592_3 H59E_3 109.5 . . ? 
C59_3 C592_3 H59F_3 109.5 . . ? 
H59D_3 C592_3 H59F_3 109.5 . . ? 
H59E_3 C592_3 H59F_3 109.5 . . ? 
C59_3 C593_3 H59G_3 109.5 . . ? 
C59_3 C593_3 H59H_3 109.5 . . ? 
H59G_3 C593_3 H59H_3 109.5 . . ? 
C59_3 C593_3 H59I_3 109.5 . . ? 
H59G_3 C593_3 H59I_3 109.5 . . ? 
H59H_3 C593_3 H59I_3 109.5 . . ? 
C4_3 Si2_3 C64_3 108.1(12) . . ? 
C4_3 Si2_3 C67_3 106.4(13) . . ? 
C64_3 Si2_3 C67_3 113.4(14) . . ? 
C4_3 Si2_3 C61_3 106.6(13) . . ? 
C64_3 Si2_3 C61_3 110.7(13) . . ? 
C67_3 Si2_3 C61_3 111.2(13) . . ? 
C4_3 C3_3 C28_3 175(3) . . ? 
C3_3 C4_3 Si2_3 172(3) . . ? 
C62_3 C61_3 C63_3 116(3) . . ? 
C62_3 C61_3 Si2_3 110.6(19) . . ? 
C63_3 C61_3 Si2_3 112(2) . . ? 
C62_3 C61_3 H61_3 105.9 . . ? 
C63_3 C61_3 H61_3 105.9 . . ? 
Si2_3 C61_3 H61_3 105.9 . . ? 
C61_3 C62_3 H62A_3 109.5 . . ? 
C61_3 C62_3 H62B_3 109.5 . . ? 
H62A_3 C62_3 H62B_3 109.5 . . ? 
C61_3 C62_3 H62C_3 109.5 . . ? 
H62A_3 C62_3 H62C_3 109.5 . . ? 
H62B_3 C62_3 H62C_3 109.5 . . ? 
C61_3 C63_3 H63A_3 109.5 . . ? 
C61_3 C63_3 H63B_3 109.5 . . ? 
H63A_3 C63_3 H63B_3 109.5 . . ? 
C61_3 C63_3 H63C_3 109.5 . . ? 
H63A_3 C63_3 H63C_3 109.5 . . ? 
H63B_3 C63_3 H63C_3 109.5 . . ? 
C66_3 C64_3 C65_3 120(2) . . ? 
C66_3 C64_3 Si2_3 118.1(19) . . ? 
C65_3 C64_3 Si2_3 116.8(19) . . ? 
C66_3 C64_3 H64_3 97.9 . . ? 
C65_3 C64_3 H64_3 97.9 . . ? 
Si2_3 C64_3 H64_3 97.9 . . ? 
C64_3 C65_3 H65A_3 109.5 . . ? 
C64_3 C65_3 H65B_3 109.5 . . ? 
H65A_3 C65_3 H65B_3 109.5 . . ? 
C64_3 C65_3 H65C_3 109.5 . . ? 
H65A_3 C65_3 H65C_3 109.5 . . ? 
H65B_3 C65_3 H65C_3 109.5 . . ? 
C64_3 C66_3 H66A_3 109.5 . . ? 
C64_3 C66_3 H66B_3 109.5 . . ? 
H66A_3 C66_3 H66B_3 109.5 . . ? 
C64_3 C66_3 H66C_3 109.5 . . ? 
H66A_3 C66_3 H66C_3 109.5 . . ? 
H66B_3 C66_3 H66C_3 109.5 . . ? 
C68_3 C67_3 C69_3 113(3) . . ? 
C68_3 C67_3 Si2_3 115(2) . . ? 
C69_3 C67_3 Si2_3 115(2) . . ? 
C68_3 C67_3 H67_3 104.2 . . ? 
C69_3 C67_3 H67_3 104.2 . . ? 
Si2_3 C67_3 H67_3 104.2 . . ? 
C67_3 C68_3 H68A_3 109.5 . . ? 
C67_3 C68_3 H68B_3 109.5 . . ? 
H68A_3 C68_3 H68B_3 109.5 . . ? 
C67_3 C68_3 H68C_3 109.5 . . ? 
H68A_3 C68_3 H68C_3 109.5 . . ? 
H68B_3 C68_3 H68C_3 109.5 . . ? 
C67_3 C69_3 H69A_3 109.5 . . ? 
C67_3 C69_3 H69B_3 109.5 . . ? 
H69A_3 C69_3 H69B_3 109.5 . . ? 
C67_3 C69_3 H69C_3 109.5 . . ? 
H69A_3 C69_3 H69C_3 109.5 . . ? 
H69B_3 C69_3 H69C_3 109.5 . . ? 
C30_4 C11_4 C12_4 118(2) . . ? 
C30_4 C11_4 C1_4 119(2) . . ? 
C12_4 C11_4 C1_4 122(2) . . ? 
N13_4 C12_4 C11_4 119(2) . . ? 
N13_4 C12_4 C27_4 121.0(17) . . ? 
C11_4 C12_4 C27_4 120.4(18) . . ? 
C14_4 N13_4 C12_4 117(2) . . ? 
N13_4 C14_4 C15_4 121(2) . . ? 
N13_4 C14_4 C25_4 120.9(16) . . ? 
C15_4 C14_4 C25_4 117.6(17) . . ? 
C19_4 C15_4 C16_4 111(2) . . ? 
C19_4 C15_4 C14_4 122(2) . . ? 
C16_4 C15_4 C14_4 127(2) . . ? 
C17_4 C16_4 C15_4 114(2) . . ? 
C17_4 C16_4 H16_4 122.8 . . ? 
C15_4 C16_4 H16_4 122.8 . . ? 
C16_4 C17_4 C41_4 130.5(19) . . ? 
C16_4 C17_4 S18_4 109.8(17) . . ? 
C41_4 C17_4 S18_4 119.3(16) . . ? 
C19_4 S18_4 C17_4 92.3(10) . . ? 
C15_4 C19_4 C20_4 120.5(17) . . ? 
C15_4 C19_4 S18_4 112.5(15) . . ? 
C20_4 C19_4 S18_4 126.9(14) . . ? 
C24_4 C20_4 C19_4 120.2(17) . . ? 
C24_4 C20_4 S21_4 112.6(15) . . ? 
C19_4 C20_4 S21_4 127.1(14) . . ? 
C20_4 S21_4 C22_4 92.7(11) . . ? 
C23_4 C22_4 C51_4 132(2) . . ? 
C23_4 C22_4 S21_4 109.5(17) . . ? 
C51_4 C22_4 S21_4 118.8(16) . . ? 
C22_4 C23_4 C24_4 115(2) . . ? 
C22_4 C23_4 H23_4 122.4 . . ? 
C24_4 C23_4 H23_4 122.4 . . ? 
C20_4 C24_4 C23_4 110.0(19) . . ? 
C20_4 C24_4 C25_4 121(2) . . ? 
C23_4 C24_4 C25_4 129(2) . . ? 
N26_4 C25_4 C24_4 121(2) . . ? 
N26_4 C25_4 C14_4 120.7(16) . . ? 
C24_4 C25_4 C14_4 118.3(17) . . ? 
C25_4 N26_4 C27_4 118(2) . . ? 
N26_4 C27_4 C12_4 121.2(17) . . ? 
N26_4 C27_4 C28_4 118(2) . . ? 
C12_4 C27_4 C28_4 120.3(18) . . ? 
C29_4 C28_4 C27_4 118(2) . . ? 
C29_4 C28_4 C3_4 120(2) . . ? 
C27_4 C28_4 C3_4 122(2) . . ? 
C28_4 C29_4 C30_4 122(2) . . ? 
C28_4 C29_4 H29_4 118.9 . . ? 
C30_4 C29_4 H29_4 118.9 . . ? 
C11_4 C30_4 C29_4 121(2) . . ? 
C11_4 C30_4 H30_4 119.4 . . ? 
C29_4 C30_4 H30_4 119.4 . . ? 
C2_4 Si1_4 C37_4 108.2(14) . . ? 
C2_4 Si1_4 C34_4 107.7(13) . . ? 
C37_4 Si1_4 C34_4 110.8(14) . . ? 
C2_4 Si1_4 C31_4 108.6(13) . . ? 
C37_4 Si1_4 C31_4 112.0(14) . . ? 
C34_4 Si1_4 C31_4 109.4(14) . . ? 
C2_4 C1_4 C11_4 176(4) . . ? 
C1_4 C2_4 Si1_4 165(3) . . ? 
C33_4 C31_4 C32_4 112(3) . . ? 
C33_4 C31_4 Si1_4 118(2) . . ? 
C32_4 C31_4 Si1_4 114(2) . . ? 
C33_4 C31_4 H31_4 103.8 . . ? 
C32_4 C31_4 H31_4 103.8 . . ? 
Si1_4 C31_4 H31_4 103.8 . . ? 
C31_4 C32_4 H32A_4 109.5 . . ? 
C31_4 C32_4 H32B_4 109.5 . . ? 
H32A_4 C32_4 H32B_4 109.5 . . ? 
C31_4 C32_4 H32C_4 109.5 . . ? 
H32A_4 C32_4 H32C_4 109.5 . . ? 
H32B_4 C32_4 H32C_4 109.5 . . ? 
C31_4 C33_4 H33A_4 109.5 . . ? 
C31_4 C33_4 H33B_4 109.5 . . ? 
H33A_4 C33_4 H33B_4 109.5 . . ? 
C31_4 C33_4 H33C_4 109.5 . . ? 
H33A_4 C33_4 H33C_4 109.5 . . ? 
H33B_4 C33_4 H33C_4 109.5 . . ? 
C36_4 C34_4 C35_4 115(3) . . ? 
C36_4 C34_4 Si1_4 116(2) . . ? 
C35_4 C34_4 Si1_4 115(2) . . ? 
C36_4 C34_4 H34_4 102.3 . . ? 
C35_4 C34_4 H34_4 102.3 . . ? 
Si1_4 C34_4 H34_4 102.3 . . ? 
C34_4 C35_4 H35A_4 109.5 . . ? 
C34_4 C35_4 H35B_4 109.5 . . ? 
H35A_4 C35_4 H35B_4 109.5 . . ? 
C34_4 C35_4 H35C_4 109.5 . . ? 
H35A_4 C35_4 H35C_4 109.5 . . ? 
H35B_4 C35_4 H35C_4 109.5 . . ? 
C34_4 C36_4 H36A_4 109.5 . . ? 
C34_4 C36_4 H36B_4 109.5 . . ? 
H36A_4 C36_4 H36B_4 109.5 . . ? 
C34_4 C36_4 H36C_4 109.5 . . ? 
H36A_4 C36_4 H36C_4 109.5 . . ? 
H36B_4 C36_4 H36C_4 109.5 . . ? 
C39_4 C37_4 C38_4 119(3) . . ? 
C39_4 C37_4 Si1_4 115(2) . . ? 
C38_4 C37_4 Si1_4 112(2) . . ? 
C39_4 C37_4 H37_4 102.6 . . ? 
C38_4 C37_4 H37_4 102.6 . . ? 
Si1_4 C37_4 H37_4 102.6 . . ? 
C37_4 C38_4 H38A_4 109.5 . . ? 
C37_4 C38_4 H38B_4 109.5 . . ? 
H38A_4 C38_4 H38B_4 109.5 . . ? 
C37_4 C38_4 H38C_4 109.5 . . ? 
H38A_4 C38_4 H38C_4 109.5 . . ? 
H38B_4 C38_4 H38C_4 109.5 . . ? 
C37_4 C39_4 H39A_4 109.5 . . ? 
C37_4 C39_4 H39B_4 109.5 . . ? 
H39A_4 C39_4 H39B_4 109.5 . . ? 
C37_4 C39_4 H39C_4 109.5 . . ? 
H39A_4 C39_4 H39C_4 109.5 . . ? 
H39B_4 C39_4 H39C_4 109.5 . . ? 
C46_4 C41_4 C42_4 120(2) . . ? 
C46_4 C41_4 C17_4 120.3(19) . . ? 
C42_4 C41_4 C17_4 119.5(19) . . ? 
C41_4 C42_4 C43_4 123(2) . . ? 
C41_4 C42_4 H42_4 118.4 . . ? 
C43_4 C42_4 H42_4 118.4 . . ? 
C42_4 C43_4 C44_4 114(2) . . ? 
C42_4 C43_4 C47_4 122.1(18) . . ? 
C44_4 C43_4 C47_4 123.8(19) . . ? 
C45_4 C44_4 C43_4 125(3) . . ? 
C45_4 C44_4 O48_4 118(2) . . ? 
C43_4 C44_4 O48_4 117(2) . . ? 
C46_4 C45_4 C44_4 116(2) . . ? 
C46_4 C45_4 C49_4 121.7(18) . . ? 
C44_4 C45_4 C49_4 122.5(19) . . ? 
C41_4 C46_4 C45_4 121(2) . . ? 
C41_4 C46_4 H46_4 119.3 . . ? 
C45_4 C46_4 H46_4 119.3 . . ? 
C473_4 C47_4 C471_4 106.8(19) . . ? 
C473_4 C47_4 C43_4 111.3(19) . . ? 
C471_4 C47_4 C43_4 111.2(18) . . ? 
C473_4 C47_4 C472_4 108.1(19) . . ? 
C471_4 C47_4 C472_4 107.1(19) . . ? 
C43_4 C47_4 C472_4 112.0(19) . . ? 
C47_4 C471_4 H47A_4 109.5 . . ? 
C47_4 C471_4 H47B_4 109.5 . . ? 
H47A_4 C471_4 H47B_4 109.5 . . ? 
C47_4 C471_4 H47C_4 109.5 . . ? 
H47A_4 C471_4 H47C_4 109.5 . . ? 
H47B_4 C471_4 H47C_4 109.5 . . ? 
C47_4 C472_4 H47D_4 109.5 . . ? 
C47_4 C472_4 H47E_4 109.5 . . ? 
H47D_4 C472_4 H47E_4 109.5 . . ? 
C47_4 C472_4 H47F_4 109.5 . . ? 
H47D_4 C472_4 H47F_4 109.5 . . ? 
H47E_4 C472_4 H47F_4 109.5 . . ? 
C47_4 C473_4 H47G_4 109.5 . . ? 
C47_4 C473_4 H47H_4 109.5 . . ? 
H47G_4 C473_4 H47H_4 109.5 . . ? 
C47_4 C473_4 H47I_4 109.5 . . ? 
H47G_4 C473_4 H47I_4 109.5 . . ? 
H47H_4 C473_4 H47I_4 109.5 . . ? 
C44_4 O48_4 H48_4 109.5 . . ? 
C492_4 C49_4 C491_4 108(2) . . ? 
C492_4 C49_4 C493_4 109(2) . . ? 
C491_4 C49_4 C493_4 107(2) . . ? 
C492_4 C49_4 C45_4 111(2) . . ? 
C491_4 C49_4 C45_4 111(2) . . ? 
C493_4 C49_4 C45_4 110.1(18) . . ? 
C49_4 C491_4 H49A_4 109.5 . . ? 
C49_4 C491_4 H49B_4 109.5 . . ? 
H49A_4 C491_4 H49B_4 109.5 . . ? 
C49_4 C491_4 H49C_4 109.5 . . ? 
H49A_4 C491_4 H49C_4 109.5 . . ? 
H49B_4 C491_4 H49C_4 109.5 . . ? 
C49_4 C492_4 H49D_4 109.5 . . ? 
C49_4 C492_4 H49E_4 109.5 . . ? 
H49D_4 C492_4 H49E_4 109.5 . . ? 
C49_4 C492_4 H49F_4 109.5 . . ? 
H49D_4 C492_4 H49F_4 109.5 . . ? 
H49E_4 C492_4 H49F_4 109.5 . . ? 
C49_4 C493_4 H49G_4 109.5 . . ? 
C49_4 C493_4 H49H_4 109.5 . . ? 
H49G_4 C493_4 H49H_4 109.5 . . ? 
C49_4 C493_4 H49I_4 109.5 . . ? 
H49G_4 C493_4 H49I_4 109.5 . . ? 
H49H_4 C493_4 H49I_4 109.5 . . ? 
C52_4 C51_4 C56_4 119(2) . . ? 
C52_4 C51_4 C22_4 120.4(19) . . ? 
C56_4 C51_4 C22_4 120.2(19) . . ? 
C51_4 C52_4 C53_4 122(2) . . ? 
C51_4 C52_4 H52_4 118.8 . . ? 
C53_4 C52_4 H52_4 118.8 . . ? 
C52_4 C53_4 C54_4 115(2) . . ? 
C52_4 C53_4 C57_4 120.4(18) . . ? 
C54_4 C53_4 C57_4 124.0(19) . . ? 
C53_4 C54_4 O58_4 117.2(19) . . ? 
C53_4 C54_4 C55_4 126(3) . . ? 
O58_4 C54_4 C55_4 116.7(19) . . ? 
C56_4 C55_4 C54_4 113(2) . . ? 
C56_4 C55_4 C59_4 122.7(18) . . ? 
C54_4 C55_4 C59_4 124.1(19) . . ? 
C51_4 C56_4 C55_4 124(2) . . ? 
C51_4 C56_4 H56_4 118.1 . . ? 
C55_4 C56_4 H56_4 118.1 . . ? 
C571_4 C57_4 C573_4 108.4(19) . . ? 
C571_4 C57_4 C572_4 109.2(19) . . ? 
C573_4 C57_4 C572_4 106.1(19) . . ? 
C571_4 C57_4 C53_4 110.5(19) . . ? 
C573_4 C57_4 C53_4 111.4(17) . . ? 
C572_4 C57_4 C53_4 111.2(18) . . ? 
C57_4 C571_4 H57A_4 109.5 . . ? 
C57_4 C571_4 H57B_4 109.5 . . ? 
H57A_4 C571_4 H57B_4 109.5 . . ? 
C57_4 C571_4 H57C_4 109.5 . . ? 
H57A_4 C571_4 H57C_4 109.5 . . ? 
H57B_4 C571_4 H57C_4 109.5 . . ? 
C57_4 C572_4 H57D_4 109.5 . . ? 
C57_4 C572_4 H57E_4 109.5 . . ? 
H57D_4 C572_4 H57E_4 109.5 . . ? 
C57_4 C572_4 H57F_4 109.5 . . ? 
H57D_4 C572_4 H57F_4 109.5 . . ? 
H57E_4 C572_4 H57F_4 109.5 . . ? 
C57_4 C573_4 H57G_4 109.5 . . ? 
C57_4 C573_4 H57H_4 109.5 . . ? 
H57G_4 C573_4 H57H_4 109.5 . . ? 
C57_4 C573_4 H57I_4 109.5 . . ? 
H57G_4 C573_4 H57I_4 109.5 . . ? 
H57H_4 C573_4 H57I_4 109.5 . . ? 
C54_4 O58_4 H58_4 109.5 . . ? 
C55_4 C59_4 C592_4 110.1(18) . . ? 
C55_4 C59_4 C591_4 113.0(19) . . ? 
C592_4 C59_4 C591_4 107.7(18) . . ? 
C55_4 C59_4 C593_4 112.4(17) . . ? 
C592_4 C59_4 C593_4 108.8(19) . . ? 
C591_4 C59_4 C593_4 104.6(18) . . ? 
C59_4 C591_4 H59A_4 109.5 . . ? 
C59_4 C591_4 H59B_4 109.5 . . ? 
H59A_4 C591_4 H59B_4 109.5 . . ? 
C59_4 C591_4 H59C_4 109.5 . . ? 
H59A_4 C591_4 H59C_4 109.5 . . ? 
H59B_4 C591_4 H59C_4 109.5 . . ? 
C59_4 C592_4 H59D_4 109.5 . . ? 
C59_4 C592_4 H59E_4 109.5 . . ? 
H59D_4 C592_4 H59E_4 109.5 . . ? 
C59_4 C592_4 H59F_4 109.5 . . ? 
H59D_4 C592_4 H59F_4 109.5 . . ? 
H59E_4 C592_4 H59F_4 109.5 . . ? 
C59_4 C593_4 H59G_4 109.5 . . ? 
C59_4 C593_4 H59H_4 109.5 . . ? 
H59G_4 C593_4 H59H_4 109.5 . . ? 
C59_4 C593_4 H59I_4 109.5 . . ? 
H59G_4 C593_4 H59I_4 109.5 . . ? 
H59H_4 C593_4 H59I_4 109.5 . . ? 
C4_4 Si2_4 C64_4 106.8(12) . . ? 
C4_4 Si2_4 C67_4 107.4(12) . . ? 
C64_4 Si2_4 C67_4 115.7(13) . . ? 
C4_4 Si2_4 C61_4 105.8(12) . . ? 
C64_4 Si2_4 C61_4 110.4(12) . . ? 
C67_4 Si2_4 C61_4 110.3(12) . . ? 
C4_4 C3_4 C28_4 178(5) . . ? 
C3_4 C4_4 Si2_4 171(3) . . ? 
C62_4 C61_4 C63_4 113(2) . . ? 
C62_4 C61_4 Si2_4 112.1(19) . . ? 
C63_4 C61_4 Si2_4 110.7(18) . . ? 
C62_4 C61_4 H61_4 107.0 . . ? 
C63_4 C61_4 H61_4 107.0 . . ? 
Si2_4 C61_4 H61_4 107.0 . . ? 
C61_4 C62_4 H62A_4 109.5 . . ? 
C61_4 C62_4 H62B_4 109.5 . . ? 
H62A_4 C62_4 H62B_4 109.5 . . ? 
C61_4 C62_4 H62C_4 109.5 . . ? 
H62A_4 C62_4 H62C_4 109.5 . . ? 
H62B_4 C62_4 H62C_4 109.5 . . ? 
C61_4 C63_4 H63A_4 109.5 . . ? 
C61_4 C63_4 H63B_4 109.5 . . ? 
H63A_4 C63_4 H63B_4 109.5 . . ? 
C61_4 C63_4 H63C_4 109.5 . . ? 
H63A_4 C63_4 H63C_4 109.5 . . ? 
H63B_4 C63_4 H63C_4 109.5 . . ? 
C65_4 C64_4 C66_4 119(2) . . ? 
C65_4 C64_4 Si2_4 116.7(19) . . ? 
C66_4 C64_4 Si2_4 118.3(19) . . ? 
C65_4 C64_4 H64_4 98.5 . . ? 
C66_4 C64_4 H64_4 98.5 . . ? 
Si2_4 C64_4 H64_4 98.5 . . ? 
C64_4 C65_4 H65A_4 109.5 . . ? 
C64_4 C65_4 H65B_4 109.5 . . ? 
H65A_4 C65_4 H65B_4 109.5 . . ? 
C64_4 C65_4 H65C_4 109.5 . . ? 
H65A_4 C65_4 H65C_4 109.5 . . ? 
H65B_4 C65_4 H65C_4 109.5 . . ? 
C64_4 C66_4 H66A_4 109.5 . . ? 
C64_4 C66_4 H66B_4 109.5 . . ? 
H66A_4 C66_4 H66B_4 109.5 . . ? 
C64_4 C66_4 H66C_4 109.5 . . ? 
H66A_4 C66_4 H66C_4 109.5 . . ? 
H66B_4 C66_4 H66C_4 109.5 . . ? 
C69_4 C67_4 C68_4 117(3) . . ? 
C69_4 C67_4 Si2_4 116(2) . . ? 
C68_4 C67_4 Si2_4 114(2) . . ? 
C69_4 C67_4 H67_4 102.8 . . ? 
C68_4 C67_4 H67_4 102.8 . . ? 
Si2_4 C67_4 H67_4 102.8 . . ? 
C67_4 C68_4 H68A_4 109.5 . . ? 
C67_4 C68_4 H68B_4 109.5 . . ? 
H68A_4 C68_4 H68B_4 109.5 . . ? 
C67_4 C68_4 H68C_4 109.5 . . ? 
H68A_4 C68_4 H68C_4 109.5 . . ? 
H68B_4 C68_4 H68C_4 109.5 . . ? 
C67_4 C69_4 H69A_4 109.5 . . ? 
C67_4 C69_4 H69B_4 109.5 . . ? 
H69A_4 C69_4 H69B_4 109.5 . . ? 
C67_4 C69_4 H69C_4 109.5 . . ? 
H69A_4 C69_4 H69C_4 109.5 . . ? 
H69B_4 C69_4 H69C_4 109.5 . . ? 
  
loop_ 
 _geom_torsion_atom_site_label_1 
 _geom_torsion_atom_site_label_2 
 _geom_torsion_atom_site_label_3 
 _geom_torsion_atom_site_label_4 
 _geom_torsion 
 _geom_torsion_site_symmetry_1 
 _geom_torsion_site_symmetry_2 
 _geom_torsion_site_symmetry_3 
 _geom_torsion_site_symmetry_4 
 _geom_torsion_publ_flag 
C30_1 C11_1 C12_1 N13_1 180(3) . . . . ? 
C1_1 C11_1 C12_1 N13_1 -4(5) . . . . ? 
C30_1 C11_1 C12_1 C27_1 -3(5) . . . . ? 
C1_1 C11_1 C12_1 C27_1 173(3) . . . . ? 
C11_1 C12_1 N13_1 C14_1 177(3) . . . . ? 
C27_1 C12_1 N13_1 C14_1 0(5) . . . . ? 
C12_1 N13_1 C14_1 C15_1 -176(3) . . . . ? 
C12_1 N13_1 C14_1 C25_1 0(5) . . . . ? 
N13_1 C14_1 C15_1 C19_1 173(3) . . . . ? 
C25_1 C14_1 C15_1 C19_1 -3(5) . . . . ? 
N13_1 C14_1 C15_1 C16_1 -2(6) . . . . ? 
C25_1 C14_1 C15_1 C16_1 -178(3) . . . . ? 
C19_1 C15_1 C16_1 C17_1 0(4) . . . . ? 
C14_1 C15_1 C16_1 C17_1 176(3) . . . . ? 
C15_1 C16_1 C17_1 C41_1 -180(3) . . . . ? 
C15_1 C16_1 C17_1 S18_1 -1(4) . . . . ? 
C16_1 C17_1 S18_1 C19_1 1(3) . . . . ? 
C41_1 C17_1 S18_1 C19_1 -180(3) . . . . ? 
C16_1 C15_1 C19_1 C20_1 -180(3) . . . . ? 
C14_1 C15_1 C19_1 C20_1 4(5) . . . . ? 
C16_1 C15_1 C19_1 S18_1 1(4) . . . . ? 
C14_1 C15_1 C19_1 S18_1 -175(3) . . . . ? 
C17_1 S18_1 C19_1 C15_1 -1(3) . . . . ? 
C17_1 S18_1 C19_1 C20_1 180(100) . . . . ? 
C15_1 C19_1 C20_1 C24_1 -1(5) . . . . ? 
S18_1 C19_1 C20_1 C24_1 178(2) . . . . ? 
C15_1 C19_1 C20_1 S21_1 180(2) . . . . ? 
S18_1 C19_1 C20_1 S21_1 -1(5) . . . . ? 
C24_1 C20_1 S21_1 C22_1 -3(3) . . . . ? 
C19_1 C20_1 S21_1 C22_1 176(3) . . . . ? 
C20_1 S21_1 C22_1 C23_1 3(2) . . . . ? 
C20_1 S21_1 C22_1 C51_1 -173(3) . . . . ? 
C51_1 C22_1 C23_1 C24_1 173(3) . . . . ? 
S21_1 C22_1 C23_1 C24_1 -3(4) . . . . ? 
C19_1 C20_1 C24_1 C23_1 -178(3) . . . . ? 
S21_1 C20_1 C24_1 C23_1 2(4) . . . . ? 
C19_1 C20_1 C24_1 C25_1 -3(5) . . . . ? 
S21_1 C20_1 C24_1 C25_1 176(2) . . . . ? 
C22_1 C23_1 C24_1 C20_1 1(4) . . . . ? 
C22_1 C23_1 C24_1 C25_1 -173(3) . . . . ? 
C20_1 C24_1 C25_1 N26_1 -175(3) . . . . ? 
C23_1 C24_1 C25_1 N26_1 -2(5) . . . . ? 
C20_1 C24_1 C25_1 C14_1 5(5) . . . . ? 
C23_1 C24_1 C25_1 C14_1 178(3) . . . . ? 
N13_1 C14_1 C25_1 N26_1 2(5) . . . . ? 
C15_1 C14_1 C25_1 N26_1 178(3) . . . . ? 
N13_1 C14_1 C25_1 C24_1 -178(3) . . . . ? 
C15_1 C14_1 C25_1 C24_1 -2(5) . . . . ? 
C24_1 C25_1 N26_1 C27_1 176(3) . . . . ? 
C14_1 C25_1 N26_1 C27_1 -4(5) . . . . ? 
C25_1 N26_1 C27_1 C28_1 180(3) . . . . ? 
C25_1 N26_1 C27_1 C12_1 3(5) . . . . ? 
N13_1 C12_1 C27_1 N26_1 -1(5) . . . . ? 
C11_1 C12_1 C27_1 N26_1 -179(3) . . . . ? 
N13_1 C12_1 C27_1 C28_1 -178(3) . . . . ? 
C11_1 C12_1 C27_1 C28_1 5(5) . . . . ? 
N26_1 C27_1 C28_1 C29_1 178(3) . . . . ? 
C12_1 C27_1 C28_1 C29_1 -6(5) . . . . ? 
N26_1 C27_1 C28_1 C3_1 8(5) . . . . ? 
C12_1 C27_1 C28_1 C3_1 -176(3) . . . . ? 
C27_1 C28_1 C29_1 C30_1 5(6) . . . . ? 
C3_1 C28_1 C29_1 C30_1 175(3) . . . . ? 
C12_1 C11_1 C30_1 C29_1 1(6) . . . . ? 
C1_1 C11_1 C30_1 C29_1 -175(3) . . . . ? 
C28_1 C29_1 C30_1 C11_1 -3(6) . . . . ? 
C2_1 Si1_1 C31_1 C32_1 -63(3) . . . . ? 
C34_1 Si1_1 C31_1 C32_1 56(3) . . . . ? 
C37_1 Si1_1 C31_1 C32_1 180(3) . . . . ? 
C2_1 Si1_1 C31_1 C33_1 68(3) . . . . ? 
C34_1 Si1_1 C31_1 C33_1 -174(3) . . . . ? 
C37_1 Si1_1 C31_1 C33_1 -50(3) . . . . ? 
C2_1 Si1_1 C34_1 C35_1 -178(3) . . . . ? 
C31_1 Si1_1 C34_1 C35_1 62(3) . . . . ? 
C37_1 Si1_1 C34_1 C35_1 -63(3) . . . . ? 
C2_1 Si1_1 C34_1 C36_1 -50(3) . . . . ? 
C31_1 Si1_1 C34_1 C36_1 -170(2) . . . . ? 
C37_1 Si1_1 C34_1 C36_1 65(3) . . . . ? 
C16_1 C17_1 C41_1 C46_1 -11(6) . . . . ? 
S18_1 C17_1 C41_1 C46_1 170(3) . . . . ? 
C16_1 C17_1 C41_1 C42_1 174(4) . . . . ? 
S18_1 C17_1 C41_1 C42_1 -5(4) . . . . ? 
C46_1 C41_1 C42_1 C43_1 7(6) . . . . ? 
C17_1 C41_1 C42_1 C43_1 -178(3) . . . . ? 
C41_1 C42_1 C43_1 C44_1 -10(5) . . . . ? 
C41_1 C42_1 C43_1 C47_1 177(3) . . . . ? 
C42_1 C43_1 C44_1 C45_1 12(6) . . . . ? 
C47_1 C43_1 C44_1 C45_1 -176(3) . . . . ? 
C42_1 C43_1 C44_1 O48_1 180(3) . . . . ? 
C47_1 C43_1 C44_1 O48_1 -7(5) . . . . ? 
C43_1 C44_1 C45_1 C46_1 -10(6) . . . . ? 
O48_1 C44_1 C45_1 C46_1 -178(3) . . . . ? 
C43_1 C44_1 C45_1 C49_1 180(3) . . . . ? 
O48_1 C44_1 C45_1 C49_1 11(5) . . . . ? 
C42_1 C41_1 C46_1 C45_1 -5(5) . . . . ? 
C17_1 C41_1 C46_1 C45_1 -180(3) . . . . ? 
C44_1 C45_1 C46_1 C41_1 6(5) . . . . ? 
C49_1 C45_1 C46_1 C41_1 176(3) . . . . ? 
C42_1 C43_1 C47_1 C473_1 -126(3) . . . . ? 
C44_1 C43_1 C47_1 C473_1 62(4) . . . . ? 
C42_1 C43_1 C47_1 C472_1 113(3) . . . . ? 
C44_1 C43_1 C47_1 C472_1 -59(4) . . . . ? 
C42_1 C43_1 C47_1 C471_1 -7(4) . . . . ? 
C44_1 C43_1 C47_1 C471_1 -178(3) . . . . ? 
C46_1 C45_1 C49_1 C491_1 2(4) . . . . ? 
C44_1 C45_1 C49_1 C491_1 171(3) . . . . ? 
C46_1 C45_1 C49_1 C493_1 122(3) . . . . ? 
C44_1 C45_1 C49_1 C493_1 -69(4) . . . . ? 
C46_1 C45_1 C49_1 C492_1 -118(3) . . . . ? 
C44_1 C45_1 C49_1 C492_1 52(4) . . . . ? 
C23_1 C22_1 C51_1 C52_1 -151(3) . . . . ? 
S21_1 C22_1 C51_1 C52_1 25(4) . . . . ? 
C23_1 C22_1 C51_1 C56_1 28(5) . . . . ? 
S21_1 C22_1 C51_1 C56_1 -156(3) . . . . ? 
C56_1 C51_1 C52_1 C53_1 -5(5) . . . . ? 
C22_1 C51_1 C52_1 C53_1 174(3) . . . . ? 
C51_1 C52_1 C53_1 C54_1 3(5) . . . . ? 
C51_1 C52_1 C53_1 C57_1 -178(3) . . . . ? 
C52_1 C53_1 C54_1 C55_1 1(5) . . . . ? 
C57_1 C53_1 C54_1 C55_1 -178(3) . . . . ? 
C52_1 C53_1 C54_1 O58_1 179(3) . . . . ? 
C57_1 C53_1 C54_1 O58_1 1(5) . . . . ? 
C53_1 C54_1 C55_1 C56_1 -2(5) . . . . ? 
O58_1 C54_1 C55_1 C56_1 179(3) . . . . ? 
C53_1 C54_1 C55_1 C59_1 -179(3) . . . . ? 
O58_1 C54_1 C55_1 C59_1 2(5) . . . . ? 
C52_1 C51_1 C56_1 C55_1 3(5) . . . . ? 
C22_1 C51_1 C56_1 C55_1 -176(3) . . . . ? 
C54_1 C55_1 C56_1 C51_1 0(5) . . . . ? 
C59_1 C55_1 C56_1 C51_1 178(3) . . . . ? 
C52_1 C53_1 C57_1 C571_1 120(3) . . . . ? 
C54_1 C53_1 C57_1 C571_1 -62(4) . . . . ? 
C52_1 C53_1 C57_1 C573_1 -1(4) . . . . ? 
C54_1 C53_1 C57_1 C573_1 178(3) . . . . ? 
C52_1 C53_1 C57_1 C572_1 -119(3) . . . . ? 
C54_1 C53_1 C57_1 C572_1 60(4) . . . . ? 
C56_1 C55_1 C59_1 C591_1 5(4) . . . . ? 
C54_1 C55_1 C59_1 C591_1 -178(3) . . . . ? 
C56_1 C55_1 C59_1 C593_1 125(3) . . . . ? 
C54_1 C55_1 C59_1 C593_1 -58(3) . . . . ? 
C56_1 C55_1 C59_1 C592_1 -116(3) . . . . ? 
C54_1 C55_1 C59_1 C592_1 61(3) . . . . ? 
C4_1 Si2_1 C64_1 C66_1 -53(3) . . . . ? 
C67_1 Si2_1 C64_1 C66_1 67(3) . . . . ? 
C61_1 Si2_1 C64_1 C66_1 -171(3) . . . . ? 
C4_1 Si2_1 C64_1 C65_1 172(3) . . . . ? 
C67_1 Si2_1 C64_1 C65_1 -68(3) . . . . ? 
C61_1 Si2_1 C64_1 C65_1 54(3) . . . . ? 
C30_2 C11_2 C12_2 N13_2 177(3) . . . . ? 
C1_2 C11_2 C12_2 N13_2 -6(5) . . . . ? 
C30_2 C11_2 C12_2 C27_2 -3(5) . . . . ? 
C1_2 C11_2 C12_2 C27_2 174(3) . . . . ? 
C11_2 C12_2 N13_2 C14_2 176(3) . . . . ? 
C27_2 C12_2 N13_2 C14_2 -4(5) . . . . ? 
C12_2 N13_2 C14_2 C15_2 179(3) . . . . ? 
C12_2 N13_2 C14_2 C25_2 -2(5) . . . . ? 
N13_2 C14_2 C15_2 C19_2 -180(3) . . . . ? 
C25_2 C14_2 C15_2 C19_2 1(5) . . . . ? 
N13_2 C14_2 C15_2 C16_2 -6(5) . . . . ? 
C25_2 C14_2 C15_2 C16_2 174(3) . . . . ? 
C19_2 C15_2 C16_2 C17_2 -3(4) . . . . ? 
C14_2 C15_2 C16_2 C17_2 -177(3) . . . . ? 
C15_2 C16_2 C17_2 C41_2 173(3) . . . . ? 
C15_2 C16_2 C17_2 S18_2 1(4) . . . . ? 
C16_2 C17_2 S18_2 C19_2 1(3) . . . . ? 
C41_2 C17_2 S18_2 C19_2 -172(3) . . . . ? 
C16_2 C15_2 C19_2 C20_2 -180(3) . . . . ? 
C14_2 C15_2 C19_2 C20_2 -5(5) . . . . ? 
C16_2 C15_2 C19_2 S18_2 4(4) . . . . ? 
C14_2 C15_2 C19_2 S18_2 178(2) . . . . ? 
C17_2 S18_2 C19_2 C15_2 -3(3) . . . . ? 
C17_2 S18_2 C19_2 C20_2 -179(100) . . . . ? 
C15_2 C19_2 C20_2 C24_2 8(5) . . . . ? 
S18_2 C19_2 C20_2 C24_2 -176(2) . . . . ? 
C15_2 C19_2 C20_2 S21_2 -175(2) . . . . ? 
S18_2 C19_2 C20_2 S21_2 1(5) . . . . ? 
C24_2 C20_2 S21_2 C22_2 0(3) . . . . ? 
C19_2 C20_2 S21_2 C22_2 -178(3) . . . . ? 
C20_2 S21_2 C22_2 C23_2 -1(2) . . . . ? 
C20_2 S21_2 C22_2 C51_2 -179(3) . . . . ? 
C51_2 C22_2 C23_2 C24_2 180(3) . . . . ? 
S21_2 C22_2 C23_2 C24_2 2(4) . . . . ? 
C19_2 C20_2 C24_2 C23_2 179(3) . . . . ? 
S21_2 C20_2 C24_2 C23_2 1(4) . . . . ? 
C19_2 C20_2 C24_2 C25_2 -5(5) . . . . ? 
S21_2 C20_2 C24_2 C25_2 177(2) . . . . ? 
C22_2 C23_2 C24_2 C20_2 -2(4) . . . . ? 
C22_2 C23_2 C24_2 C25_2 -177(3) . . . . ? 
C20_2 C24_2 C25_2 N26_2 174(3) . . . . ? 
C23_2 C24_2 C25_2 N26_2 -11(5) . . . . ? 
C20_2 C24_2 C25_2 C14_2 1(5) . . . . ? 
C23_2 C24_2 C25_2 C14_2 176(3) . . . . ? 
N13_2 C14_2 C25_2 N26_2 9(5) . . . . ? 
C15_2 C14_2 C25_2 N26_2 -171(3) . . . . ? 
N13_2 C14_2 C25_2 C24_2 -178(3) . . . . ? 
C15_2 C14_2 C25_2 C24_2 2(5) . . . . ? 
C24_2 C25_2 N26_2 C27_2 177(3) . . . . ? 
C14_2 C25_2 N26_2 C27_2 -10(5) . . . . ? 
C25_2 N26_2 C27_2 C28_2 177(3) . . . . ? 
C25_2 N26_2 C27_2 C12_2 5(5) . . . . ? 
N13_2 C12_2 C27_2 N26_2 3(5) . . . . ? 
C11_2 C12_2 C27_2 N26_2 -177(3) . . . . ? 
N13_2 C12_2 C27_2 C28_2 -170(3) . . . . ? 
C11_2 C12_2 C27_2 C28_2 10(5) . . . . ? 
N26_2 C27_2 C28_2 C29_2 175(3) . . . . ? 
C12_2 C27_2 C28_2 C29_2 -12(5) . . . . ? 
N26_2 C27_2 C28_2 C3_2 -3(5) . . . . ? 
C12_2 C27_2 C28_2 C3_2 170(3) . . . . ? 
C27_2 C28_2 C29_2 C30_2 7(5) . . . . ? 
C3_2 C28_2 C29_2 C30_2 -175(3) . . . . ? 
C12_2 C11_2 C30_2 C29_2 -2(5) . . . . ? 
C1_2 C11_2 C30_2 C29_2 -179(3) . . . . ? 
C28_2 C29_2 C30_2 C11_2 -1(5) . . . . ? 
C2_2 Si1_2 C37_2 C38_2 -178(3) . . . . ? 
C34_2 Si1_2 C37_2 C38_2 63(3) . . . . ? 
C31_2 Si1_2 C37_2 C38_2 -62(3) . . . . ? 
C2_2 Si1_2 C37_2 C39_2 45(3) . . . . ? 
C34_2 Si1_2 C37_2 C39_2 -74(3) . . . . ? 
C31_2 Si1_2 C37_2 C39_2 161(3) . . . . ? 
C16_2 C17_2 C41_2 C46_2 34(5) . . . . ? 
S18_2 C17_2 C41_2 C46_2 -154(3) . . . . ? 
C16_2 C17_2 C41_2 C42_2 -148(3) . . . . ? 
S18_2 C17_2 C41_2 C42_2 24(4) . . . . ? 
C46_2 C41_2 C42_2 C43_2 -4(5) . . . . ? 
C17_2 C41_2 C42_2 C43_2 177(3) . . . . ? 
C41_2 C42_2 C43_2 C44_2 4(5) . . . . ? 
C41_2 C42_2 C43_2 C47_2 -180(3) . . . . ? 
C42_2 C43_2 C44_2 C45_2 -3(5) . . . . ? 
C47_2 C43_2 C44_2 C45_2 -179(3) . . . . ? 
C42_2 C43_2 C44_2 O48_2 -179(3) . . . . ? 
C47_2 C43_2 C44_2 O48_2 4(4) . . . . ? 
C43_2 C44_2 C45_2 C46_2 2(5) . . . . ? 
O48_2 C44_2 C45_2 C46_2 178(3) . . . . ? 
C43_2 C44_2 C45_2 C49_2 180(3) . . . . ? 
O48_2 C44_2 C45_2 C49_2 -4(5) . . . . ? 
C42_2 C41_2 C46_2 C45_2 3(5) . . . . ? 
C17_2 C41_2 C46_2 C45_2 -178(3) . . . . ? 
C44_2 C45_2 C46_2 C41_2 -2(5) . . . . ? 
C49_2 C45_2 C46_2 C41_2 180(3) . . . . ? 
C42_2 C43_2 C47_2 C471_2 123(3) . . . . ? 
C44_2 C43_2 C47_2 C471_2 -61(3) . . . . ? 
C42_2 C43_2 C47_2 C473_2 4(3) . . . . ? 
C44_2 C43_2 C47_2 C473_2 179(3) . . . . ? 
C42_2 C43_2 C47_2 C472_2 -115(3) . . . . ? 
C44_2 C43_2 C47_2 C472_2 60(3) . . . . ? 
C46_2 C45_2 C49_2 C491_2 2(4) . . . . ? 
C44_2 C45_2 C49_2 C491_2 -176(3) . . . . ? 
C46_2 C45_2 C49_2 C493_2 124(3) . . . . ? 
C44_2 C45_2 C49_2 C493_2 -54(3) . . . . ? 
C46_2 C45_2 C49_2 C492_2 -117(3) . . . . ? 
C44_2 C45_2 C49_2 C492_2 65(3) . . . . ? 
C23_2 C22_2 C51_2 C56_2 13(6) . . . . ? 
S21_2 C22_2 C51_2 C56_2 -168(2) . . . . ? 
C23_2 C22_2 C51_2 C52_2 -167(3) . . . . ? 
S21_2 C22_2 C51_2 C52_2 11(4) . . . . ? 
C56_2 C51_2 C52_2 C53_2 -1(5) . . . . ? 
C22_2 C51_2 C52_2 C53_2 179(3) . . . . ? 
C51_2 C52_2 C53_2 C54_2 1(5) . . . . ? 
C51_2 C52_2 C53_2 C57_2 178(3) . . . . ? 
C52_2 C53_2 C54_2 C55_2 1(5) . . . . ? 
C57_2 C53_2 C54_2 C55_2 -175(3) . . . . ? 
C52_2 C53_2 C54_2 O58_2 -177(3) . . . . ? 
C57_2 C53_2 C54_2 O58_2 7(5) . . . . ? 
O58_2 C54_2 C55_2 C56_2 174(3) . . . . ? 
C53_2 C54_2 C55_2 C56_2 -3(5) . . . . ? 
O58_2 C54_2 C55_2 C59_2 -2(5) . . . . ? 
C53_2 C54_2 C55_2 C59_2 180(3) . . . . ? 
C52_2 C51_2 C56_2 C55_2 -1(5) . . . . ? 
C22_2 C51_2 C56_2 C55_2 179(3) . . . . ? 
C54_2 C55_2 C56_2 C51_2 3(5) . . . . ? 
C59_2 C55_2 C56_2 C51_2 -180(3) . . . . ? 
C52_2 C53_2 C57_2 C573_2 119(3) . . . . ? 
C54_2 C53_2 C57_2 C573_2 -65(3) . . . . ? 
C52_2 C53_2 C57_2 C572_2 -120(3) . . . . ? 
C54_2 C53_2 C57_2 C572_2 56(3) . . . . ? 
C52_2 C53_2 C57_2 C571_2 0(4) . . . . ? 
C54_2 C53_2 C57_2 C571_2 176(3) . . . . ? 
C56_2 C55_2 C59_2 C593_2 5(4) . . . . ? 
C54_2 C55_2 C59_2 C593_2 -178(3) . . . . ? 
C56_2 C55_2 C59_2 C592_2 -115(3) . . . . ? 
C54_2 C55_2 C59_2 C592_2 61(4) . . . . ? 
C56_2 C55_2 C59_2 C591_2 124(3) . . . . ? 
C54_2 C55_2 C59_2 C591_2 -59(3) . . . . ? 
C29_2 C28_2 C3_2 C4_2 52(22) . . . . ? 
C27_2 C28_2 C3_2 C4_2 -130(19) . . . . ? 
C28_2 C3_2 C4_2 Si2_2 57(28) . . . . ? 
C67_2 Si2_2 C4_2 C3_2 -84(14) . . . . ? 
C64_2 Si2_2 C4_2 C3_2 154(14) . . . . ? 
C61_2 Si2_2 C4_2 C3_2 35(14) . . . . ? 
C4_2 Si2_2 C67_2 C68_2 -53(3) . . . . ? 
C64_2 Si2_2 C67_2 C68_2 66(3) . . . . ? 
C61_2 Si2_2 C67_2 C68_2 -171(3) . . . . ? 
C4_2 Si2_2 C67_2 C69_2 -179(3) . . . . ? 
C64_2 Si2_2 C67_2 C69_2 -59(3) . . . . ? 
C61_2 Si2_2 C67_2 C69_2 64(3) . . . . ? 
C30_3 C11_3 C12_3 N13_3 -179(3) . . . . ? 
C1_3 C11_3 C12_3 N13_3 -4(5) . . . . ? 
C30_3 C11_3 C12_3 C27_3 -4(5) . . . . ? 
C1_3 C11_3 C12_3 C27_3 172(3) . . . . ? 
C27_3 C12_3 N13_3 C14_3 0(5) . . . . ? 
C11_3 C12_3 N13_3 C14_3 176(3) . . . . ? 
C12_3 N13_3 C14_3 C15_3 180(3) . . . . ? 
C12_3 N13_3 C14_3 C25_3 -5(5) . . . . ? 
N13_3 C14_3 C15_3 C19_3 173(3) . . . . ? 
C25_3 C14_3 C15_3 C19_3 -2(5) . . . . ? 
N13_3 C14_3 C15_3 C16_3 -5(6) . . . . ? 
C25_3 C14_3 C15_3 C16_3 179(3) . . . . ? 
C19_3 C15_3 C16_3 C17_3 -3(5) . . . . ? 
C14_3 C15_3 C16_3 C17_3 176(3) . . . . ? 
C15_3 C16_3 C17_3 C41_3 173(3) . . . . ? 
C15_3 C16_3 C17_3 S18_3 4(4) . . . . ? 
C16_3 C17_3 S18_3 C19_3 -2(3) . . . . ? 
C41_3 C17_3 S18_3 C19_3 -173(3) . . . . ? 
C16_3 C15_3 C19_3 C20_3 -177(3) . . . . ? 
C14_3 C15_3 C19_3 C20_3 4(5) . . . . ? 
C16_3 C15_3 C19_3 S18_3 1(4) . . . . ? 
C14_3 C15_3 C19_3 S18_3 -178(3) . . . . ? 
C17_3 S18_3 C19_3 C15_3 1(3) . . . . ? 
C17_3 S18_3 C19_3 C20_3 179(3) . . . . ? 
C15_3 C19_3 C20_3 C24_3 -4(5) . . . . ? 
S18_3 C19_3 C20_3 C24_3 178(3) . . . . ? 
C15_3 C19_3 C20_3 S21_3 -171(3) . . . . ? 
S18_3 C19_3 C20_3 S21_3 10(5) . . . . ? 
C24_3 C20_3 S21_3 C22_3 4(3) . . . . ? 
C19_3 C20_3 S21_3 C22_3 173(3) . . . . ? 
C20_3 S21_3 C22_3 C23_3 -1(3) . . . . ? 
C20_3 S21_3 C22_3 C51_3 -174(3) . . . . ? 
C51_3 C22_3 C23_3 C24_3 169(3) . . . . ? 
S21_3 C22_3 C23_3 C24_3 -3(4) . . . . ? 
C19_3 C20_3 C24_3 C23_3 -176(3) . . . . ? 
S21_3 C20_3 C24_3 C23_3 -6(4) . . . . ? 
C19_3 C20_3 C24_3 C25_3 2(5) . . . . ? 
S21_3 C20_3 C24_3 C25_3 172(3) . . . . ? 
C22_3 C23_3 C24_3 C20_3 6(4) . . . . ? 
C22_3 C23_3 C24_3 C25_3 -172(3) . . . . ? 
C20_3 C24_3 C25_3 N26_3 176(3) . . . . ? 
C23_3 C24_3 C25_3 N26_3 -7(6) . . . . ? 
C20_3 C24_3 C25_3 C14_3 -1(5) . . . . ? 
C23_3 C24_3 C25_3 C14_3 177(3) . . . . ? 
N13_3 C14_3 C25_3 N26_3 9(5) . . . . ? 
C15_3 C14_3 C25_3 N26_3 -176(3) . . . . ? 
N13_3 C14_3 C25_3 C24_3 -175(3) . . . . ? 
C15_3 C14_3 C25_3 C24_3 0(5) . . . . ? 
C24_3 C25_3 N26_3 C27_3 177(3) . . . . ? 
C14_3 C25_3 N26_3 C27_3 -6(5) . . . . ? 
C25_3 N26_3 C27_3 C28_3 -175(3) . . . . ? 
C25_3 N26_3 C27_3 C12_3 2(5) . . . . ? 
N13_3 C12_3 C27_3 N26_3 1(6) . . . . ? 
C11_3 C12_3 C27_3 N26_3 -174(3) . . . . ? 
N13_3 C12_3 C27_3 C28_3 179(3) . . . . ? 
C11_3 C12_3 C27_3 C28_3 3(5) . . . . ? 
N26_3 C27_3 C28_3 C29_3 178(3) . . . . ? 
C12_3 C27_3 C28_3 C29_3 0(6) . . . . ? 
N26_3 C27_3 C28_3 C3_3 -5(5) . . . . ? 
C12_3 C27_3 C28_3 C3_3 178(3) . . . . ? 
C27_3 C28_3 C29_3 C30_3 -4(6) . . . . ? 
C3_3 C28_3 C29_3 C30_3 179(3) . . . . ? 
C12_3 C11_3 C30_3 C29_3 1(6) . . . . ? 
C1_3 C11_3 C30_3 C29_3 -175(3) . . . . ? 
C28_3 C29_3 C30_3 C11_3 3(6) . . . . ? 
C37_3 Si1_3 C2_3 C1_3 -60(16) . . . . ? 
C31_3 Si1_3 C2_3 C1_3 176(16) . . . . ? 
C34_3 Si1_3 C2_3 C1_3 58(16) . . . . ? 
C2_3 Si1_3 C31_3 C33_3 -67(4) . . . . ? 
C37_3 Si1_3 C31_3 C33_3 172(3) . . . . ? 
C34_3 Si1_3 C31_3 C33_3 47(4) . . . . ? 
C2_3 Si1_3 C31_3 C32_3 65(3) . . . . ? 
C37_3 Si1_3 C31_3 C32_3 -55(3) . . . . ? 
C34_3 Si1_3 C31_3 C32_3 -180(3) . . . . ? 
C2_3 Si1_3 C37_3 C39_3 -22(4) . . . . ? 
C31_3 Si1_3 C37_3 C39_3 97(3) . . . . ? 
C34_3 Si1_3 C37_3 C39_3 -137(3) . . . . ? 
C2_3 Si1_3 C37_3 C38_3 -163(3) . . . . ? 
C31_3 Si1_3 C37_3 C38_3 -44(3) . . . . ? 
C34_3 Si1_3 C37_3 C38_3 81(3) . . . . ? 
C16_3 C17_3 C41_3 C42_3 179(4) . . . . ? 
S18_3 C17_3 C41_3 C42_3 -13(5) . . . . ? 
C16_3 C17_3 C41_3 C46_3 2(6) . . . . ? 
S18_3 C17_3 C41_3 C46_3 171(3) . . . . ? 
C46_3 C41_3 C42_3 C43_3 -4(6) . . . . ? 
C17_3 C41_3 C42_3 C43_3 180(3) . . . . ? 
C41_3 C42_3 C43_3 C44_3 1(6) . . . . ? 
C41_3 C42_3 C43_3 C47_3 -175(3) . . . . ? 
C42_3 C43_3 C44_3 C45_3 3(6) . . . . ? 
C47_3 C43_3 C44_3 C45_3 179(3) . . . . ? 
C42_3 C43_3 C44_3 O48_3 179(3) . . . . ? 
C47_3 C43_3 C44_3 O48_3 -5(5) . . . . ? 
C43_3 C44_3 C45_3 C46_3 -4(6) . . . . ? 
O48_3 C44_3 C45_3 C46_3 -180(3) . . . . ? 
C43_3 C44_3 C45_3 C49_3 -179(3) . . . . ? 
O48_3 C44_3 C45_3 C49_3 5(5) . . . . ? 
C42_3 C41_3 C46_3 C45_3 3(6) . . . . ? 
C17_3 C41_3 C46_3 C45_3 179(3) . . . . ? 
C44_3 C45_3 C46_3 C41_3 1(5) . . . . ? 
C49_3 C45_3 C46_3 C41_3 176(3) . . . . ? 
C42_3 C43_3 C47_3 C471_3 -4(4) . . . . ? 
C44_3 C43_3 C47_3 C471_3 -179(3) . . . . ? 
C42_3 C43_3 C47_3 C472_3 117(3) . . . . ? 
C44_3 C43_3 C47_3 C472_3 -59(4) . . . . ? 
C42_3 C43_3 C47_3 C473_3 -124(3) . . . . ? 
C44_3 C43_3 C47_3 C473_3 60(4) . . . . ? 
C46_3 C45_3 C49_3 C493_3 123(3) . . . . ? 
C44_3 C45_3 C49_3 C493_3 -62(4) . . . . ? 
C46_3 C45_3 C49_3 C492_3 -116(3) . . . . ? 
C44_3 C45_3 C49_3 C492_3 59(4) . . . . ? 
C46_3 C45_3 C49_3 C491_3 3(4) . . . . ? 
C44_3 C45_3 C49_3 C491_3 178(3) . . . . ? 
C23_3 C22_3 C51_3 C52_3 -142(4) . . . . ? 
S21_3 C22_3 C51_3 C52_3 29(4) . . . . ? 
C23_3 C22_3 C51_3 C56_3 34(5) . . . . ? 
S21_3 C22_3 C51_3 C56_3 -155(3) . . . . ? 
C56_3 C51_3 C52_3 C53_3 0(6) . . . . ? 
C22_3 C51_3 C52_3 C53_3 176(3) . . . . ? 
C51_3 C52_3 C53_3 C54_3 -3(5) . . . . ? 
C51_3 C52_3 C53_3 C57_3 -177(3) . . . . ? 
C52_3 C53_3 C54_3 C55_3 5(5) . . . . ? 
C57_3 C53_3 C54_3 C55_3 179(3) . . . . ? 
C52_3 C53_3 C54_3 O58_3 -178(3) . . . . ? 
C57_3 C53_3 C54_3 O58_3 -4(5) . . . . ? 
C53_3 C54_3 C55_3 C56_3 -4(5) . . . . ? 
O58_3 C54_3 C55_3 C56_3 179(3) . . . . ? 
C53_3 C54_3 C55_3 C59_3 -180(3) . . . . ? 
O58_3 C54_3 C55_3 C59_3 3(5) . . . . ? 
C52_3 C51_3 C56_3 C55_3 1(5) . . . . ? 
C22_3 C51_3 C56_3 C55_3 -175(3) . . . . ? 
C54_3 C55_3 C56_3 C51_3 1(5) . . . . ? 
C59_3 C55_3 C56_3 C51_3 177(3) . . . . ? 
C52_3 C53_3 C57_3 C572_3 -128(3) . . . . ? 
C54_3 C53_3 C57_3 C572_3 58(4) . . . . ? 
C52_3 C53_3 C57_3 C573_3 -9(4) . . . . ? 
C54_3 C53_3 C57_3 C573_3 177(3) . . . . ? 
C52_3 C53_3 C57_3 C571_3 111(3) . . . . ? 
C54_3 C53_3 C57_3 C571_3 -63(4) . . . . ? 
C56_3 C55_3 C59_3 C593_3 6(4) . . . . ? 
C54_3 C55_3 C59_3 C593_3 -179(3) . . . . ? 
C56_3 C55_3 C59_3 C592_3 -113(3) . . . . ? 
C54_3 C55_3 C59_3 C592_3 62(4) . . . . ? 
C56_3 C55_3 C59_3 C591_3 125(3) . . . . ? 
C54_3 C55_3 C59_3 C591_3 -60(4) . . . . ? 
C4_3 Si2_3 C64_3 C66_3 14(4) . . . . ? 
C67_3 Si2_3 C64_3 C66_3 132(4) . . . . ? 
C61_3 Si2_3 C64_3 C66_3 -102(4) . . . . ? 
C4_3 Si2_3 C64_3 C65_3 168(3) . . . . ? 
C67_3 Si2_3 C64_3 C65_3 -75(4) . . . . ? 
C61_3 Si2_3 C64_3 C65_3 51(4) . . . . ? 
C4_3 Si2_3 C67_3 C68_3 171(4) . . . . ? 
C64_3 Si2_3 C67_3 C68_3 52(4) . . . . ? 
C61_3 Si2_3 C67_3 C68_3 -74(4) . . . . ? 
C4_3 Si2_3 C67_3 C69_3 37(4) . . . . ? 
C64_3 Si2_3 C67_3 C69_3 -82(4) . . . . ? 
C61_3 Si2_3 C67_3 C69_3 153(4) . . . . ? 
C30_4 C11_4 C12_4 N13_4 175(3) . . . . ? 
C1_4 C11_4 C12_4 N13_4 -16(6) . . . . ? 
C30_4 C11_4 C12_4 C27_4 -3(6) . . . . ? 
C1_4 C11_4 C12_4 C27_4 166(4) . . . . ? 
C11_4 C12_4 N13_4 C14_4 178(3) . . . . ? 
C27_4 C12_4 N13_4 C14_4 -5(5) . . . . ? 
C12_4 N13_4 C14_4 C15_4 -178(3) . . . . ? 
C12_4 N13_4 C14_4 C25_4 -3(5) . . . . ? 
N13_4 C14_4 C15_4 C19_4 178(3) . . . . ? 
C25_4 C14_4 C15_4 C19_4 2(5) . . . . ? 
N13_4 C14_4 C15_4 C16_4 -11(6) . . . . ? 
C25_4 C14_4 C15_4 C16_4 173(3) . . . . ? 
C19_4 C15_4 C16_4 C17_4 -6(5) . . . . ? 
C14_4 C15_4 C16_4 C17_4 -177(3) . . . . ? 
C15_4 C16_4 C17_4 C41_4 176(3) . . . . ? 
C15_4 C16_4 C17_4 S18_4 3(4) . . . . ? 
C16_4 C17_4 S18_4 C19_4 0(3) . . . . ? 
C41_4 C17_4 S18_4 C19_4 -174(3) . . . . ? 
C16_4 C15_4 C19_4 C20_4 -177(3) . . . . ? 
C14_4 C15_4 C19_4 C20_4 -5(5) . . . . ? 
C16_4 C15_4 C19_4 S18_4 5(4) . . . . ? 
C14_4 C15_4 C19_4 S18_4 178(3) . . . . ? 
C17_4 S18_4 C19_4 C15_4 -3(3) . . . . ? 
C17_4 S18_4 C19_4 C20_4 180(3) . . . . ? 
C15_4 C19_4 C20_4 C24_4 4(5) . . . . ? 
S18_4 C19_4 C20_4 C24_4 -179(3) . . . . ? 
C15_4 C19_4 C20_4 S21_4 -173(3) . . . . ? 
S18_4 C19_4 C20_4 S21_4 3(5) . . . . ? 
C24_4 C20_4 S21_4 C22_4 0(3) . . . . ? 
C19_4 C20_4 S21_4 C22_4 178(3) . . . . ? 
C20_4 S21_4 C22_4 C23_4 1(3) . . . . ? 
C20_4 S21_4 C22_4 C51_4 -176(3) . . . . ? 
C51_4 C22_4 C23_4 C24_4 174(3) . . . . ? 
S21_4 C22_4 C23_4 C24_4 -2(4) . . . . ? 
C19_4 C20_4 C24_4 C23_4 -179(3) . . . . ? 
S21_4 C20_4 C24_4 C23_4 -1(4) . . . . ? 
C19_4 C20_4 C24_4 C25_4 0(5) . . . . ? 
S21_4 C20_4 C24_4 C25_4 177(3) . . . . ? 
C22_4 C23_4 C24_4 C20_4 2(4) . . . . ? 
C22_4 C23_4 C24_4 C25_4 -176(3) . . . . ? 
C20_4 C24_4 C25_4 N26_4 178(3) . . . . ? 
C23_4 C24_4 C25_4 N26_4 -3(6) . . . . ? 
C20_4 C24_4 C25_4 C14_4 -2(5) . . . . ? 
C23_4 C24_4 C25_4 C14_4 176(3) . . . . ? 
N13_4 C14_4 C25_4 N26_4 5(5) . . . . ? 
C15_4 C14_4 C25_4 N26_4 -179(3) . . . . ? 
N13_4 C14_4 C25_4 C24_4 -174(3) . . . . ? 
C15_4 C14_4 C25_4 C24_4 1(5) . . . . ? 
C24_4 C25_4 N26_4 C27_4 -179(3) . . . . ? 
C14_4 C25_4 N26_4 C27_4 1(5) . . . . ? 
C25_4 N26_4 C27_4 C12_4 -9(5) . . . . ? 
C25_4 N26_4 C27_4 C28_4 176(3) . . . . ? 
N13_4 C12_4 C27_4 N26_4 12(6) . . . . ? 
C11_4 C12_4 C27_4 N26_4 -171(3) . . . . ? 
N13_4 C12_4 C27_4 C28_4 -173(3) . . . . ? 
C11_4 C12_4 C27_4 C28_4 4(6) . . . . ? 
N26_4 C27_4 C28_4 C29_4 171(3) . . . . ? 
C12_4 C27_4 C28_4 C29_4 -4(6) . . . . ? 
N26_4 C27_4 C28_4 C3_4 -1(6) . . . . ? 
C12_4 C27_4 C28_4 C3_4 -176(3) . . . . ? 
C27_4 C28_4 C29_4 C30_4 3(6) . . . . ? 
C3_4 C28_4 C29_4 C30_4 175(3) . . . . ? 
C12_4 C11_4 C30_4 C29_4 2(6) . . . . ? 
C1_4 C11_4 C30_4 C29_4 -168(3) . . . . ? 
C28_4 C29_4 C30_4 C11_4 -2(6) . . . . ? 
C37_4 Si1_4 C2_4 C1_4 -63(14) . . . . ? 
C34_4 Si1_4 C2_4 C1_4 56(14) . . . . ? 
C31_4 Si1_4 C2_4 C1_4 175(14) . . . . ? 
C2_4 Si1_4 C34_4 C36_4 -38(4) . . . . ? 
C37_4 Si1_4 C34_4 C36_4 80(3) . . . . ? 
C31_4 Si1_4 C34_4 C36_4 -156(3) . . . . ? 
C2_4 Si1_4 C34_4 C35_4 -178(3) . . . . ? 
C37_4 Si1_4 C34_4 C35_4 -59(3) . . . . ? 
C31_4 Si1_4 C34_4 C35_4 64(3) . . . . ? 
C2_4 Si1_4 C37_4 C39_4 -36(4) . . . . ? 
C34_4 Si1_4 C37_4 C39_4 -154(3) . . . . ? 
C31_4 Si1_4 C37_4 C39_4 84(4) . . . . ? 
C2_4 Si1_4 C37_4 C38_4 -176(3) . . . . ? 
C34_4 Si1_4 C37_4 C38_4 66(3) . . . . ? 
C31_4 Si1_4 C37_4 C38_4 -56(3) . . . . ? 
C16_4 C17_4 C41_4 C46_4 8(6) . . . . ? 
S18_4 C17_4 C41_4 C46_4 -180(3) . . . . ? 
C16_4 C17_4 C41_4 C42_4 -174(4) . . . . ? 
S18_4 C17_4 C41_4 C42_4 -2(5) . . . . ? 
C46_4 C41_4 C42_4 C43_4 -5(6) . . . . ? 
C17_4 C41_4 C42_4 C43_4 177(3) . . . . ? 
C41_4 C42_4 C43_4 C44_4 3(5) . . . . ? 
C41_4 C42_4 C43_4 C47_4 180(3) . . . . ? 
C42_4 C43_4 C44_4 C45_4 1(6) . . . . ? 
C47_4 C43_4 C44_4 C45_4 -176(3) . . . . ? 
C42_4 C43_4 C44_4 O48_4 -175(4) . . . . ? 
C47_4 C43_4 C44_4 O48_4 8(6) . . . . ? 
C43_4 C44_4 C45_4 C46_4 -3(6) . . . . ? 
O48_4 C44_4 C45_4 C46_4 174(4) . . . . ? 
C43_4 C44_4 C45_4 C49_4 179(3) . . . . ? 
O48_4 C44_4 C45_4 C49_4 -5(6) . . . . ? 
C42_4 C41_4 C46_4 C45_4 4(6) . . . . ? 
C17_4 C41_4 C46_4 C45_4 -179(3) . . . . ? 
C44_4 C45_4 C46_4 C41_4 0(6) . . . . ? 
C49_4 C45_4 C46_4 C41_4 179(3) . . . . ? 
C42_4 C43_4 C47_4 C473_4 -122(3) . . . . ? 
C44_4 C43_4 C47_4 C473_4 54(4) . . . . ? 
C42_4 C43_4 C47_4 C471_4 -3(4) . . . . ? 
C44_4 C43_4 C47_4 C471_4 173(3) . . . . ? 
C42_4 C43_4 C47_4 C472_4 117(3) . . . . ? 
C44_4 C43_4 C47_4 C472_4 -67(4) . . . . ? 
C46_4 C45_4 C49_4 C492_4 120(4) . . . . ? 
C44_4 C45_4 C49_4 C492_4 -61(4) . . . . ? 
C46_4 C45_4 C49_4 C491_4 -120(4) . . . . ? 
C44_4 C45_4 C49_4 C491_4 59(4) . . . . ? 
C46_4 C45_4 C49_4 C493_4 -1(4) . . . . ? 
C44_4 C45_4 C49_4 C493_4 178(4) . . . . ? 
C23_4 C22_4 C51_4 C52_4 -148(4) . . . . ? 
S21_4 C22_4 C51_4 C52_4 28(4) . . . . ? 
C23_4 C22_4 C51_4 C56_4 31(6) . . . . ? 
S21_4 C22_4 C51_4 C56_4 -152(3) . . . . ? 
C56_4 C51_4 C52_4 C53_4 -2(5) . . . . ? 
C22_4 C51_4 C52_4 C53_4 177(3) . . . . ? 
C51_4 C52_4 C53_4 C54_4 -4(5) . . . . ? 
C51_4 C52_4 C53_4 C57_4 -175(3) . . . . ? 
C52_4 C53_4 C54_4 O58_4 -177(3) . . . . ? 
C57_4 C53_4 C54_4 O58_4 -7(5) . . . . ? 
C52_4 C53_4 C54_4 C55_4 9(5) . . . . ? 
C57_4 C53_4 C54_4 C55_4 179(3) . . . . ? 
C53_4 C54_4 C55_4 C56_4 -7(5) . . . . ? 
O58_4 C54_4 C55_4 C56_4 179(3) . . . . ? 
C53_4 C54_4 C55_4 C59_4 177(3) . . . . ? 
O58_4 C54_4 C55_4 C59_4 3(5) . . . . ? 
C52_4 C51_4 C56_4 C55_4 5(6) . . . . ? 
C22_4 C51_4 C56_4 C55_4 -175(3) . . . . ? 
C54_4 C55_4 C56_4 C51_4 0(5) . . . . ? 
C59_4 C55_4 C56_4 C51_4 176(3) . . . . ? 
C52_4 C53_4 C57_4 C571_4 108(3) . . . . ? 
C54_4 C53_4 C57_4 C571_4 -62(4) . . . . ? 
C52_4 C53_4 C57_4 C573_4 -12(3) . . . . ? 
C54_4 C53_4 C57_4 C573_4 178(3) . . . . ? 
C52_4 C53_4 C57_4 C572_4 -130(3) . . . . ? 
C54_4 C53_4 C57_4 C572_4 60(4) . . . . ? 
C56_4 C55_4 C59_4 C592_4 -115(3) . . . . ? 
C54_4 C55_4 C59_4 C592_4 61(4) . . . . ? 
C56_4 C55_4 C59_4 C591_4 125(3) . . . . ? 
C54_4 C55_4 C59_4 C591_4 -59(4) . . . . ? 
C56_4 C55_4 C59_4 C593_4 7(4) . . . . ? 
C54_4 C55_4 C59_4 C593_4 -177(3) . . . . ? 
C4_4 Si2_4 C64_4 C65_4 -179(3) . . . . ? 
C67_4 Si2_4 C64_4 C65_4 -59(3) . . . . ? 
C61_4 Si2_4 C64_4 C65_4 67(3) . . . . ? 
C4_4 Si2_4 C64_4 C66_4 -27(4) . . . . ? 
C67_4 Si2_4 C64_4 C66_4 92(3) . . . . ? 
C61_4 Si2_4 C64_4 C66_4 -142(3) . . . . ? 
C4_4 Si2_4 C67_4 C69_4 48(4) . . . . ? 
C64_4 Si2_4 C67_4 C69_4 -71(3) . . . . ? 
C61_4 Si2_4 C67_4 C69_4 163(3) . . . . ? 
C4_4 Si2_4 C67_4 C68_4 -173(3) . . . . ? 
C64_4 Si2_4 C67_4 C68_4 68(3) . . . . ? 
C61_4 Si2_4 C67_4 C68_4 -58(3) . . . . ? 
  
_refine_diff_density_max    0.847 
_refine_diff_density_min   -0.282 
_refine_diff_density_rms    0.065 
  
_shelx_res_file 
; 
TITL kf36 in Pbca 
    kf36.res 
    created by SHELXL-2018/3 at 20:22:13 on 05-Dec-2022 
REM 
REM  recht saubere Messung, aber nur 1.54 A Aufloesung, wider Erwarten hab ich 
REM  ne Loesung gefunden, ganz schoener Aufwand, die zu vervollstaendigen, aber 
REM  das ist wenigstens mal eine Aufgabe! Vier unabhaengige Molekuele in zwei 
REM  Doppelpacks, mit vollen restraints verfeinert, Spuren von LM ignoriert, 
REM  Wasserstoffatome alle an konstruierten Positionen beruecksichtigt. 
REM 
REM 
REM 
REM 
REM 
REM 
CELL 1.54178  20.10280  34.49190  75.85560  90.0000  90.0000  90.0000 
ZERR   32.00   0.00200   0.00220   0.00480   0.0000   0.0000   0.0000 
LATT  1 
SYMM 0.5-X, -Y, 0.5+Z 
SYMM -X, 0.5+Y, 0.5-Z 
SYMM 0.5+X, 0.5-Y, -Z 
SFAC C H N O SI S 
UNIT 2112 2816 64 64 64 64 
TEMP -73.150 
SIZE 0.023 0.058 0.071 
  
L.S. 6 
ACTA 
BOND $H 
CONF 
RIGU 
SIMU 
FMAP 2 
PLAN 20 
WGHT    0.100000 
FVAR       0.01531 
RESI 1 
SAME_1 C28 < C11 C30 C29 SI2 > C69 C51 > C593 C41 C46 < C42 C49 > C493 O48 = 
       C47 C472 C473 C471 SI1 C1 C2 C34 > C39 C31 C33 C32 = 
       C11 > C69 C11 > C69 C11 > C69 
C11   1    1.340354    0.730626    0.179539    11.00000    0.07570    0.07452 = 
         0.09519   -0.01480   -0.00185   -0.01313 
C12   1    1.382291    0.759375    0.186731    11.00000    0.06313    0.06791 = 
         0.07352   -0.00891    0.00973   -0.01169 
N13   3    1.370988    0.797074    0.182869    11.00000    0.05260    0.06927 = 
         0.04948   -0.00493    0.01878   -0.01518 
C14   1    1.409569    0.822926    0.190500    11.00000    0.05571    0.06344 = 
         0.05672   -0.00557    0.00804   -0.00663 
C15   1    1.399125    0.863935    0.188267    11.00000    0.07075    0.06394 = 
         0.07420    0.00142   -0.00967   -0.00677 
C16   1    1.349857    0.882553    0.177695    11.00000    0.06061    0.07283 = 
         0.06563    0.00332    0.00142   -0.00216 
AFIX  43 
H16   2    1.320234    0.868618    0.170274    11.00000   -1.20000 
AFIX   0 
C17   1    1.348716    0.922469    0.179121    11.00000    0.05811    0.07133 = 
         0.07616    0.01010    0.01682    0.00233 
S18   6    1.409536    0.937296    0.194101    11.00000    0.06208    0.08220 = 
         0.08438    0.00708    0.00059    0.00046 
C19   1    1.435646    0.890960    0.197748    11.00000    0.06075    0.06327 = 
         0.06663    0.00232    0.00144   -0.00999 
C20   1    1.487474    0.879551    0.209078    11.00000    0.04878    0.06714 = 
         0.05633    0.00486    0.01317   -0.01563 
S21   6    1.537561    0.908665    0.221550    11.00000    0.07026    0.08450 = 
         0.08933   -0.00406   -0.00536   -0.00679 
C22   1    1.577560    0.869650    0.231036    11.00000    0.05330    0.08123 = 
         0.06195    0.00279    0.00719   -0.01475 
C23   1    1.553995    0.835723    0.223664    11.00000    0.06291    0.08250 = 
         0.05911    0.00240   -0.00069   -0.01076 
AFIX  43 
H23   2    1.571264    0.810978    0.226713    11.00000   -1.20000 
AFIX   0 
C24   1    1.501783    0.840613    0.211128    11.00000    0.06291    0.06986 = 
         0.05917    0.00244    0.00060   -0.00807 
C25   1    1.462552    0.811205    0.202597    11.00000    0.05372    0.06470 = 
         0.05688   -0.00737    0.01032    0.00082 
N26   3    1.474223    0.774300    0.205788    11.00000    0.05822    0.06484 = 
         0.07559   -0.01382    0.00927    0.00252 
C27   1    1.433743    0.747535    0.198412    11.00000    0.06368    0.06655 = 
         0.07822   -0.01949    0.01009    0.00209 
C28   1    1.447043    0.707965    0.201902    11.00000    0.09830    0.06321 = 
         0.09350   -0.01852    0.00821    0.00366 
C29   1    1.404175    0.681089    0.194830    11.00000    0.12470    0.06315 = 
         0.13339   -0.00956   -0.01840   -0.00376 
AFIX  43 
H29   2    1.409793    0.654466    0.197672    11.00000   -1.20000 
AFIX   0 
C30   1    1.352377    0.692078    0.183522    11.00000    0.11879    0.07006 = 
         0.12197   -0.02480   -0.01636   -0.00985 
AFIX  43 
H30   2    1.324871    0.672630    0.178471    11.00000   -1.20000 
AFIX   0 
SI1   5    1.148605    0.755576    0.153485    11.00000    0.07352    0.23980 = 
         0.16693   -0.09556   -0.04058    0.02748 
C1    1    1.281815    0.740550    0.168920    11.00000    0.07188    0.11031 = 
         0.12077   -0.02481   -0.00981   -0.01073 
C2    1    1.228899    0.745350    0.161928    11.00000    0.08072    0.16012 = 
         0.13349   -0.05763   -0.02312    0.01148 
C31   1    1.137133    0.726449    0.132558    11.00000    0.12158    0.27118 = 
         0.19550   -0.08110   -0.05661   -0.00421 
AFIX  13 
H31   2    1.092323    0.733898    0.127943    11.00000   -1.20000 
AFIX   0 
C32   1    1.184310    0.737023    0.118642    11.00000    0.19669    0.39477 = 
         0.13105   -0.05075   -0.04668    0.02103 
AFIX  33 
H32A  2    1.184570    0.765247    0.117161    11.00000   -1.50000 
H32B  2    1.228968    0.728178    0.121908    11.00000   -1.50000 
H32C  2    1.170948    0.724715    0.107549    11.00000   -1.50000 
AFIX   0 
C33   1    1.133705    0.683865    0.135654    11.00000    0.22455    0.27224 = 
         0.31238   -0.07561   -0.05763   -0.00435 
AFIX  33 
H33A  2    1.101556    0.678447    0.145048    11.00000   -1.50000 
H33B  2    1.119642    0.670830    0.124796    11.00000   -1.50000 
H33C  2    1.177662    0.674293    0.139155    11.00000   -1.50000 
AFIX   0 
C34   1    1.144722    0.810160    0.150792    11.00000    0.11433    0.23885 = 
         0.22802   -0.05561   -0.10724    0.04102 
AFIX  13 
H34   2    1.177691    0.816922    0.141411    11.00000   -1.20000 
AFIX   0 
C35   1    1.078862    0.823291    0.144226    11.00000    0.14604    0.27826 = 
         0.47776   -0.08334   -0.20140    0.04899 
AFIX  33 
H35A  2    1.067069    0.808602    0.133618    11.00000   -1.50000 
H35B  2    1.045142    0.818953    0.153345    11.00000   -1.50000 
H35C  2    1.080920    0.850981    0.141383    11.00000   -1.50000 
AFIX   0 
C36   1    1.166089    0.831307    0.166986    11.00000    0.10173    0.28313 = 
         0.15603   -0.06751   -0.01942    0.04036 
AFIX  33 
H36A  2    1.209635    0.821651    0.170787    11.00000   -1.50000 
H36B  2    1.169223    0.859095    0.164423    11.00000   -1.50000 
H36C  2    1.133445    0.827067    0.176385    11.00000   -1.50000 
AFIX   0 
C37   1    1.085028    0.740139    0.170882    11.00000    0.08647    0.31024 = 
         0.24372   -0.08518   -0.01065   -0.01008 
AFIX  13 
H37   2    1.081123    0.762579    0.179165    11.00000   -1.20000 
AFIX   0 
C38   1    1.018173    0.735236    0.163014    11.00000    0.08599    0.36449 = 
         0.34274   -0.13314   -0.03362   -0.00027 
AFIX  33 
H38A  2    1.006937    0.758283    0.156069    11.00000   -1.50000 
H38B  2    1.018062    0.712369    0.155346    11.00000   -1.50000 
H38C  2    0.985259    0.731811    0.172415    11.00000   -1.50000 
AFIX   0 
C39   1    1.107778    0.707251    0.181698    11.00000    0.13564    0.31997 = 
         0.29291   -0.04439   -0.02027   -0.04044 
AFIX  33 
H39A  2    1.152195    0.712835    0.186378    11.00000   -1.50000 
H39B  2    1.076737    0.703238    0.191491    11.00000   -1.50000 
H39C  2    1.109540    0.683795    0.174422    11.00000   -1.50000 
AFIX   0 
C41   1    1.306628    0.951977    0.170796    11.00000    0.05560    0.07810 = 
         0.09351    0.01414    0.00841    0.00017 
C42   1    1.312500    0.990144    0.175905    11.00000    0.06330    0.07312 = 
         0.14979    0.01502   -0.01439    0.00499 
AFIX  43 
H42   2    1.345336    0.996236    0.184475    11.00000   -1.20000 
AFIX   0 
C43   1    1.274071    1.020255    0.169467    11.00000    0.07130    0.08088 = 
         0.18922    0.01785   -0.02626    0.01041 
C44   1    1.235348    1.009563    0.154863    11.00000    0.06401    0.10933 = 
         0.16403    0.02608   -0.01447    0.01305 
C45   1    1.225373    0.971369    0.149067    11.00000    0.08694    0.12111 = 
         0.13323    0.01455   -0.02526    0.01623 
C46   1    1.264851    0.943584    0.156990    11.00000    0.07638    0.10557 = 
         0.10502    0.00464   -0.00545    0.01456 
AFIX  43 
H46   2    1.263023    0.917708    0.152727    11.00000   -1.20000 
AFIX   0 
C47   1    1.280364    1.061936    0.176224    11.00000    0.12404    0.07112 = 
         0.24677    0.02531   -0.06574    0.01520 
C471  1    1.327457    1.064627    0.192031    11.00000    0.18251    0.08041 = 
         0.30102    0.00928   -0.11975   -0.00375 
AFIX  33 
H47A  2    1.371182    1.054358    0.188740    11.00000   -1.50000 
H47B  2    1.331973    1.091789    0.195627    11.00000   -1.50000 
H47C  2    1.309369    1.049457    0.201846    11.00000   -1.50000 
AFIX   0 
C472  1    1.308250    1.089094    0.162081    11.00000    0.15130    0.12163 = 
         0.36483    0.12000   -0.08327   -0.01333 
AFIX  33 
H47D  2    1.351110    1.079127    0.157915    11.00000   -1.50000 
H47E  2    1.277036    1.090514    0.152179    11.00000   -1.50000 
H47F  2    1.314460    1.115029    0.167094    11.00000   -1.50000 
AFIX   0 
C473  1    1.213653    1.078411    0.182381    11.00000    0.15731    0.08269 = 
         0.28751   -0.02939   -0.06978    0.04409 
AFIX  33 
H47G  2    1.194749    1.061480    0.191466    11.00000   -1.50000 
H47H  2    1.220446    1.104412    0.187269    11.00000   -1.50000 
H47I  2    1.183022    1.079898    0.172353    11.00000   -1.50000 
AFIX   0 
O48   4    1.193840    1.037852    0.147087    11.00000    0.12431    0.12496 = 
         0.25575    0.01979   -0.07645    0.02696 
AFIX  87 
H48   2    1.180292    1.053225    0.154889    11.00000   -1.50000 
AFIX   0 
C49   1    1.181890    0.962490    0.132919    11.00000    0.15103    0.16308 = 
         0.17471    0.00647   -0.07523    0.02361 
C491  1    1.188369    0.919786    0.127897    11.00000    0.25670    0.18422 = 
         0.22708   -0.04781   -0.15270    0.04857 
AFIX  33 
H49A  2    1.235213    0.913656    0.125656    11.00000   -1.50000 
H49B  2    1.171820    0.903613    0.137572    11.00000   -1.50000 
H49C  2    1.162231    0.914681    0.117242    11.00000   -1.50000 
AFIX   0 
C492  1    1.203461    0.986837    0.116959    11.00000    0.21091    0.28063 = 
         0.16434    0.05393   -0.08271    0.03037 
AFIX  33 
H49D  2    1.199748    1.014444    0.119851    11.00000   -1.50000 
H49E  2    1.249700    0.980723    0.113957    11.00000   -1.50000 
H49F  2    1.174697    0.980879    0.106887    11.00000   -1.50000 
AFIX   0 
C493  1    1.108132    0.970958    0.136315    11.00000    0.12633    0.15758 = 
         0.29734    0.03040   -0.09761   -0.00681 
AFIX  33 
H49G  2    1.102697    0.998271    0.139570    11.00000   -1.50000 
H49H  2    1.082481    0.965542    0.125609    11.00000   -1.50000 
H49I  2    1.092070    0.954474    0.145939    11.00000   -1.50000 
AFIX   0 
C51   1    1.625618    0.875125    0.245421    11.00000    0.06070    0.10827 = 
         0.05797   -0.00941    0.00750   -0.00927 
C52   1    1.622416    0.906959    0.256270    11.00000    0.06670    0.10978 = 
         0.07316   -0.01761    0.00337   -0.01061 
AFIX  43 
H52   2    1.590991    0.926671    0.253596    11.00000   -1.20000 
AFIX   0 
C53   1    1.662478    0.911705    0.270820    11.00000    0.06367    0.14118 = 
         0.06942   -0.02382    0.00874   -0.02095 
C54   1    1.709664    0.882014    0.273213    11.00000    0.05921    0.14136 = 
         0.06366   -0.02360   -0.00660   -0.02817 
C55   1    1.718444    0.849621    0.262193    11.00000    0.06588    0.12975 = 
         0.05799   -0.01212   -0.00683   -0.01751 
C56   1    1.674183    0.847819    0.248374    11.00000    0.06199    0.11404 = 
         0.05319   -0.01918   -0.00089   -0.00607 
AFIX  43 
H56   2    1.677360    0.826568    0.240452    11.00000   -1.20000 
AFIX   0 
C57   1    1.656420    0.946922    0.282990    11.00000    0.07291    0.17377 = 
         0.08967   -0.05083    0.00461   -0.00957 
C571  1    1.639148    0.934155    0.301800    11.00000    0.12989    0.24523 = 
         0.08838   -0.05661    0.02403   -0.01457 
AFIX  33 
H57A  2    1.635469    0.957031    0.309400    11.00000   -1.50000 
H57B  2    1.596698    0.920187    0.301729    11.00000   -1.50000 
H57C  2    1.674237    0.917087    0.306294    11.00000   -1.50000 
AFIX   0 
C572  1    1.720855    0.970894    0.283446    11.00000    0.08384    0.15392 = 
         0.11983   -0.03387   -0.03081   -0.01048 
AFIX  33 
H57D  2    1.715016    0.993106    0.291352    11.00000   -1.50000 
H57E  2    1.757471    0.954674    0.287729    11.00000   -1.50000 
H57F  2    1.731158    0.980186    0.271546    11.00000   -1.50000 
AFIX   0 
C573  1    1.602495    0.975246    0.276793    11.00000    0.08367    0.19834 = 
         0.13364   -0.08256   -0.01725    0.01550 
AFIX  33 
H57G  2    1.600285    0.997286    0.284925    11.00000   -1.50000 
H57H  2    1.613340    0.984572    0.264933    11.00000   -1.50000 
H57I  2    1.559390    0.961985    0.276560    11.00000   -1.50000 
AFIX   0 
O58   4    1.752480    0.885688    0.287833    11.00000    0.08861    0.17896 = 
         0.07973   -0.03128   -0.02589   -0.03636 
AFIX  87 
H58   2    1.732411    0.878721    0.297014    11.00000   -1.50000 
AFIX   0 
C59   1    1.770072    0.817749    0.265429    11.00000    0.07467    0.14329 = 
         0.09047   -0.00206   -0.02296   -0.01075 
C591  1    1.770507    0.786508    0.251177    11.00000    0.05820    0.16281 = 
         0.12043   -0.03160   -0.07496    0.02811 
AFIX  33 
H59A  2    1.804420    0.767054    0.253986    11.00000   -1.50000 
H59B  2    1.726737    0.774052    0.250648    11.00000   -1.50000 
H59C  2    1.780643    0.798360    0.239747    11.00000   -1.50000 
AFIX   0 
C592  1    1.758115    0.796746    0.282992    11.00000    0.13764    0.14885 = 
         0.11285    0.02256   -0.01950   -0.03063 
AFIX  33 
H59D  2    1.757415    0.815710    0.292610    11.00000   -1.50000 
H59E  2    1.715369    0.783122    0.282542    11.00000   -1.50000 
H59F  2    1.793931    0.778000    0.285032    11.00000   -1.50000 
AFIX   0 
C593  1    1.840289    0.835064    0.266166    11.00000    0.07580    0.14935 = 
         0.09764    0.00536   -0.03726   -0.01500 
AFIX  33 
H59G  2    1.841888    0.855321    0.275215    11.00000   -1.50000 
H59H  2    1.872341    0.814635    0.269075    11.00000   -1.50000 
H59I  2    1.851503    0.846302    0.254678    11.00000   -1.50000 
AFIX   0 
SI2   5    1.600641    0.664117    0.239309    11.00000    0.17029    0.11848 = 
         0.10737   -0.01096   -0.03363    0.02324 
C3    1    1.497552    0.695306    0.214801    11.00000    0.09945    0.05144 = 
         0.08301   -0.03285    0.01769    0.02222 
C4    1    1.538568    0.680662    0.224420    11.00000    0.13843    0.07272 = 
         0.10966   -0.02562   -0.01126    0.02471 
C61   1    1.580218    0.685453    0.261992    11.00000    0.21088    0.13478 = 
         0.12810   -0.02740   -0.02199   -0.00243 
AFIX  13 
H61   2    1.608171    0.670695    0.270587    11.00000   -1.20000 
AFIX   0 
C62   1    1.510913    0.678538    0.267349    11.00000    0.26446    0.18089 = 
         0.17347   -0.04796    0.07187   -0.01717 
AFIX  33 
H62A  2    1.500361    0.650961    0.265988    11.00000   -1.50000 
H62B  2    1.505142    0.686095    0.279709    11.00000   -1.50000 
H62C  2    1.481055    0.693949    0.259920    11.00000   -1.50000 
AFIX   0 
C63   1    1.601786    0.726213    0.263493    11.00000    0.25876    0.16400 = 
         0.30599   -0.12372    0.03538   -0.03465 
AFIX  33 
H63A  2    1.648234    0.728479    0.259708    11.00000   -1.50000 
H63B  2    1.573680    0.742542    0.255989    11.00000   -1.50000 
H63C  2    1.597767    0.734688    0.275778    11.00000   -1.50000 
AFIX   0 
C64   1    1.686057    0.681466    0.232134    11.00000    0.16348    0.23951 = 
         0.13424   -0.05008   -0.04852   -0.03073 
AFIX  13 
H64   2    1.681758    0.710349    0.232155    11.00000   -1.20000 
AFIX   0 
C65   1    1.740966    0.673934    0.245037    11.00000    0.28492    0.38518 = 
         0.22084   -0.01931   -0.13885   -0.00743 
AFIX  33 
H65A  2    1.725945    0.680709    0.256935    11.00000   -1.50000 
H65B  2    1.753117    0.646429    0.244676    11.00000   -1.50000 
H65C  2    1.779760    0.689735    0.241940    11.00000   -1.50000 
AFIX   0 
C66   1    1.702745    0.672428    0.213973    11.00000    0.14515    0.36176 = 
         0.15728   -0.05849   -0.02563    0.03722 
AFIX  33 
H66A  2    1.664512    0.678099    0.206384    11.00000   -1.50000 
H66B  2    1.740816    0.688195    0.210270    11.00000   -1.50000 
H66C  2    1.714173    0.644889    0.213006    11.00000   -1.50000 
AFIX   0 
C67   1    1.595439    0.609114    0.240028    11.00000    0.24114    0.10751 = 
         0.11817    0.00184   -0.05548    0.03302 
AFIX  13 
H67   2    1.617785    0.600202    0.228969    11.00000   -1.20000 
AFIX   0 
C68   1    1.635863    0.592530    0.254542    11.00000    0.27653    0.16561 = 
         0.13655    0.03115   -0.06821    0.03563 
AFIX  33 
H68A  2    1.680477    0.603971    0.254319    11.00000   -1.50000 
H68B  2    1.614571    0.598278    0.265866    11.00000   -1.50000 
H68C  2    1.639251    0.564382    0.253030    11.00000   -1.50000 
AFIX   0 
C69   1    1.526316    0.594532    0.238655    11.00000    0.28638    0.08250 = 
         0.15739   -0.00942   -0.09229   -0.00786 
AFIX  33 
H69A  2    1.503940    0.607187    0.228724    11.00000   -1.50000 
H69B  2    1.526981    0.566433    0.236749    11.00000   -1.50000 
H69C  2    1.502302    0.600330    0.249585    11.00000   -1.50000 
AFIX   0 
RESI 2 
C11   1    1.506420    0.963131    0.159387    11.00000    0.06055    0.05437 = 
         0.05465    0.01035    0.01081   -0.01517 
C12   1    1.520297    0.923099    0.159751    11.00000    0.06218    0.05373 = 
         0.05752    0.00848    0.00252   -0.01152 
N13   3    1.569477    0.910012    0.170110    11.00000    0.06696    0.05708 = 
         0.06040    0.00585   -0.00141   -0.01252 
C14   1    1.580291    0.872352    0.171380    11.00000    0.06511    0.06101 = 
         0.05831    0.00972    0.00313   -0.00850 
C15   1    1.632959    0.856781    0.182002    11.00000    0.05576    0.05803 = 
         0.05790    0.01139    0.00789   -0.01361 
C16   1    1.684070    0.877048    0.191149    11.00000    0.05046    0.06701 = 
         0.08111    0.01472    0.00420   -0.01918 
AFIX  43 
H16   2    1.686201    0.904557    0.191400    11.00000   -1.20000 
AFIX   0 
C17   1    1.730338    0.854107    0.199632    11.00000    0.07053    0.08175 = 
         0.08935    0.00341   -0.01552   -0.00707 
S18   6    1.711229    0.805720    0.196184    11.00000    0.08911    0.07049 = 
         0.08920    0.00065   -0.01499   -0.00346 
C19   1    1.643979    0.817044    0.183199    11.00000    0.06979    0.05818 = 
         0.07094    0.01079    0.00020   -0.01133 
C20   1    1.599462    0.791087    0.175023    11.00000    0.05975    0.05123 = 
         0.06352    0.00666    0.00590   -0.00182 
S21   6    1.601433    0.741485    0.176441    11.00000    0.07146    0.07824 = 
         0.09124   -0.00603   -0.00173   -0.00734 
C22   1    1.534123    0.736275    0.162229    11.00000    0.05853    0.05880 = 
         0.06197    0.00322    0.00279   -0.00152 
C23   1    1.511993    0.772741    0.157133    11.00000    0.05883    0.05917 = 
         0.07050    0.00347    0.00407    0.00030 
AFIX  43 
H23   2    1.474781    0.776300    0.149585    11.00000   -1.20000 
AFIX   0 
C24   1    1.549195    0.804389    0.164058    11.00000    0.05828    0.05632 = 
         0.06775    0.00528    0.00713    0.00327 
C25   1    1.537398    0.845106    0.161890    11.00000    0.05779    0.05298 = 
         0.05740    0.00504    0.00776   -0.00160 
N26   3    1.493833    0.858262    0.150251    11.00000    0.06739    0.05328 = 
         0.06451    0.00267   -0.00031    0.00254 
C27   1    1.482555    0.896841    0.149364    11.00000    0.06261    0.05126 = 
         0.06525    0.00525   -0.00230   -0.00436 
C28   1    1.438056    0.910739    0.136415    11.00000    0.07540    0.05767 = 
         0.08409    0.00677   -0.01726   -0.00215 
C29   1    1.423634    0.949865    0.136668    11.00000    0.08270    0.06121 = 
         0.07554    0.00885   -0.01712    0.00373 
AFIX  43 
H29   2    1.390079    0.959748    0.129080    11.00000   -1.20000 
AFIX   0 
C30   1    1.457638    0.975246    0.147923    11.00000    0.07399    0.04977 = 
         0.07096    0.01071    0.00039   -0.00500 
AFIX  43 
H30   2    1.446518    1.002008    0.147625    11.00000   -1.20000 
AFIX   0 
SI1   5    1.613231    1.047807    0.193642    11.00000    0.12431    0.09520 = 
         0.10527   -0.01840   -0.01020   -0.03045 
C1    1    1.539564    0.991047    0.171109    11.00000    0.06923    0.05596 = 
         0.06131    0.00398    0.00925   -0.01214 
C2    1    1.566869    1.014218    0.180503    11.00000    0.10044    0.07400 = 
         0.08763   -0.00416   -0.00920   -0.02343 
C31   1    1.705246    1.037773    0.189050    11.00000    0.10827    0.12142 = 
         0.17815    0.00262    0.00191   -0.04468 
AFIX  13 
H31   2    1.731762    1.051845    0.198186    11.00000   -1.20000 
AFIX   0 
C32   1    1.725845    1.052752    0.171596    11.00000    0.16109    0.23484 = 
         0.21720    0.03428    0.05464   -0.02340 
AFIX  33 
H32A  2    1.715240    1.080431    0.170814    11.00000   -1.50000 
H32B  2    1.773857    1.049075    0.170109    11.00000   -1.50000 
H32C  2    1.702074    1.038667    0.162312    11.00000   -1.50000 
AFIX   0 
C33   1    1.720443    0.995819    0.190803    11.00000    0.27660    0.13403 = 
         0.31234   -0.00115   -0.00631   -0.01461 
AFIX  33 
H33A  2    1.706310    0.986716    0.202454    11.00000   -1.50000 
H33B  2    1.696633    0.981322    0.181658    11.00000   -1.50000 
H33C  2    1.768416    0.991730    0.189455    11.00000   -1.50000 
AFIX   0 
C34   1    1.595347    1.035922    0.217640    11.00000    0.21115    0.25215 = 
         0.09323   -0.04578    0.01275   -0.08880 
AFIX  13 
H34   2    1.615317    1.009388    0.218094    11.00000   -1.20000 
AFIX   0 
C35   1    1.638572    1.055264    0.230639    11.00000    0.35272    0.42291 = 
         0.17315   -0.07160   -0.05886   -0.15814 
AFIX  33 
H35A  2    1.682666    1.059497    0.225476    11.00000   -1.50000 
H35B  2    1.619051    1.080264    0.233944    11.00000   -1.50000 
H35C  2    1.642739    1.038892    0.241140    11.00000   -1.50000 
AFIX   0 
C36   1    1.526837    1.025823    0.221473    11.00000    0.26959    0.32694 = 
         0.19725   -0.08331    0.09026   -0.15815 
AFIX  33 
H36A  2    1.506951    1.013271    0.211150    11.00000   -1.50000 
H36B  2    1.525474    1.007999    0.231528    11.00000   -1.50000 
H36C  2    1.501786    1.049372    0.224332    11.00000   -1.50000 
AFIX   0 
C37   1    1.588525    1.098248    0.186678    11.00000    0.12669    0.09604 = 
         0.21749   -0.03501   -0.03200   -0.04985 
AFIX  13 
H37   2    1.605724    1.099996    0.174334    11.00000   -1.20000 
AFIX   0 
C38   1    1.623296    1.130293    0.195739    11.00000    0.25986    0.13826 = 
         0.29053   -0.05371   -0.04674   -0.11381 
AFIX  33 
H38A  2    1.670798    1.124218    0.196635    11.00000   -1.50000 
H38B  2    1.617468    1.154305    0.189008    11.00000   -1.50000 
H38C  2    1.604688    1.133612    0.207584    11.00000   -1.50000 
AFIX   0 
C39   1    1.516088    1.103901    0.184480    11.00000    0.13027    0.14879 = 
         0.31130   -0.06029   -0.01247   -0.00166 
AFIX  33 
H39A  2    1.497060    1.081435    0.178387    11.00000   -1.50000 
H39B  2    1.495207    1.106660    0.196087    11.00000   -1.50000 
H39C  2    1.507986    1.127353    0.177511    11.00000   -1.50000 
AFIX   0 
C41   1    1.791934    0.865926    0.208630    11.00000    0.06466    0.07211 = 
         0.06404   -0.00301   -0.00775   -0.00185 
C42   1    1.846362    0.841760    0.208740    11.00000    0.06910    0.08422 = 
         0.07998   -0.00423   -0.01132    0.00415 
AFIX  43 
H42   2    1.842412    0.816976    0.203379    11.00000   -1.20000 
AFIX   0 
C43   1    1.906626    0.851838    0.216291    11.00000    0.06936    0.07916 = 
         0.07570   -0.00745   -0.01381    0.00240 
C44   1    1.905913    0.887967    0.224882    11.00000    0.06720    0.07889 = 
         0.07683   -0.00680   -0.00611   -0.00209 
C45   1    1.851509    0.913737    0.225556    11.00000    0.07582    0.07676 = 
         0.07562   -0.01686   -0.01054    0.00050 
C46   1    1.794355    0.900809    0.217292    11.00000    0.07219    0.08515 = 
         0.08936   -0.02109   -0.01030    0.00337 
AFIX  43 
H46   2    1.755603    0.916555    0.217624    11.00000   -1.20000 
AFIX   0 
C47   1    1.967033    0.824145    0.216150    11.00000    0.07408    0.08817 = 
         0.08134   -0.03531   -0.02935    0.00785 
C471  1    2.028059    0.842560    0.207481    11.00000    0.08206    0.13825 = 
         0.15891   -0.00146   -0.00140    0.01270 
AFIX  33 
H47A  2    2.039449    0.866615    0.213658    11.00000   -1.50000 
H47B  2    2.065650    0.824526    0.208126    11.00000   -1.50000 
H47C  2    2.018164    0.848335    0.195106    11.00000   -1.50000 
AFIX   0 
C472  1    1.985538    0.811843    0.235042    11.00000    0.10647    0.13396 = 
         0.09385   -0.02311   -0.04071    0.03143 
AFIX  33 
H47D  2    1.946799    0.799991    0.240740    11.00000   -1.50000 
H47E  2    2.022053    0.793041    0.234628    11.00000   -1.50000 
H47F  2    1.999538    0.834671    0.241781    11.00000   -1.50000 
AFIX   0 
C473  1    1.952210    0.786952    0.205885    11.00000    0.13368    0.11588 = 
         0.11951   -0.07258   -0.02067    0.00671 
AFIX  33 
H47G  2    1.913259    0.774098    0.211002    11.00000   -1.50000 
H47H  2    1.943196    0.793371    0.193528    11.00000   -1.50000 
H47I  2    1.990682    0.769563    0.206548    11.00000   -1.50000 
AFIX   0 
O48   4    1.967464    0.899119    0.232619    11.00000    0.07872    0.12121 = 
         0.15960   -0.07008   -0.02081   -0.00281 
AFIX  87 
H48   2    1.962842    0.920503    0.237775    11.00000   -1.50000 
AFIX   0 
C49   1    1.852873    0.952941    0.235141    11.00000    0.07116    0.08751 = 
         0.09723   -0.02678   -0.03126    0.01407 
C491  1    1.786678    0.974784    0.235249    11.00000    0.08819    0.12474 = 
         0.10987   -0.02202   -0.02421    0.04300 
AFIX  33 
H49A  2    1.771221    0.978386    0.223107    11.00000   -1.50000 
H49B  2    1.753618    0.959815    0.241869    11.00000   -1.50000 
H49C  2    1.792775    1.000149    0.240842    11.00000   -1.50000 
AFIX   0 
C492  1    1.903515    0.979576    0.225991    11.00000    0.10509    0.08841 = 
         0.19473   -0.03904   -0.00280   -0.01740 
AFIX  33 
H49D  2    1.946967    0.966722    0.225610    11.00000   -1.50000 
H49E  2    1.888565    0.985071    0.213951    11.00000   -1.50000 
H49F  2    1.907305    1.003917    0.232579    11.00000   -1.50000 
AFIX   0 
C493  1    1.874072    0.948322    0.254403    11.00000    0.07877    0.18494 = 
         0.09859   -0.05853   -0.05224    0.04054 
AFIX  33 
H49G  2    1.916512    0.934393    0.254942    11.00000   -1.50000 
H49H  2    1.879219    0.973974    0.259787    11.00000   -1.50000 
H49I  2    1.840062    0.933641    0.260814    11.00000   -1.50000 
AFIX   0 
C51   1    1.509404    0.697329    0.157944    11.00000    0.05432    0.05914 = 
         0.07131    0.00268    0.01434   -0.00341 
C52   1    1.530153    0.665034    0.167086    11.00000    0.07717    0.05944 = 
         0.07842    0.00442    0.00904    0.00141 
AFIX  43 
H52   2    1.561897    0.668723    0.176211    11.00000   -1.20000 
AFIX   0 
C53   1    1.508326    0.627703    0.163999    11.00000    0.09139    0.06151 = 
         0.09037   -0.00039    0.00568    0.00079 
C54   1    1.462387    0.624643    0.150061    11.00000    0.09193    0.06507 = 
         0.09897    0.00482    0.00190   -0.00812 
C55   1    1.440663    0.655828    0.139696    11.00000    0.10053    0.06397 = 
         0.10531    0.00063   -0.01621   -0.00993 
C56   1    1.464730    0.691996    0.144540    11.00000    0.07444    0.06234 = 
         0.09579   -0.00529   -0.00789   -0.00133 
AFIX  43 
H56   2    1.449486    0.714104    0.138257    11.00000   -1.20000 
AFIX   0 
C57   1    1.534594    0.592186    0.173975    11.00000    0.11055    0.05087 = 
         0.09091   -0.00805   -0.00605   -0.00173 
C571  1    1.587698    0.603862    0.187533    11.00000    0.16683    0.06589 = 
         0.10464   -0.00815   -0.03875   -0.00595 
AFIX  33 
H57A  2    1.624166    0.617334    0.181534    11.00000   -1.50000 
H57B  2    1.567863    0.621115    0.196349    11.00000   -1.50000 
H57C  2    1.604946    0.580587    0.193365    11.00000   -1.50000 
AFIX   0 
C572  1    1.566643    0.562760    0.161425    11.00000    0.09745    0.07304 = 
         0.11163   -0.03025   -0.02871    0.01412 
AFIX  33 
H57D  2    1.602138    0.575445    0.154705    11.00000   -1.50000 
H57E  2    1.585372    0.541270    0.168265    11.00000   -1.50000 
H57F  2    1.532901    0.552760    0.153284    11.00000   -1.50000 
AFIX   0 
C573  1    1.479558    0.571430    0.184222    11.00000    0.15251    0.07828 = 
         0.13398    0.00344    0.02599   -0.01666 
AFIX  33 
H57G  2    1.458317    0.589723    0.192347    11.00000   -1.50000 
H57H  2    1.446317    0.561380    0.175950    11.00000   -1.50000 
H57I  2    1.498787    0.549890    0.190931    11.00000   -1.50000 
AFIX   0 
O58   4    1.434942    0.587980    0.146703    11.00000    0.10491    0.06401 = 
         0.16254   -0.00333   -0.01429   -0.00519 
AFIX  87 
H58   2    1.459694    0.570778    0.150994    11.00000   -1.50000 
AFIX   0 
C59   1    1.390700    0.650892    0.124620    11.00000    0.13391    0.08074 = 
         0.12682    0.00306   -0.04571   -0.02812 
C591  1    1.418974    0.622585    0.111025    11.00000    0.18623    0.11473 = 
         0.12583   -0.01779   -0.06109   -0.00899 
AFIX  33 
H59A  2    1.426992    0.597426    0.116639    11.00000   -1.50000 
H59B  2    1.387108    0.619395    0.101356    11.00000   -1.50000 
H59C  2    1.460936    0.632799    0.106370    11.00000   -1.50000 
AFIX   0 
C592  1    1.323986    0.635340    0.131215    11.00000    0.13425    0.14509 = 
         0.20377    0.01544   -0.04538   -0.04730 
AFIX  33 
H59D  2    1.330888    0.610371    0.137103    11.00000   -1.50000 
H59E  2    1.304541    0.653817    0.139567    11.00000   -1.50000 
H59F  2    1.293760    0.631860    0.121203    11.00000   -1.50000 
AFIX   0 
C593  1    1.378734    0.689780    0.115500    11.00000    0.20161    0.08131 = 
         0.14583    0.00130   -0.10486   -0.04382 
AFIX  33 
H59G  2    1.421136    0.700121    0.111196    11.00000   -1.50000 
H59H  2    1.348306    0.686100    0.105546    11.00000   -1.50000 
H59I  2    1.359087    0.708057    0.123910    11.00000   -1.50000 
AFIX   0 
SI2   5    1.367889    0.843979    0.090642    11.00000    0.17852    0.15216 = 
         0.14207   -0.05655   -0.08436    0.04180 
C3    1    1.405793    0.885130    0.123429    11.00000    0.10018    0.06955 = 
         0.11733    0.00329   -0.04932    0.00176 
C4    1    1.383023    0.868463    0.110849    11.00000    0.13803    0.10120 = 
         0.14405   -0.01805   -0.08200    0.01755 
C61   1    1.443690    0.812252    0.086132    11.00000    0.26052    0.19512 = 
         0.22132   -0.04724   -0.04047    0.04700 
AFIX  13 
H61   2    1.433582    0.796432    0.075414    11.00000   -1.20000 
AFIX   0 
C62   1    1.454434    0.784810    0.100935    11.00000    0.39847    0.16084 = 
         0.37072    0.01756   -0.04795    0.08567 
AFIX  33 
H62A  2    1.414212    0.769239    0.102709    11.00000   -1.50000 
H62B  2    1.491897    0.767688    0.098155    11.00000   -1.50000 
H62C  2    1.464287    0.799387    0.111712    11.00000   -1.50000 
AFIX   0 
C63   1    1.499979    0.838277    0.081602    11.00000    0.32995    0.26575 = 
         0.25776   -0.08794   -0.01823   -0.03955 
AFIX  33 
H63A  2    1.487239    0.854972    0.071708    11.00000   -1.50000 
H63B  2    1.511121    0.854368    0.091832    11.00000   -1.50000 
H63C  2    1.538731    0.822669    0.078275    11.00000   -1.50000 
AFIX   0 
C64   1    1.290713    0.812519    0.093442    11.00000    0.23984    0.18043 = 
         0.22791   -0.11399   -0.09588    0.01471 
AFIX  13 
H64   2    1.294492    0.800093    0.105311    11.00000   -1.20000 
AFIX   0 
C65   1    1.230068    0.837615    0.094040    11.00000    0.30431    0.29697 = 
         0.32813   -0.16974   -0.09549    0.10534 
AFIX  33 
H65A  2    1.236122    0.857927    0.102930    11.00000   -1.50000 
H65B  2    1.223073    0.849573    0.082468    11.00000   -1.50000 
H65C  2    1.191280    0.821788    0.097113    11.00000   -1.50000 
AFIX   0 
C66   1    1.287822    0.780377    0.080393    11.00000    0.36502    0.18897 = 
         0.27824   -0.14166   -0.11679    0.06235 
AFIX  33 
H66A  2    1.329286    0.765472    0.080868    11.00000   -1.50000 
H66B  2    1.250241    0.763349    0.083179    11.00000   -1.50000 
H66C  2    1.282035    0.791134    0.068534    11.00000   -1.50000 
AFIX   0 
C67   1    1.356847    0.881076    0.072531    11.00000    0.29292    0.23765 = 
         0.14517   -0.03704   -0.08345    0.05439 
AFIX  13 
H67   2    1.399928    0.895322    0.071316    11.00000   -1.20000 
AFIX   0 
C68   1    1.305589    0.909779    0.077149    11.00000    0.37479    0.36494 = 
         0.21785   -0.02708   -0.14461    0.18668 
AFIX  33 
H68A  2    1.316330    0.921480    0.088573    11.00000   -1.50000 
H68B  2    1.304128    0.930017    0.068090    11.00000   -1.50000 
H68C  2    1.262167    0.896959    0.077861    11.00000   -1.50000 
AFIX   0 
C69   1    1.342549    0.862606    0.055300    11.00000    0.32151    0.37573 = 
         0.15227   -0.05734   -0.05641   -0.05090 
AFIX  33 
H69A  2    1.377426    0.843678    0.052579    11.00000   -1.50000 
H69B  2    1.299404    0.849435    0.055850    11.00000   -1.50000 
H69C  2    1.341365    0.882493    0.046078    11.00000   -1.50000 
AFIX   0 
RESI 3 
C11   1    0.923680    0.649585    0.049234    11.00000    0.08327    0.07721 = 
         0.09227   -0.00043    0.00979    0.01155 
C12   1    0.919640    0.690018    0.052509    11.00000    0.05947    0.07838 = 
         0.07458   -0.00515   -0.00262    0.00592 
N13   3    0.951334    0.713855    0.041323    11.00000    0.06405    0.08281 = 
         0.07523   -0.00558    0.00178    0.00079 
C14   1    0.943474    0.751419    0.043938    11.00000    0.04873    0.08495 = 
         0.07010    0.00385    0.00346    0.01173 
C15   1    0.975969    0.778766    0.032667    11.00000    0.04904    0.08456 = 
         0.07095   -0.00529    0.00155   -0.00227 
C16   1    1.022317    0.770027    0.018985    11.00000    0.06119    0.09058 = 
         0.08030    0.00365    0.01198    0.00927 
AFIX  43 
H16   2    1.037967    0.744531    0.016697    11.00000   -1.20000 
AFIX   0 
C17   1    1.042341    0.801867    0.009389    11.00000    0.06037    0.09283 = 
         0.07932    0.00072    0.01334    0.00415 
S18   6    1.006999    0.843744    0.018275    11.00000    0.07153    0.09423 = 
         0.08225   -0.00555    0.02307   -0.01341 
C19   1    0.963765    0.818074    0.033874    11.00000    0.05498    0.08500 = 
         0.06235   -0.00548   -0.00159   -0.00042 
C20   1    0.921207    0.832653    0.047192    11.00000    0.06838    0.07988 = 
         0.06917   -0.01605    0.00653   -0.01478 
S21   6    0.891685    0.879068    0.049382    11.00000    0.09217    0.08202 = 
         0.09019   -0.00688    0.03524   -0.00247 
C22   1    0.839313    0.866358    0.066453    11.00000    0.07916    0.06988 = 
         0.07673   -0.01855    0.00821   -0.01092 
C23   1    0.844731    0.827257    0.069859    11.00000    0.06565    0.06991 = 
         0.06888   -0.01851    0.00594   -0.01548 
AFIX  43 
H23   2    0.821165    0.814780    0.079114    11.00000   -1.20000 
AFIX   0 
C24   1    0.888431    0.807246    0.058387    11.00000    0.06280    0.07725 = 
         0.06469   -0.01665    0.00392   -0.00957 
C25   1    0.897983    0.766290    0.057394    11.00000    0.05003    0.07818 = 
         0.06699   -0.00144    0.00133    0.00261 
N26   3    0.869655    0.742647    0.068843    11.00000    0.05391    0.08082 = 
         0.07152   -0.00085    0.01103    0.01070 
C27   1    0.879391    0.704441    0.066388    11.00000    0.04889    0.07549 = 
         0.07212    0.00075   -0.00615    0.00699 
C28   1    0.845437    0.678637    0.077715    11.00000    0.07445    0.07952 = 
         0.09675    0.00443    0.01166    0.00376 
C29   1    0.853278    0.639295    0.074855    11.00000    0.08453    0.07994 = 
         0.09654    0.00256    0.01211    0.00169 
AFIX  43 
H29   2    0.833020    0.621427    0.082730    11.00000   -1.20000 
AFIX   0 
C30   1    0.890442    0.625213    0.060598    11.00000    0.08622    0.07995 = 
         0.09432    0.00144    0.00646    0.00837 
AFIX  43 
H30   2    0.892778    0.598018    0.058714    11.00000   -1.20000 
AFIX   0 
SI1   5    0.994147    0.609685   -0.002706    11.00000    0.16271    0.11492 = 
         0.10622   -0.02476    0.03165    0.01096 
C1    1    0.956941    0.632725    0.033790    11.00000    0.09547    0.06939 = 
         0.09092   -0.00008    0.01100    0.01026 
C2    1    0.977762    0.621525    0.019755    11.00000    0.14159    0.07749 = 
         0.09679   -0.00146    0.02117    0.01849 
C31   1    1.077186    0.583618   -0.003168    11.00000    0.23306    0.14596 = 
         0.18293   -0.02586    0.06368    0.06729 
AFIX  13 
H31   2    1.084163    0.577018   -0.015871    11.00000   -1.20000 
AFIX   0 
C32   1    1.077021    0.545875    0.005899    11.00000    0.31344    0.14655 = 
         0.31334    0.00628    0.06069    0.09105 
AFIX  33 
H32A  2    1.037721    0.531042    0.002302    11.00000   -1.50000 
H32B  2    1.117307    0.531449    0.002754    11.00000   -1.50000 
H32C  2    1.075927    0.550013    0.018678    11.00000   -1.50000 
AFIX   0 
C33   1    1.134366    0.607869    0.001423    11.00000    0.28093    0.24666 = 
         0.42317    0.02522    0.00683   -0.00419 
AFIX  33 
H33A  2    1.131678    0.632473   -0.004998    11.00000   -1.50000 
H33B  2    1.134163    0.612967    0.014132    11.00000   -1.50000 
H33C  2    1.175544    0.594403   -0.001792    11.00000   -1.50000 
AFIX   0 
C34   1    0.999703    0.658057   -0.014984    11.00000    0.19256    0.18668 = 
         0.08097    0.03582    0.01888    0.04463 
AFIX  13 
H34   2    1.038867    0.671015   -0.009386    11.00000   -1.20000 
AFIX   0 
C35   1    1.019167    0.655195   -0.033622    11.00000    0.25420    0.31784 = 
         0.09542    0.00268    0.03114    0.02514 
AFIX  33 
H35A  2    1.055813    0.636645   -0.034824    11.00000   -1.50000 
H35B  2    0.981089    0.646338   -0.040612    11.00000   -1.50000 
H35C  2    1.033571    0.680694   -0.037854    11.00000   -1.50000 
AFIX   0 
C36   1    0.945058    0.685042   -0.011455    11.00000    0.28167    0.18248 = 
         0.19514    0.06289    0.07114    0.08585 
AFIX  33 
H36A  2    0.935270    0.685206    0.001201    11.00000   -1.50000 
H36B  2    0.957909    0.711167   -0.015223    11.00000   -1.50000 
H36C  2    0.905427    0.676812   -0.017982    11.00000   -1.50000 
AFIX   0 
C37   1    0.922598    0.580121   -0.011441    11.00000    0.24697    0.24121 = 
         0.11887   -0.09632    0.07721   -0.04672 
AFIX  13 
H37   2    0.891745    0.600793   -0.015752    11.00000   -1.20000 
AFIX   0 
C38   1    0.937898    0.559018   -0.027954    11.00000    0.26028    0.23707 = 
         0.13476   -0.11111    0.06842   -0.02921 
AFIX  33 
H38A  2    0.965813    0.575295   -0.035530    11.00000   -1.50000 
H38B  2    0.961626    0.534977   -0.025149    11.00000   -1.50000 
H38C  2    0.896378    0.552818   -0.034109    11.00000   -1.50000 
AFIX   0 
C39   1    0.881083    0.560115    0.001555    11.00000    0.29010    0.26166 = 
         0.19666   -0.10100    0.14389   -0.04744 
AFIX  33 
H39A  2    0.874521    0.576916    0.011827    11.00000   -1.50000 
H39B  2    0.837848    0.553941   -0.003712    11.00000   -1.50000 
H39C  2    0.903096    0.536100    0.005248    11.00000   -1.50000 
AFIX   0 
C41   1    1.094058    0.804263   -0.004237    11.00000    0.07833    0.10756 = 
         0.09628    0.00100    0.03078    0.01001 
C42   1    1.107201    0.838231   -0.012809    11.00000    0.08282    0.12225 = 
         0.10916    0.01838    0.02665    0.00214 
AFIX  43 
H42   2    1.081657    0.860429   -0.009786    11.00000   -1.20000 
AFIX   0 
C43   1    1.155673    0.842133   -0.025659    11.00000    0.09065    0.11193 = 
         0.11466    0.00552    0.03261   -0.01485 
C44   1    1.190102    0.807895   -0.029589    11.00000    0.08069    0.11912 = 
         0.10765   -0.00371    0.02058   -0.01188 
C45   1    1.176945    0.771516   -0.022133    11.00000    0.08183    0.10932 = 
         0.08555   -0.01566    0.02710   -0.00196 
C46   1    1.128146    0.771394   -0.009299    11.00000    0.07996    0.11475 = 
         0.09089   -0.01267    0.02777    0.01012 
AFIX  43 
H46   2    1.117580    0.747541   -0.003699    11.00000   -1.20000 
AFIX   0 
C47   1    1.172973    0.881634   -0.033912    11.00000    0.12306    0.12363 = 
         0.14271    0.02671    0.02499   -0.02569 
C471  1    1.128084    0.913928   -0.027092    11.00000    0.15984    0.10940 = 
         0.19558    0.04642    0.05318   -0.01751 
AFIX  33 
H47A  2    1.081564    0.907497   -0.029616    11.00000   -1.50000 
H47B  2    1.134127    0.916710   -0.014335    11.00000   -1.50000 
H47C  2    1.139695    0.938342   -0.032941    11.00000   -1.50000 
AFIX   0 
C472  1    1.244953    0.892577   -0.029769    11.00000    0.13589    0.12108 = 
         0.18122    0.01401    0.01511   -0.04373 
AFIX  33 
H47D  2    1.274760    0.872161   -0.034050    11.00000   -1.50000 
H47E  2    1.255914    0.917110   -0.035602    11.00000   -1.50000 
H47F  2    1.250347    0.895478   -0.016997    11.00000   -1.50000 
AFIX   0 
C473  1    1.165579    0.880000   -0.054004    11.00000    0.18323    0.14824 = 
         0.14489    0.05004    0.00980   -0.00963 
AFIX  33 
H47G  2    1.194037    0.859397   -0.058723    11.00000   -1.50000 
H47H  2    1.119104    0.874620   -0.057042    11.00000   -1.50000 
H47I  2    1.178866    0.904937   -0.059096    11.00000   -1.50000 
AFIX   0 
O48   4    1.239595    0.808814   -0.042809    11.00000    0.08444    0.18252 = 
         0.13903    0.05519    0.04026    0.03188 
AFIX  87 
H48   2    1.237856    0.830109   -0.048161    11.00000   -1.50000 
AFIX   0 
C49   1    1.217277    0.735130   -0.026830    11.00000    0.08702    0.12574 = 
         0.10206   -0.02589    0.03334    0.01101 
C491  1    1.192870    0.700069   -0.016244    11.00000    0.09763    0.10356 = 
         0.16169   -0.02534    0.01460   -0.00598 
AFIX  33 
H49A  2    1.196672    0.705615   -0.003613    11.00000   -1.50000 
H49B  2    1.146272    0.694793   -0.019184    11.00000   -1.50000 
H49C  2    1.220058    0.677376   -0.019163    11.00000   -1.50000 
AFIX   0 
C492  1    1.290990    0.740570   -0.022728    11.00000    0.08560    0.14211 = 
         0.13108   -0.00701    0.03231    0.01029 
AFIX  33 
H49D  2    1.296411    0.747064   -0.010233    11.00000   -1.50000 
H49E  2    1.315008    0.716515   -0.025328    11.00000   -1.50000 
H49F  2    1.308899    0.761626   -0.029989    11.00000   -1.50000 
AFIX   0 
C493  1    1.210384    0.725095   -0.046276    11.00000    0.09671    0.20363 = 
         0.11863   -0.06499    0.04412    0.00289 
AFIX  33 
H49G  2    1.163270    0.721486   -0.049160    11.00000   -1.50000 
H49H  2    1.228667    0.746222   -0.053427    11.00000   -1.50000 
H49I  2    1.234776    0.701112   -0.048766    11.00000   -1.50000 
AFIX   0 
C51   1    0.791940    0.894692    0.073594    11.00000    0.07822    0.07808 = 
         0.06796    0.00221    0.01611    0.00060 
C52   1    0.767599    0.923106    0.062673    11.00000    0.09970    0.09591 = 
         0.06575    0.00214    0.00110    0.01124 
AFIX  43 
H52   2    0.783908    0.924876    0.050946    11.00000   -1.20000 
AFIX   0 
C53   1    0.719818    0.949265    0.068341    11.00000    0.10703    0.10133 = 
         0.05983    0.00233   -0.00582    0.02138 
C54   1    0.695826    0.943538    0.085544    11.00000    0.11587    0.08189 = 
         0.05520   -0.01661   -0.00338    0.00447 
C55   1    0.720139    0.915715    0.097567    11.00000    0.11256    0.08700 = 
         0.05875   -0.00530    0.01727    0.00502 
C56   1    0.768721    0.891487    0.090674    11.00000    0.10712    0.07909 = 
         0.06713   -0.00269    0.01844   -0.00086 
AFIX  43 
H56   2    0.786810    0.871833    0.098022    11.00000   -1.20000 
AFIX   0 
C57   1    0.691020    0.979829    0.055743    11.00000    0.14558    0.14032 = 
         0.08113    0.02247   -0.01087    0.04750 
C571  1    0.617882    0.971159    0.051524    11.00000    0.15832    0.25441 = 
         0.16225    0.06403   -0.05831    0.03414 
AFIX  33 
H57A  2    0.614222    0.945194    0.046369    11.00000   -1.50000 
H57B  2    0.591586    0.972348    0.062389    11.00000   -1.50000 
H57C  2    0.601117    0.990397    0.043118    11.00000   -1.50000 
AFIX   0 
C572  1    0.695383    1.020350    0.063741    11.00000    0.21981    0.12355 = 
         0.13492    0.02488    0.01657    0.07194 
AFIX  33 
H57D  2    0.671279    1.020855    0.074968    11.00000   -1.50000 
H57E  2    0.742136    1.027042    0.065773    11.00000   -1.50000 
H57F  2    0.675534    1.039172    0.055618    11.00000   -1.50000 
AFIX   0 
C573  1    0.729212    0.980657    0.038356    11.00000    0.23645    0.15708 = 
         0.09814    0.04939    0.03351    0.09531 
AFIX  33 
H57G  2    0.727415    0.954983    0.032842    11.00000   -1.50000 
H57H  2    0.709069    0.999825    0.030453    11.00000   -1.50000 
H57I  2    0.775671    0.987694    0.040608    11.00000   -1.50000 
AFIX   0 
O58   4    0.645553    0.968864    0.091602    11.00000    0.12719    0.11823 = 
         0.11324    0.00157    0.02288    0.02672 
AFIX  87 
H58   2    0.618569    0.973298    0.083391    11.00000   -1.50000 
AFIX   0 
C59   1    0.692181    0.910461    0.116275    11.00000    0.13147    0.08062 = 
         0.06123   -0.01277    0.02229   -0.01597 
C591  1    0.697940    0.947206    0.127643    11.00000    0.20922    0.07640 = 
         0.07133   -0.01382    0.02667   -0.00814 
AFIX  33 
H59A  2    0.675108    0.968716    0.121758    11.00000   -1.50000 
H59B  2    0.677409    0.942543    0.139168    11.00000   -1.50000 
H59C  2    0.744976    0.953784    0.129252    11.00000   -1.50000 
AFIX   0 
C592  1    0.618830    0.898338    0.115869    11.00000    0.12749    0.09411 = 
         0.16338    0.00762    0.04641   -0.01787 
AFIX  33 
H59D  2    0.592975    0.917803    0.109417    11.00000   -1.50000 
H59E  2    0.614645    0.873175    0.109973    11.00000   -1.50000 
H59F  2    0.601981    0.896287    0.127956    11.00000   -1.50000 
AFIX   0 
C593  1    0.729046    0.878830    0.126504    11.00000    0.14446    0.06572 = 
         0.07764    0.00291    0.03592   -0.02286 
AFIX  33 
H59G  2    0.776457    0.885297    0.127130    11.00000   -1.50000 
H59H  2    0.710813    0.877025    0.138457    11.00000   -1.50000 
H59I  2    0.723477    0.853912    0.120475    11.00000   -1.50000 
AFIX   0 
SI2   5    0.725193    0.720911    0.123015    11.00000    0.12871    0.13731 = 
         0.11900   -0.01037    0.04840    0.01662 
C3    1    0.805442    0.692255    0.092565    11.00000    0.06925    0.06536 = 
         0.09472    0.00968    0.01019   -0.00575 
C4    1    0.774181    0.701257    0.105517    11.00000    0.09837    0.08795 = 
         0.09810    0.01104    0.02336    0.00178 
C61   1    0.661810    0.682088    0.129263    11.00000    0.14579    0.21505 = 
         0.20475    0.05372    0.08095    0.00398 
AFIX  13 
H61   2    0.633972    0.693645    0.138841    11.00000   -1.20000 
AFIX   0 
C62   1    0.695172    0.648437    0.137158    11.00000    0.18732    0.27062 = 
         0.48543    0.20739    0.19403    0.05333 
AFIX  33 
H62A  2    0.724540    0.657151    0.146678    11.00000   -1.50000 
H62B  2    0.661746    0.630614    0.141929    11.00000   -1.50000 
H62C  2    0.721498    0.635085    0.128137    11.00000   -1.50000 
AFIX   0 
C63   1    0.615369    0.673421    0.114551    11.00000    0.25760    0.36609 = 
         0.30441   -0.08121    0.03241   -0.06900 
AFIX  33 
H63A  2    0.595782    0.697627    0.110213    11.00000   -1.50000 
H63B  2    0.639719    0.660695    0.104971    11.00000   -1.50000 
H63C  2    0.579968    0.656223    0.118762    11.00000   -1.50000 
AFIX   0 
C64   1    0.682039    0.765763    0.114508    11.00000    0.22178    0.18100 = 
         0.15910   -0.00996    0.10363    0.06780 
AFIX  13 
H64   2    0.717453    0.784999    0.117541    11.00000   -1.20000 
AFIX   0 
C65   1    0.628622    0.781870    0.125560    11.00000    0.25354    0.23995 = 
         0.22078   -0.00415    0.15730    0.07168 
AFIX  33 
H65A  2    0.636665    0.775009    0.137915    11.00000   -1.50000 
H65B  2    0.627865    0.810152    0.124339    11.00000   -1.50000 
H65C  2    0.585757    0.771178    0.121789    11.00000   -1.50000 
AFIX   0 
C66   1    0.680845    0.772160    0.095678    11.00000    0.30884    0.24062 = 
         0.15934    0.00875    0.09884    0.14870 
AFIX  33 
H66A  2    0.719573    0.759659    0.090269    11.00000   -1.50000 
H66B  2    0.640022    0.761093    0.090725    11.00000   -1.50000 
H66C  2    0.682130    0.800067    0.093275    11.00000   -1.50000 
AFIX   0 
C67   1    0.784708    0.730989    0.141918    11.00000    0.20213    0.34806 = 
         0.16671   -0.11995    0.02445    0.00619 
AFIX  13 
H67   2    0.793673    0.704838    0.147090    11.00000   -1.20000 
AFIX   0 
C68   1    0.755657    0.753114    0.156528    11.00000    0.30636    0.62596 = 
         0.29516   -0.25421    0.09727    0.03402 
AFIX  33 
H68A  2    0.711838    0.742447    0.159448    11.00000   -1.50000 
H68B  2    0.784802    0.751341    0.166853    11.00000   -1.50000 
H68C  2    0.750923    0.780334    0.153045    11.00000   -1.50000 
AFIX   0 
C69   1    0.850711    0.745274    0.136746    11.00000    0.22763    0.48354 = 
         0.23574   -0.14230    0.05052   -0.05321 
AFIX  33 
H69A  2    0.867811    0.729567    0.126981    11.00000   -1.50000 
H69B  2    0.847241    0.772390    0.132999    11.00000   -1.50000 
H69C  2    0.881120    0.743397    0.146807    11.00000   -1.50000 
AFIX   0 
RESI 4 
C11   1    1.222115    0.777408    0.032330    11.00000    0.11306    0.09732 = 
         0.08668   -0.01402    0.01209    0.01040 
C12   1    1.171239    0.788446    0.044205    11.00000    0.08017    0.08999 = 
         0.08615   -0.00877   -0.00508    0.00422 
N13   3    1.142959    0.760774    0.054438    11.00000    0.07564    0.08486 = 
         0.09183   -0.00778   -0.00677    0.00827 
C14   1    1.097086    0.772021    0.065832    11.00000    0.06768    0.06627 = 
         0.08119   -0.01076   -0.01471   -0.00556 
C15   1    1.065531    0.744789    0.077548    11.00000    0.08639    0.06445 = 
         0.07185   -0.01518   -0.02087   -0.01403 
C16   1    1.069203    0.703681    0.076839    11.00000    0.09394    0.06380 = 
         0.08199   -0.00494   -0.02974   -0.00336 
AFIX  43 
H16   2    1.095472    0.690231    0.068414    11.00000   -1.20000 
AFIX   0 
C17   1    1.031227    0.684821    0.089476    11.00000    0.08538    0.06341 = 
         0.07372   -0.01400   -0.03060   -0.00271 
S18   6    0.986888    0.718399    0.101672    11.00000    0.08392    0.07827 = 
         0.08927   -0.00187   -0.02026    0.00354 
C19   1    1.019159    0.756512    0.089927    11.00000    0.07667    0.05716 = 
         0.08269   -0.00006   -0.01478   -0.01449 
C20   1    1.005083    0.796232    0.092361    11.00000    0.06348    0.05633 = 
         0.07533   -0.00484   -0.01724   -0.01597 
S21   6    0.955610    0.816398    0.108252    11.00000    0.08127    0.07604 = 
         0.10494    0.00541    0.01040    0.00325 
C22   1    0.972425    0.863109    0.101194    11.00000    0.06374    0.05521 = 
         0.08971    0.01637    0.00230    0.00326 
C23   1    1.013949    0.861820    0.086799    11.00000    0.06896    0.05577 = 
         0.08419   -0.00003   -0.00207   -0.00678 
AFIX  43 
H23   2    1.027805    0.884525    0.080734    11.00000   -1.20000 
AFIX   0 
C24   1    1.034760    0.823883    0.081616    11.00000    0.06276    0.05520 = 
         0.08543   -0.00022   -0.00728   -0.00582 
C25   1    1.080394    0.813149    0.067914    11.00000    0.06090    0.06432 = 
         0.06863   -0.00684   -0.01837   -0.00523 
N26   3    1.107107    0.839550    0.057506    11.00000    0.06754    0.06981 = 
         0.07221   -0.00435   -0.01138   -0.00380 
C27   1    1.148746    0.827330    0.044799    11.00000    0.06955    0.08670 = 
         0.08287   -0.00844   -0.00379   -0.00547 
C28   1    1.173957    0.855102    0.032745    11.00000    0.08435    0.09128 = 
         0.08755   -0.01126    0.00082   -0.01830 
C29   1    1.223249    0.843354    0.021359    11.00000    0.11099    0.09509 = 
         0.09059   -0.01546    0.01622   -0.01332 
AFIX  43 
H29   2    1.242121    0.861799    0.013517    11.00000   -1.20000 
AFIX   0 
C30   1    1.246564    0.805039    0.020945    11.00000    0.12962    0.10367 = 
         0.08442   -0.01624    0.01246    0.00131 
AFIX  43 
H30   2    1.279860    0.798018    0.012651    11.00000   -1.20000 
AFIX   0 
SI1   5    1.337186    0.670315    0.041229    11.00000    0.23276    0.13315 = 
         0.15928   -0.02606   -0.02305    0.09140 
C1    1    1.257089    0.740236    0.033822    11.00000    0.14961    0.11386 = 
         0.10067   -0.01386    0.02191    0.03548 
C2    1    1.289298    0.710773    0.034410    11.00000    0.16767    0.12426 = 
         0.12302   -0.01540    0.03410    0.05190 
C31   1    1.351019    0.637390    0.021442    11.00000    0.34555    0.20450 = 
         0.25181   -0.03801   -0.04390    0.20458 
AFIX  13 
H31   2    1.316117    0.616942    0.022780    11.00000   -1.20000 
AFIX   0 
C32   1    1.414480    0.615387    0.022196    11.00000    0.34702    0.30438 = 
         0.46227   -0.01659    0.00932    0.22915 
AFIX  33 
H32A  2    1.420920    0.605137    0.034124    11.00000   -1.50000 
H32B  2    1.412868    0.593871    0.013770    11.00000   -1.50000 
H32C  2    1.451519    0.632639    0.019193    11.00000   -1.50000 
AFIX   0 
C33   1    1.338440    0.653395    0.004081    11.00000    0.35750    0.30082 = 
         0.23390   -0.01865   -0.05531    0.07546 
AFIX  33 
H33A  2    1.296234    0.667611    0.004196    11.00000   -1.50000 
H33B  2    1.374619    0.671080    0.000869    11.00000   -1.50000 
H33C  2    1.335968    0.632311   -0.004554    11.00000   -1.50000 
AFIX   0 
C34   1    1.287611    0.643263    0.058639    11.00000    0.29887    0.14647 = 
         0.26895    0.04955   -0.00788    0.06045 
AFIX  13 
H34   2    1.251520    0.630940    0.051504    11.00000   -1.20000 
AFIX   0 
C35   1    1.321349    0.609529    0.066318    11.00000    0.46831    0.17366 = 
         0.35383    0.02632   -0.11710    0.10850 
AFIX  33 
H35A  2    1.345076    0.595422    0.057032    11.00000   -1.50000 
H35B  2    1.353135    0.618246    0.075275    11.00000   -1.50000 
H35C  2    1.288369    0.592389    0.071774    11.00000   -1.50000 
AFIX   0 
C36   1    1.250064    0.667080    0.071053    11.00000    0.32049    0.12234 = 
         0.20952    0.01213   -0.03728    0.00188 
AFIX  33 
H36A  2    1.229432    0.688765    0.064746    11.00000   -1.50000 
H36B  2    1.215395    0.651303    0.076623    11.00000   -1.50000 
H36C  2    1.280161    0.677160    0.080124    11.00000   -1.50000 
AFIX   0 
C37   1    1.418295    0.688890    0.050693    11.00000    0.22757    0.18213 = 
         0.28342    0.04231   -0.03446    0.08898 
AFIX  13 
H37   2    1.404314    0.699426    0.062402    11.00000   -1.20000 
AFIX   0 
C38   1    1.463718    0.657227    0.055635    11.00000    0.17545    0.21899 = 
         0.41566    0.05248   -0.05595    0.08371 
AFIX  33 
H38A  2    1.438438    0.636483    0.061384    11.00000   -1.50000 
H38B  2    1.485390    0.647019    0.045035    11.00000   -1.50000 
H38C  2    1.497564    0.667102    0.063777    11.00000   -1.50000 
AFIX   0 
C39   1    1.445315    0.723009    0.041901    11.00000    0.28260    0.22424 = 
         0.41437    0.08397    0.03240    0.07414 
AFIX  33 
H39A  2    1.409302    0.741397    0.039470    11.00000   -1.50000 
H39B  2    1.478491    0.735326    0.049533    11.00000   -1.50000 
H39C  2    1.466317    0.715242    0.030790    11.00000   -1.50000 
AFIX   0 
C41   1    1.018930    0.643373    0.092248    11.00000    0.10953    0.06737 = 
         0.07740   -0.01065   -0.00396   -0.00323 
C42   1    0.974068    0.631811    0.104900    11.00000    0.12005    0.07903 = 
         0.06587   -0.01351   -0.00305   -0.00267 
AFIX  43 
H42   2    0.953678    0.651133    0.112003    11.00000   -1.20000 
AFIX   0 
C43   1    0.957189    0.593480    0.107790    11.00000    0.13903    0.08468 = 
         0.10135    0.01264    0.02133    0.00958 
C44   1    0.992618    0.566928    0.097222    11.00000    0.15425    0.07512 = 
         0.14562    0.00734    0.04619    0.01075 
C45   1    1.041998    0.576877    0.084822    11.00000    0.16518    0.07014 = 
         0.15666   -0.01463    0.05857   -0.00334 
C46   1    1.053588    0.616159    0.082707    11.00000    0.14158    0.06889 = 
         0.11411   -0.02161    0.02801   -0.00913 
AFIX  43 
H46   2    1.086215    0.624502    0.074479    11.00000   -1.20000 
AFIX   0 
C47   1    0.907038    0.581465    0.122033    11.00000    0.12687    0.07592 = 
         0.09022    0.01702    0.01158    0.02487 
C471  1    0.883222    0.616366    0.132545    11.00000    0.18106    0.08969 = 
         0.10749   -0.00609    0.01643    0.02293 
AFIX  33 
H47A  2    0.862852    0.635262    0.124549    11.00000   -1.50000 
H47B  2    0.850340    0.607977    0.141287    11.00000   -1.50000 
H47C  2    0.921132    0.628342    0.138572    11.00000   -1.50000 
AFIX   0 
C472  1    0.845071    0.562074    0.114122    11.00000    0.14856    0.11510 = 
         0.11445    0.00153    0.01528   -0.00707 
AFIX  33 
H47D  2    0.824278    0.579685    0.105613    11.00000   -1.50000 
H47E  2    0.858032    0.538038    0.108151    11.00000   -1.50000 
H47F  2    0.813367    0.556126    0.123556    11.00000   -1.50000 
AFIX   0 
C473  1    0.937965    0.553400    0.135143    11.00000    0.15868    0.14898 = 
         0.12661    0.06729    0.02566    0.06218 
AFIX  33 
H47G  2    0.954036    0.530384    0.128879    11.00000   -1.50000 
H47H  2    0.975291    0.566048    0.141142    11.00000   -1.50000 
H47I  2    0.904499    0.545683    0.143857    11.00000   -1.50000 
AFIX   0 
O48   4    0.974557    0.527477    0.098511    11.00000    0.22494    0.08288 = 
         0.21333    0.01510    0.08700   -0.00980 
AFIX  87 
H48   2    0.932983    0.525635    0.099242    11.00000   -1.50000 
AFIX   0 
C49   1    1.079717    0.546360    0.073995    11.00000    0.17500    0.08656 = 
         0.21299   -0.03831    0.07941    0.00117 
C491  1    1.031330    0.522111    0.062966    11.00000    0.24156    0.16762 = 
         0.19358   -0.08494    0.13623   -0.08054 
AFIX  33 
H49A  2    1.005830    0.539208    0.055168    11.00000   -1.50000 
H49B  2    1.056392    0.503403    0.055864    11.00000   -1.50000 
H49C  2    1.000806    0.508206    0.070808    11.00000   -1.50000 
AFIX   0 
C492  1    1.118432    0.518918    0.085933    11.00000    0.24375    0.13438 = 
         0.32480    0.00494    0.08060    0.06756 
AFIX  33 
H49D  2    1.149783    0.533842    0.093131    11.00000   -1.50000 
H49E  2    1.087413    0.505032    0.093644    11.00000   -1.50000 
H49F  2    1.142999    0.500229    0.078700    11.00000   -1.50000 
AFIX   0 
C493  1    1.127824    0.566263    0.061204    11.00000    0.17357    0.11434 = 
         0.26320   -0.04858    0.10444   -0.00913 
AFIX  33 
H49G  2    1.102970    0.583921    0.053519    11.00000   -1.50000 
H49H  2    1.160999    0.580978    0.067900    11.00000   -1.50000 
H49I  2    1.150269    0.546617    0.054012    11.00000   -1.50000 
AFIX   0 
C51   1    0.945089    0.895854    0.111254    11.00000    0.07130    0.05414 = 
         0.09413    0.01749    0.01902   -0.00078 
C52   1    0.932915    0.892271    0.128931    11.00000    0.05879    0.07172 = 
         0.09556    0.01335    0.01514   -0.00145 
AFIX  43 
H52   2    0.940481    0.867938    0.134444    11.00000   -1.20000 
AFIX   0 
C53   1    0.909956    0.922871    0.139060    11.00000    0.06361    0.07350 = 
         0.08943    0.00341    0.00109   -0.00478 
C54   1    0.904375    0.958280    0.130086    11.00000    0.09253    0.07402 = 
         0.10450    0.00679    0.00546    0.00436 
C55   1    0.911284    0.963678    0.111697    11.00000    0.08083    0.05833 = 
         0.10511    0.01101   -0.00930   -0.00180 
C56   1    0.932023    0.930508    0.102981    11.00000    0.09439    0.06034 = 
         0.10420    0.01964    0.01519    0.00695 
AFIX  43 
H56   2    0.937542    0.931778    0.090556    11.00000   -1.20000 
AFIX   0 
C57   1    0.902615    0.918431    0.159088    11.00000    0.10691    0.09412 = 
         0.08823    0.00513    0.00007    0.00958 
C571  1    0.955986    0.941832    0.168639    11.00000    0.15452    0.13953 = 
         0.09939   -0.01204   -0.02682   -0.00405 
AFIX  33 
H57A  2    0.952716    0.969130    0.165162    11.00000   -1.50000 
H57B  2    0.949489    0.939573    0.181402    11.00000   -1.50000 
H57C  2    1.000036    0.931826    0.165488    11.00000   -1.50000 
AFIX   0 
C572  1    0.834038    0.931817    0.165285    11.00000    0.13084    0.15057 = 
         0.08792    0.00032    0.02141    0.02241 
AFIX  33 
H57D  2    0.799579    0.916857    0.159182    11.00000   -1.50000 
H57E  2    0.830088    0.927751    0.178028    11.00000   -1.50000 
H57F  2    0.828464    0.959427    0.162619    11.00000   -1.50000 
AFIX   0 
C573  1    0.908845    0.876127    0.164736    11.00000    0.19275    0.10574 = 
         0.11272    0.02350   -0.00272    0.01520 
AFIX  33 
H57G  2    0.874873    0.860636    0.158716    11.00000   -1.50000 
H57H  2    0.953106    0.866414    0.161603    11.00000   -1.50000 
H57I  2    0.902558    0.874161    0.177516    11.00000   -1.50000 
AFIX   0 
O58   4    0.884194    0.990834    0.140014    11.00000    0.12114    0.07741 = 
         0.14408   -0.00605    0.01256    0.00441 
AFIX  87 
H58   2    0.901418    1.010949    0.135756    11.00000   -1.50000 
AFIX   0 
C59   1    0.901090    1.002382    0.102328    11.00000    0.08942    0.04980 = 
         0.11005    0.00849    0.00345   -0.00872 
C591  1    0.831496    1.019151    0.105054    11.00000    0.11500    0.07945 = 
         0.15647    0.03364    0.02400    0.02247 
AFIX  33 
H59A  2    0.827793    1.043886    0.098773    11.00000   -1.50000 
H59B  2    0.798287    1.000955    0.100471    11.00000   -1.50000 
H59C  2    0.823773    1.023366    0.117665    11.00000   -1.50000 
AFIX   0 
C592  1    0.951152    1.032153    0.109096    11.00000    0.14122    0.07400 = 
         0.11732    0.01702   -0.00036   -0.04373 
AFIX  33 
H59D  2    0.944222    1.056886    0.103009    11.00000   -1.50000 
H59E  2    0.944945    1.035807    0.121802    11.00000   -1.50000 
H59F  2    0.996423    1.022875    0.106823    11.00000   -1.50000 
AFIX   0 
C593  1    0.908475    0.998928    0.082200    11.00000    0.12756    0.07526 = 
         0.10797    0.01743   -0.00358   -0.00075 
AFIX  33 
H59G  2    0.901537    1.024398    0.076778    11.00000   -1.50000 
H59H  2    0.953223    0.989564    0.079346    11.00000   -1.50000 
H59I  2    0.875368    0.980621    0.077657    11.00000   -1.50000 
AFIX   0 
SI2   5    1.118547    0.979354    0.037414    11.00000    0.11127    0.08147 = 
         0.12615   -0.01943   -0.00446    0.00019 
C3    1    1.154984    0.896083    0.033582    11.00000    0.06321    0.09121 = 
         0.10175   -0.00708    0.00189   -0.01980 
C4    1    1.137757    0.929474    0.033895    11.00000    0.07686    0.09506 = 
         0.11603   -0.00966   -0.00008   -0.01233 
C61   1    1.189795    1.007916    0.026846    11.00000    0.17157    0.10975 = 
         0.12343    0.00057    0.00685   -0.03456 
AFIX  13 
H61   2    1.181540    1.035952    0.029392    11.00000   -1.20000 
AFIX   0 
C62   1    1.190927    1.003569    0.007430    11.00000    0.31345    0.17929 = 
         0.12238   -0.00514   -0.00405   -0.04446 
AFIX  33 
H62A  2    1.147376    1.010638    0.002596    11.00000   -1.50000 
H62B  2    1.225123    1.020605    0.002453    11.00000   -1.50000 
H62C  2    1.201029    0.976589    0.004391    11.00000   -1.50000 
AFIX   0 
C63   1    1.254140    0.997718    0.035139    11.00000    0.18021    0.19363 = 
         0.19520    0.02461   -0.02519   -0.05827 
AFIX  33 
H63A  2    1.250814    1.001062    0.047938    11.00000   -1.50000 
H63B  2    1.265048    0.970663    0.032453    11.00000   -1.50000 
H63C  2    1.289142    1.014678    0.030514    11.00000   -1.50000 
AFIX   0 
C64   1    1.117609    0.987223    0.062000    11.00000    0.19892    0.08795 = 
         0.13664   -0.00623    0.04117   -0.00671 
AFIX  13 
H64   2    1.166735    0.987977    0.064044    11.00000   -1.20000 
AFIX   0 
C65   1    1.101525    1.025906    0.068071    11.00000    0.26542    0.09690 = 
         0.20965   -0.04796    0.05863   -0.03051 
AFIX  33 
H65A  2    1.115070    1.044872    0.059147    11.00000   -1.50000 
H65B  2    1.053474    1.027892    0.070056    11.00000   -1.50000 
H65C  2    1.125144    1.031134    0.079120    11.00000   -1.50000 
AFIX   0 
C66   1    1.101634    0.954553    0.073287    11.00000    0.32046    0.11763 = 
         0.13778    0.01287    0.01947   -0.04355 
AFIX  33 
H66A  2    1.115267    0.930424    0.067502    11.00000   -1.50000 
H66B  2    1.125259    0.957208    0.084524    11.00000   -1.50000 
H66C  2    1.053589    0.953965    0.075459    11.00000   -1.50000 
AFIX   0 
C67   1    1.037915    0.989772    0.025634    11.00000    0.15820    0.09662 = 
         0.24354   -0.02164   -0.04942    0.01348 
AFIX  13 
H67   2    1.049490    0.984774    0.013016    11.00000   -1.20000 
AFIX   0 
C68   1    1.019668    1.030975    0.025547    11.00000    0.32624    0.11705 = 
         0.40508   -0.06353   -0.13393    0.06143 
AFIX  33 
H68A  2    1.059343    1.046701    0.023262    11.00000   -1.50000 
H68B  2    0.986616    1.035689    0.016295    11.00000   -1.50000 
H68C  2    1.000862    1.038045    0.037024    11.00000   -1.50000 
AFIX   0 
C69   1    0.984032    0.962068    0.028886    11.00000    0.15241    0.19817 = 
         0.36511    0.05648   -0.00536   -0.00223 
AFIX  33 
H69A  2    1.001861    0.935629    0.028647    11.00000   -1.50000 
H69B  2    0.964223    0.967202    0.040458    11.00000   -1.50000 
H69C  2    0.949977    0.964845    0.019729    11.00000   -1.50000 
RESI 0 
REM ##### 
AFIX   0 
HKLF 4 
  
  
  
  
REM  kf36 in Pbca 
REM wR2 = 0.278392, GooF = S = 1.55469, Restrained GooF = 1.03152 for all data 
REM R1 = 0.104424 for 3845 Fo > 4sig(Fo) and 0.195154 for all 7474 data 
REM 2673 parameters refined using 13420 restraints 
  
END 
  
WGHT      0.1984    721.7917 
  
REM Highest difference peak  0.847,  deepest hole -0.282,  1-sigma level  0.065 
Q1    1   1.7859  0.6781  0.2754  11.00000  0.05    0.85 
Q2    1   1.8411  0.6099  0.2690  11.00000  0.05    0.72 
Q3    1   1.2539  0.6178  0.0208  11.00000  0.05    0.69 
Q4    1   1.8490  0.6539  0.2475  11.00000  0.05    0.64 
Q5    1   1.1007  0.6841  0.0322  11.00000  0.05    0.58 
Q6    1   1.3626  1.0534  0.1263  11.00000  0.05    0.42 
Q7    1   1.1063  0.6090 -0.0238  11.00000  0.05    0.36 
Q8    1   1.4748  0.9016  0.0734  11.00000  0.05    0.36 
Q9    1   1.6652  0.7290  0.2250  11.00000  0.05    0.34 
Q10   1   1.1724  0.6181  0.1124  11.00000  0.05    0.33 
Q11   1   1.0886  0.6221  0.1352  11.00000  0.05    0.32 
Q12   1   0.8940  0.6294 -0.0157  11.00000  0.05    0.31 
Q13   1   1.1849  0.8005  0.1203  11.00000  0.05    0.30 
Q14   1   0.7580  0.6868  0.1582  11.00000  0.05    0.29 
Q15   1   0.7881  0.7751  0.1320  11.00000  0.05    0.27 
Q16   1   1.4054  0.6687  0.0183  11.00000  0.05    0.27 
Q17   1   1.7449  1.0713  0.2077  11.00000  0.05    0.27 
Q18   1   1.5918  1.0091  0.2267  11.00000  0.05    0.25 
Q19   1   1.4433  0.6844  0.0330  11.00000  0.05    0.23 
Q20   1   0.6267  0.7284  0.1081  11.00000  0.05    0.23 
; 
_shelx_res_checksum   13750 
  
_shelx_hkl_file 
; 
  -1  -3  -1   17.19    0.52 
  -1  -2 -25    0.16    0.50 
  -1   0 -31   -0.14    0.62 
  -1   1 -33    4.61    0.84 
  -1   2 -35    1.38    0.79 
  -1   4 -38    2.60    0.88 
  -1   5 -39    4.11    1.04 
  -1   6 -39    1.52    1.10 
  -1   7 -40   -1.84    0.92 
   0  -1  -8   -0.15    0.25 
   0   0 -21   -1.15    0.65 
   0   1 -25    0.77    0.67 
   0   2 -28   13.32    1.11 
   0   3 -30    0.11    0.76 
   0   4 -31   22.30    1.57 
   0   5 -32   -1.58    0.97 
   0   6 -33    4.59    1.00 
   0   7 -34    0.76    0.89 
   0   8 -35    4.53    1.14 
   0   9 -35    0.05    0.99 
   1   3 -16    3.08    0.86 
   1   3 -15    2.99    0.84 
   1   3 -14   18.35    1.21 
   1   3  -7    0.16    0.59 
   1   3  -6   -0.22    0.56 
   1   4 -20    2.74    0.92 
   1   4 -19    2.28    0.90 
   1   4  -2    3.66    0.56 
   1   5 -23    1.47    0.91 
   1   5 -22   -0.44    0.88 
   1   6 -24   11.28    1.28 
   1   7 -26   13.08    1.20 
   1   7 -25   -0.21    0.91 
   1   7   3   -0.27    0.57 
   1   8 -26    2.23    1.00 
   1   8   4    2.64    0.61 
   1   9 -27    1.69    0.97 
   1   9 -26    1.15    0.98 
   1   9   4    3.19    0.68 
   1  10 -27   33.24    2.53 
   1  10 -26    0.44    0.93 
   1  11 -27    9.30    1.22 
   1  11 -26    1.24    0.97 
   1  11   4    0.32    0.66 
   1  12 -26   20.37    1.80 
   1  12 -25    5.57    1.15 
   1  12   4    2.08    0.61 
   1  13 -26   -0.91    0.87 
   1  13 -25   -0.52    1.01 
   1  13 -24    7.06    1.27 
   1  13   3    8.24    0.81 
   1  14 -24   -0.07    1.00 
   1  14 -23    4.64    1.17 
   1  14   1    0.23    0.74 
   1  15 -21    1.98    1.04 
   1  15  -1    6.54    0.98 
   1  15   0    0.33    0.66 
   1  16  -5   18.47    1.52 
   1  16  -4   11.17    1.12 
   1  16  -3   17.74    1.33 
   1  17 -15   20.72    1.75 
   1  17 -14    7.02    1.18 
   1  17 -13    2.88    1.01 
   1  17 -12    8.62    1.21 
   1  17 -11    0.48    0.89 
   1  17 -10    1.61    0.90 
   1  17  -9   13.37    1.36 
   1  17  -8    1.34    0.88 
   1  17  -7    1.64    0.80 
  -1  -3 -19   33.23    0.98 
  -1  -2 -24    1.33    0.52 
  -1  -1 -28   15.66    0.95 
  -1   0 -30    7.13    0.87 
  -1   2 -34   -0.55    0.77 
  -1   3 -36    1.68    0.79 
  -1   4 -37    0.43    0.82 
  -1   5 -38    4.08    0.96 
  -1   7 -39    0.84    1.01 
  -1   7  19    0.71    0.27 
   0  -1 -10    0.16    0.34 
   0  -1  -9    0.14    0.30 
   0   0 -20   44.70    1.93 
   0   1 -24   -0.74    0.67 
   0   2 -27    3.45    0.81 
   0   3 -29    1.13    0.78 
   0   4 -30    8.82    1.10 
   0   5 -31   -0.03    0.86 
   0   6 -32   23.06    1.79 
   0   7 -33   -1.80    0.95 
   0   8 -34   15.58    1.47 
   0   8 -33    5.48    1.20 
   0   9 -34    1.14    0.99 
   0  10 -34    6.15    1.26 
   0  12  12   41.22    1.52 
   0  20  -5   -0.52    0.89 
   1   3 -13    0.01    0.76 
   1   3 -12   14.30    1.07 
   1   3 -11   51.84    2.24 
   1   3 -10    1.68    0.71 
   1   3  -9    6.26    0.78 
   1   3  -8   47.85    1.75 
   1   4 -18    7.54    1.05 
   1   4 -17    0.52    0.87 
   1   4  -3   17.33    0.87 
   1   5 -21   12.65    1.28 
   1   5 -20    4.08    1.01 
   1   5   0   -1.25    0.49 
   1   6 -23    0.57    0.93 
   1   6 -22    4.82    1.06 
   1   7 -24    0.62    0.93 
   1   7 -23    1.16    0.96 
   1   8 -25    0.03    0.76 
   1   8 -24   12.35    1.37 
   1   8   3   21.25    1.08 
   1   9 -25    2.38    1.03 
   1   9 -24    8.01    1.21 
   1  10 -25   10.51    1.42 
   1  10 -24    0.48    1.07 
   1  10   4    2.32    0.60 
   1  11 -25    0.34    0.97 
   1  11 -24    0.60    0.99 
   1  11   3   13.77    1.06 
   1  12 -24    3.80    1.18 
   1  12 -23    5.43    1.15 
   1  12   3    2.17    0.66 
   1  13 -23   -0.01    0.95 
   1  13 -22    0.58    1.03 
   1  13   1    2.59    0.83 
   1  13   2   -0.77    0.62 
   1  14 -22    2.33    0.90 
   1  14 -21    1.95    1.04 
   1  14 -20    7.82    1.21 
   1  14  -1    1.38    0.83 
   1  14   0    0.17    0.68 
   1  15 -20    0.25    0.82 
   1  15 -19   25.24    2.02 
   1  15 -18    2.19    1.06 
   1  15 -17    8.11    1.26 
   1  15  -4    3.23    0.95 
   1  15  -3    2.05    0.78 
   1  15  -2    4.16    0.82 
   1  16 -16   -0.29    0.72 
   1  16 -15    4.62    1.09 
   1  16 -14    0.91    0.91 
   1  16 -13    2.82    0.98 
   1  16 -12    5.55    1.14 
   1  16 -11    2.78    0.94 
   1  16 -10   -0.20    0.90 
   1  16  -9    0.80    0.90 
   1  16  -8    0.97    0.83 
   1  16  -7   -0.96    0.78 
   1  16  -6   -0.23    0.83 
  -2  -6 -12    1.87    0.32 
  -2  -6 -11    1.28    0.34 
  -2  -6 -10   -0.42    0.34 
  -2  -4 -25    1.00    0.43 
  -1  -3   0   -0.35    0.30 
  -1  -1 -27    1.35    0.57 
  -1   1 -32    3.10    0.69 
  -1   3 -35    1.99    0.82 
  -1   4 -36    1.04    0.82 
  -1   5 -37    2.41    0.96 
  -1   6 -38    0.91    0.97 
  -1   7 -38    0.38    0.97 
  -1   8  18    0.02    0.04 
   0   0 -19   -0.35    0.64 
   0   1 -23    0.44    0.69 
   0   2 -26   11.58    1.07 
   0   3 -28    0.95    0.80 
   0   4 -29    0.64    0.83 
   0   5 -30   -1.76    0.83 
   0   6 -31   -1.52    0.86 
   0   7 -32    2.60    0.99 
   0   8 -32   -0.12    1.01 
   0   8  12    1.44    0.34 
   0   9 -33   -1.11    0.75 
   0   9 -32    0.52    1.01 
   0  10 -33    6.88    1.20 
   0  10  12    9.03    0.62 
   0  11  12    0.40    0.49 
   0  13  11   -0.26    0.57 
   0  19  -5   -0.02    0.91 
   0  19  -4   -1.18    0.86 
   0  19  -3   -0.69    0.78 
   0  19  -2    0.12    0.83 
   1   4 -16    0.12    0.86 
   1   4 -15   45.15    2.37 
   1   4  -4   29.50    1.21 
   1   5 -19    5.47    1.05 
   1   5 -18   15.07    1.35 
   1   5  -1  122.95    3.87 
   1   6 -21    2.58    1.00 
   1   6 -20    2.22    0.98 
   1   7 -22   -0.21    0.96 
   1   7 -21   -0.41    0.96 
   1   8 -23    2.65    1.02 
   1   8 -22    0.88    0.99 
   1   9 -23   -0.90    0.97 
   1   9 -22    3.75    1.10 
   1   9   3   19.24    1.08 
   1  10 -23   -0.58    1.04 
   1  10 -22    4.15    1.19 
   1  10   3    4.51    0.70 
   1  11 -23   20.74    1.85 
   1  11 -22    0.23    0.97 
   1  11   2    1.42    0.76 
   1  12 -22    6.36    1.19 
   1  12 -21    1.38    1.10 
   1  12   1    3.19    0.85 
   1  12   2   18.05    1.14 
   1  13 -21   -1.02    0.77 
   1  13 -20    1.22    0.98 
   1  13 -19   10.40    1.39 
   1  13  -1    5.86    0.98 
   1  13   0   -0.50    0.67 
   1  14 -19   10.99    1.19 
   1  14 -18    8.84    1.24 
   1  14 -17    1.27    0.93 
   1  14 -16    1.29    0.93 
   1  14  -3    0.04    0.75 
   1  14  -2    0.15    0.73 
   1  15 -13   10.67    1.32 
   1  15 -12   12.10    1.35 
   1  15 -11    2.51    0.92 
   1  15 -10    1.04    0.89 
   1  15  -9    5.06    1.02 
   1  15  -8    0.27    0.90 
   1  15  -7    4.36    0.95 
   1  15  -6    3.95    0.92 
   1  15  -5    6.91    0.99 
  -2  -6 -13    8.34    0.36 
  -2  -3 -28    6.66    0.66 
  -2   5 -41   -0.36    0.98 
  -1  -3 -18   -0.54    0.36 
  -1  -2 -23    4.09    0.59 
  -1   0 -29    0.26    0.66 
  -1   1 -31    7.22    0.92 
  -1   2 -33    6.18    0.87 
  -1   3 -34    5.73    0.90 
  -1   4 -35    1.21    0.78 
  -1   5 -36    1.69    0.92 
  -1   6 -37   -0.47    0.87 
  -1   7 -37    2.71    1.08 
  -1   8 -37    1.60    1.05 
   0   0 -18    2.83    0.67 
   0   1 -22    0.55    0.66 
   0   2 -25   32.97    1.82 
   0   2 -24   11.70    1.18 
   0   3 -27   -0.38    0.79 
   0   3 -26    0.96    0.93 
   0   4 -28   13.23    1.26 
   0   5 -29   -2.92    0.83 
   0   6 -30    1.60    0.94 
   0   6  11    1.07    0.25 
   0   7 -31    1.26    0.95 
   0   8 -31    0.91    0.94 
   0   9  12   -0.54    0.39 
   0  11 -31    0.06    0.94 
   0  12  11    4.51    0.67 
   0  13  10   -0.25    0.59 
   0  14   9   11.19    0.94 
   0  17   3   -1.30    0.72 
   0  18  -2    1.17    0.87 
   0  18  -1    0.42    0.80 
   0  18   0    1.59    0.73 
   0  19  -8   -0.34    0.86 
   0  19  -7   -0.71    0.83 
   0  19  -6    0.61    0.84 
   1   4 -14    1.25    0.70 
   1   4 -13  139.71    6.00 
   1   4 -12    7.54    0.98 
   1   4 -11   -0.96    0.80 
   1   4  -7    1.01    0.70 
   1   4  -6   11.23    0.88 
   1   4  -5   90.77    3.04 
   1   5 -17    0.92    0.92 
   1   5 -16   -1.54    0.90 
   1   5  -2   72.13    2.54 
   1   6 -19   22.81    1.65 
   1   6 -18   -0.29    0.96 
   1   6   0    0.32    0.57 
   1   7 -20    2.91    1.04 
   1   8 -21    1.59    1.00 
   1   8 -20   18.45    1.61 
   1   8   2    1.49    0.60 
   1   9 -21   15.44    1.54 
   1   9 -20    0.35    0.97 
   1   9   2    5.10    0.80 
   1  10 -21    6.09    1.18 
   1  10 -20   -1.82    0.95 
   1  10   2   12.34    0.95 
   1  11 -21   13.96    1.33 
   1  11 -20   24.60    1.89 
   1  11 -19    1.60    1.00 
   1  11   1   14.05    1.16 
   1  12 -20    7.52    1.05 
   1  12 -19    1.87    1.00 
   1  12 -18   -0.30    0.97 
   1  12  -1    0.37    0.87 
   1  12   0    0.34    0.70 
   1  13 -18    0.15    1.02 
   1  13 -17    2.66    1.10 
   1  13 -16    0.49    0.94 
   1  13 -15   16.59    1.53 
   1  13  -3    9.11    1.16 
   1  13  -2   -0.92    0.74 
   1  14 -15    0.96    0.94 
   1  14 -11    2.24    0.92 
   1  14 -10   -1.29    0.83 
   1  14  -9    2.48    0.89 
   1  14  -8    1.18    0.85 
   1  14  -7    0.51    0.84 
   1  14  -6    9.73    1.13 
   1  14  -5    1.20    0.83 
   1  14  -4    3.15    0.87 
  -2  -6 -14    2.20    0.25 
  -2   4 -39    6.07    1.17 
  -2   5 -40    2.89    1.02 
  -1  -1 -26    4.87    0.68 
  -1   0 -28   14.98    1.07 
  -1   1 -30    0.75    0.77 
  -1   2 -32    0.66    0.72 
  -1   3 -33    0.14    0.85 
  -1   4 -34    6.08    1.11 
  -1   5 -35    5.48    1.07 
  -1   6 -36    5.81    1.07 
  -1   7 -36    5.26    1.16 
  -1   8 -36    3.29    1.12 
   0   0 -17   -2.24    0.61 
   0   1 -21    0.72    0.65 
   0   2 -23    4.12    0.95 
   0   3 -25   -1.24    0.89 
   0   4 -27    1.84    0.85 
   0   5 -28    2.48    0.92 
   0   6 -29   13.31    1.34 
   0   7 -30    1.27    0.92 
   0   7 -29    2.52    0.98 
   0  10 -30    0.90    1.05 
   0  11 -30   -1.23    0.75 
   0  11 -29    0.00    0.97 
   0  11  11    0.10    0.53 
   0  12 -29    3.82    1.19 
   0  12 -28    1.69    1.09 
   0  14   8    1.92    0.69 
   0  15   7    0.20    0.62 
   0  16   4    8.60    0.96 
   0  16   5    1.79    0.75 
   0  17   1    0.74    0.78 
   0  17   2    0.45    0.65 
   0  18 -11   -1.22    0.90 
   0  18 -10   -1.43    1.02 
   0  18  -8    2.92    1.11 
   0  18  -7    1.79    1.04 
   0  18  -6   -1.60    0.92 
   0  18  -5   -0.08    0.77 
   0  18  -4    9.19    1.15 
   0  18  -3    2.42    0.86 
   1   4 -10    4.80    0.74 
   1   4  -9    2.02    0.65 
   1   4  -8   16.73    0.97 
   1   5 -15   51.66    2.80 
   1   5 -14    1.53    0.92 
   1   5 -13    3.27    0.98 
   1   5  -4    0.42    0.68 
   1   5  -3   24.11    1.12 
   1   6 -17   -0.07    0.96 
   1   6 -16    1.65    0.98 
   1   6  -1   10.05    0.81 
   1   7 -19    0.27    0.82 
   1   7 -18    5.82    1.14 
   1   7 -17    2.75    1.03 
   1   8 -19   -0.74    0.96 
   1   8 -18    1.24    1.02 
   1   8   1    3.11    0.67 
   1   9 -19    7.38    1.21 
   1   9 -18    3.75    1.10 
   1   9   1    5.28    0.75 
   1  10 -19    0.59    1.01 
   1  10 -18    8.19    1.24 
   1  10   0   -1.87    0.77 
   1  10   1    0.50    0.67 
   1  11 -18    3.67    1.10 
   1  11 -17    0.59    0.99 
   1  11 -16   10.93    1.42 
   1  11  -1   14.96    1.24 
   1  11   0    0.46    0.72 
   1  12 -17    1.21    0.83 
   1  12 -16    1.03    0.97 
   1  12 -15    4.21    1.06 
   1  12 -14    9.24    1.23 
   1  12  -3    1.47    0.79 
   1  12  -2   17.71    1.29 
   1  13 -14    2.09    0.97 
   1  13 -13   -0.23    0.90 
   1  13  -8    1.54    0.89 
   1  13  -7    3.76    0.93 
   1  13  -6    1.07    0.82 
   1  13  -5   22.52    1.52 
   1  13  -4    1.04    0.81 
  -2  -5 -19    3.02    0.27 
  -2  -4 -24    0.95    0.44 
  -2  -2 -30   -0.43    0.59 
  -2  -1 -32    2.65    0.74 
  -2   0 -34    8.01    0.88 
  -2   2 -37    1.09    0.76 
  -2   3 -38    2.24    0.88 
  -2   5 -39    5.13    1.19 
  -2   6 -40    2.33    0.99 
  -1  -3 -17    9.68    0.51 
  -1  -2 -22   -0.01    0.52 
  -1  -1 -25    0.18    0.58 
  -1   2 -31    0.27    0.82 
  -1   3 -32    1.49    0.89 
  -1   4 -33    8.03    1.17 
  -1   5 -34    8.54    1.20 
  -1   6 -35   10.34    1.33 
  -1   7 -35    2.58    1.05 
  -1   8 -35    2.09    1.03 
  -1   9 -35    7.17    1.28 
   0   1 -20    2.09    0.69 
   0   2 -22   16.23    1.30 
   0   3 -24    0.17    0.92 
   0   4 -26    0.70    0.83 
   0   5 -27   -0.14    0.86 
   0   6 -28    0.07    0.87 
   0   9 -29    1.03    0.99 
   0   9 -28    1.27    0.98 
   0  10 -29    8.66    1.21 
   0  10 -28   34.34    2.52 
   0  11 -28   -0.93    0.95 
   0  12 -27    5.09    1.23 
   0  12  10   23.56    1.11 
   0  13 -26    0.19    1.03 
   0  13   9    1.29    0.62 
   0  14 -24   -0.09    1.03 
   0  15   6   -0.24    0.65 
   0  16   3   33.75    1.96 
   0  17 -15    0.53    0.98 
   0  17  -2    1.60    0.82 
   0  17  -1   -0.43    0.80 
   0  17   0    0.94    0.67 
   0  18  -9    2.42    1.00 
   1   5 -12   27.04    1.63 
   1   5 -11    4.60    0.97 
   1   5 -10   29.36    1.66 
   1   5  -9   48.53    2.36 
   1   5  -8    7.38    0.95 
   1   5  -7   14.45    1.11 
   1   5  -6   -0.59    0.73 
   1   5  -5   16.61    1.07 
   1   6 -15    0.81    0.96 
   1   6 -14   12.45    1.30 
   1   6 -13    0.72    0.94 
   1   6  -3   12.18    0.96 
   1   6  -2   13.12    0.94 
   1   7 -16    0.22    0.97 
   1   7 -15    7.65    1.18 
   1   8 -17    0.15    0.99 
   1   8 -16    0.82    1.00 
   1   8 -15   18.02    1.56 
   1   9 -17    9.39    1.28 
   1   9 -16   19.38    1.65 
   1   9 -15    1.66    1.00 
   1   9  -1    7.13    0.99 
   1   9   0   -0.67    0.67 
   1  10 -17    0.82    0.84 
   1  10 -16    0.49    1.01 
   1  10 -15   10.05    1.31 
   1  10  -2    9.48    1.12 
   1  10  -1    0.12    0.71 
   1  11 -15    2.12    1.00 
   1  11 -14    1.29    0.97 
   1  11 -13    2.02    1.00 
   1  11 -12    2.51    0.98 
   1  11  -4   -0.46    0.92 
   1  11  -3   14.89    1.21 
   1  11  -2    0.75    0.75 
   1  12 -13   -0.65    0.94 
   1  12 -12    2.35    0.98 
   1  12 -11    3.01    0.99 
   1  12  -7    0.15    0.85 
   1  12  -6    2.99    0.91 
   1  12  -5    1.80    0.83 
   1  12  -4    0.96    0.81 
  -2   1 -35    4.79    0.92 
  -2   2 -36   10.18    1.18 
  -2   3 -37   -0.15    0.93 
  -2   4 -38    0.61    0.87 
  -2   5 -38   -0.49    1.04 
  -2   6 -39    3.52    1.04 
  -2   7 -39    5.49    1.20 
  -1  -4  -9    1.80    0.20 
  -1  -4  -8   19.30    0.41 
  -1  -2 -21    1.98    0.60 
  -1   0 -27    0.99    0.70 
  -1   1 -29    9.57    0.92 
  -1   2 -30    7.41    1.04 
  -1   5 -33    0.31    0.84 
  -1   6 -34   -0.74    0.88 
  -1   6  19   22.30    0.61 
  -1   7 -34   -1.11    0.96 
  -1   8 -34    0.48    0.99 
  -1   9 -34    1.49    1.05 
  -1  10 -34   -1.04    1.05 
   0   1 -19    0.64    0.66 
   0   1   4   -0.09    0.10 
   0   2 -21    5.96    0.99 
   0   3 -23   -1.99    0.91 
   0   4 -25   -1.04    0.82 
   0   5 -26    0.95    0.88 
   0   6 -27    0.77    0.91 
   0   8 -27    1.63    1.00 
   0   9 -27    1.11    0.99 
   0  10 -27    7.05    1.23 
   0  10  11    8.65    0.61 
   0  11 -27    0.48    0.98 
   0  11 -26   -0.20    0.97 
   0  12 -26    2.00    1.10 
   0  12 -25   -0.36    1.05 
   0  13 -25   -0.64    0.88 
   0  13 -24   -0.41    1.02 
   0  13   8   -0.23    0.66 
   0  14 -23    2.93    1.14 
   0  14 -22    4.61    1.19 
   0  14   7    0.69    0.64 
   0  15 -21   -0.02    1.01 
   0  15 -20   -0.24    0.91 
   0  15   4   -1.52    0.65 
   0  15   5    0.98    0.74 
   0  16   1    9.19    1.02 
   0  16   2   -0.17    0.67 
   0  17 -14    0.67    0.74 
   0  17 -13   -2.03    0.81 
   0  17 -12    0.02    0.92 
   0  17 -11    0.20    0.91 
   0  17 -10    2.01    0.95 
   0  17  -9    0.23    0.87 
   0  17  -8    2.36    0.86 
   0  17  -7   -0.62    0.84 
   0  17  -6   -0.22    0.75 
   0  17  -5   -0.60    0.79 
   0  17  -4   -0.20    0.72 
   0  17  -3   -0.03    0.72 
   1   6 -12    0.80    0.77 
   1   6 -11    1.53    0.94 
   1   6 -10   26.95    1.65 
   1   6  -9   27.54    1.63 
   1   6  -8   13.95    1.21 
   1   6  -7    1.82    0.84 
   1   6  -6   11.91    1.09 
   1   6  -5    0.25    0.76 
   1   6  -4   63.83    2.69 
   1   7 -14   -0.40    0.80 
   1   7 -13    2.79    1.04 
   1   7 -12   -0.11    0.95 
   1   7 -11   -0.75    0.93 
   1   7  -4    4.90    0.89 
   1   7  -3    0.72    0.75 
   1   7  -2    7.81    0.86 
   1   8 -14    9.97    1.28 
   1   8 -13   -1.11    0.97 
   1   8 -12    0.92    0.98 
   1   8  -3   18.67    1.26 
   1   9 -14    2.02    1.02 
   1   9 -13    1.63    1.00 
   1   9 -12    1.09    0.97 
   1  10 -14    1.97    0.85 
   1  10 -13    1.20    0.98 
   1  10 -12   -1.17    0.94 
   1  10 -11    0.92    0.95 
   1  10 -10    0.30    0.92 
   1  10  -9    6.15    1.08 
   1  10  -8   -0.91    0.89 
   1  10  -7    7.91    1.09 
   1  10  -3    4.54    0.90 
   1  11 -11    5.21    1.08 
   1  11 -10   -0.20    0.93 
   1  11  -9    3.55    1.00 
   1  11  -5    8.15    1.03 
  -2  -2 -29    5.45    0.73 
  -2  -1 -31    6.03    0.82 
  -2   0 -33   -0.09    0.67 
  -2   1 -34   10.11    1.07 
  -2   2 -35    1.66    0.89 
  -2   3 -36   -0.40    0.84 
  -2   4 -37    4.47    1.00 
  -2   6 -38   -3.22    0.89 
  -2   7 -38    0.05    0.99 
  -1  -3 -16    3.33    0.39 
  -1  -1 -24    0.50    0.60 
  -1   0 -26    6.51    0.84 
  -1   1 -28   14.84    1.21 
  -1   3 -31    4.93    0.90 
  -1   4 -32    1.28    0.84 
  -1   5 -32    8.91    1.17 
  -1   6 -33    1.30    0.92 
  -1   7 -33   16.55    1.64 
  -1   8 -33    1.09    1.02 
  -1   9 -33    1.69    1.07 
  -1  10 -33   -0.16    1.07 
   0   1 -18    0.77    0.67 
   0   2 -20   20.02    1.41 
   0   3 -22   -0.63    0.81 
   0   4 -24   -0.58    0.86 
   0   5  10    0.10    0.20 
   0   7  11   -0.48    0.33 
   0   8 -26   12.27    1.42 
   0   9 -26    1.29    0.99 
   0   9  11    0.46    0.45 
   0  10 -26   25.24    1.79 
   0  10 -25    3.92    1.12 
   0  11 -25    0.47    1.06 
   0  11  10    0.39    0.49 
   0  12 -24    1.40    1.09 
   0  12 -23    3.38    1.18 
   0  12   9    3.23    0.64 
   0  13 -23    1.28    1.05 
   0  13 -22    0.53    1.06 
   0  14 -21   -0.47    0.94 
   0  14 -20    5.29    1.21 
   0  14   6    9.24    0.88 
   0  15 -19   -0.78    0.72 
   0  15 -18   -1.54    0.96 
   0  15 -17   -1.28    0.98 
   0  15   3   -0.84    0.69 
   0  16 -15    1.56    1.00 
   0  16 -14    1.85    0.92 
   0  16 -13   14.72    1.53 
   0  16 -12    4.40    1.12 
   0  16  -3   30.10    2.00 
   0  16  -2    1.15    0.85 
   0  16  -1    7.52    0.93 
   0  16   0    4.24    0.80 
   1   7 -10    2.39    0.82 
   1   7  -9   25.03    1.61 
   1   7  -8   15.81    1.32 
   1   7  -7   -1.13    0.86 
   1   7  -6    7.55    1.01 
   1   7  -5    8.91    1.02 
   1   8 -11    2.36    0.83 
   1   8 -10    2.23    1.00 
   1   8  -9    2.80    0.99 
   1   8  -8   -2.25    0.89 
   1   8  -7   -1.84    0.88 
   1   8  -6    7.82    1.05 
   1   8  -5    0.92    0.84 
   1   8  -4    1.27    0.83 
   1   9 -11    4.83    0.91 
   1   9 -10    4.86    1.08 
   1   9  -9    0.31    0.93 
   1   9  -8    1.12    0.91 
   1   9  -7    6.02    1.04 
   1   9  -6   55.70    2.90 
   1   9  -5   -0.05    0.83 
  -2  -4 -23    4.99    0.50 
  -2  -3 -26    1.61    0.56 
  -2   0 -32   39.73    2.14 
  -2   4 -36    6.89    1.14 
  -2   5 -37   -0.42    0.82 
  -2   6 -37    3.68    1.10 
  -2   7 -37    0.37    1.17 
  -2   8 -37    3.91    1.36 
  -1  -2 -20    6.74    0.68 
  -1  -1 -23   17.35    1.08 
  -1   1 -27    1.48    0.81 
  -1   2 -29   -0.01    0.74 
  -1   3 -30    2.31    0.82 
  -1   4 -31    2.37    0.89 
  -1   5 -31   -1.14    0.98 
  -1   6 -32   -1.22    0.87 
  -1   7 -32    0.13    0.99 
  -1   8 -32    1.80    1.00 
  -1   9 -32    2.75    1.04 
  -1  11 -31   -0.94    1.02 
  -1  19  -4   -0.86    0.88 
  -1  19  -3    1.76    0.94 
  -1  19  -2    1.09    0.98 
   0   0 -13   -0.85    0.48 
   0   0 -12    0.99    0.52 
   0   6 -24    4.47    1.09 
   0   7 -25    0.08    0.94 
   0   7 -24   -2.22    0.92 
   0   8 -25    1.32    0.99 
   0   8  11    0.06    0.36 
   0   9 -25    2.82    0.88 
   0   9 -24    3.04    1.06 
   0  10 -24    5.06    1.15 
   0  10  10   19.37    0.89 
   0  11 -24   -0.71    0.79 
   0  11 -23   -1.95    0.94 
   0  12 -22    2.74    1.08 
   0  12   8    0.15    0.60 
   0  13 -21   -2.50    1.00 
   0  13 -20   -2.51    0.91 
   0  13   7    1.41    0.60 
   0  14 -19    3.83    1.08 
   0  14 -18    3.79    1.07 
   0  14   4    7.39    0.87 
   0  14   5   28.33    1.50 
   0  15 -16    1.10    1.02 
   0  15   0   -0.43    0.78 
   0  15   1   -1.14    0.75 
   0  15   2   -0.80    0.62 
   0  16 -11    1.31    0.75 
   0  16 -10    3.00    0.96 
   0  16  -9    1.08    0.88 
   0  16  -8   74.91    4.51 
   0  16  -7   29.92    2.08 
   0  16  -6   10.88    1.25 
   0  16  -5    1.74    0.83 
   0  16  -4    5.66    0.94 
  -3   5 -40    0.23    1.20 
  -2  -2 -28    0.11    0.59 
  -2  -1 -30    1.12    0.63 
  -2   1 -33   12.08    1.16 
  -2   2 -34    2.15    0.90 
  -2   3 -35   10.98    1.18 
  -2   5 -36    6.07    1.11 
  -2   6 -36   -0.65    1.01 
  -1  -4  -3   20.70    0.68 
  -1   0 -25    0.22    0.70 
  -1   2 -28    0.26    0.74 
  -1   3 -29    0.16    0.79 
  -1   4 -30    0.24    0.86 
  -1   5  19    6.92    0.45 
  -1   6 -31    0.04    0.89 
  -1   7 -31    1.09    1.02 
  -1   8 -31    2.83    1.01 
  -1  11 -30    0.48    1.08 
  -1  12 -29    9.58    1.41 
  -1  19  -8    3.83    1.02 
  -1  19  -7   -0.60    0.83 
  -1  19  -6    0.06    0.84 
  -1  19  -5   -0.49    0.84 
   0   0 -11    0.01    0.47 
   0   2   7    0.91    0.16 
   0   5 -22    0.96    0.94 
   0   6 -23    3.14    1.04 
   0   7 -23    1.00    0.99 
   0   8 -24    5.34    0.96 
   0   8 -23    6.00    1.15 
   0   9 -23    2.17    1.04 
   0  10 -23    0.62    0.82 
   0  10 -22   20.85    1.77 
   0  11 -22    0.50    1.01 
   0  11 -21   -0.61    0.99 
   0  11   9    0.74    0.55 
   0  12 -21   14.23    1.34 
   0  12 -20   12.89    1.45 
   0  13 -19    0.75    0.98 
   0  13 -18   -1.22    1.03 
   0  13   6    0.32    0.61 
   0  14 -17   16.53    1.41 
   0  14 -16    1.49    0.96 
   0  14 -15   44.06    2.97 
   0  14   2    4.67    0.88 
   0  14   3    6.56    0.89 
   0  15 -13   -1.24    0.71 
   0  15 -12    1.61    0.97 
   0  15 -11   -0.90    0.91 
   0  15 -10   -0.64    0.84 
   0  15  -9    0.76    0.87 
   0  15  -8    1.21    0.94 
   0  15  -7    1.22    0.98 
   0  15  -6    1.65    0.96 
   0  15  -5    1.19    0.93 
   0  15  -4    0.61    0.91 
   0  15  -3    1.71    0.77 
   0  15  -2   -0.04    0.73 
   0  15  -1   -0.27    0.70 
  -3   4 -39    0.26    1.08 
  -3   6 -40    0.83    0.96 
  -2   0 -31   -0.95    0.70 
  -2   1 -32    3.45    0.84 
  -2   2 -33    0.04    0.80 
  -2   3 -34    1.34    0.89 
  -2   4 -35   11.56    1.21 
  -2   5 -35    1.20    0.84 
  -2   7 -36    1.29    1.06 
  -2   8 -36    4.72    1.19 
  -2   9 -35    4.99    1.23 
  -1  -4  -2    3.40    0.42 
  -1  -3 -15    3.83    0.37 
  -1  -2 -19   25.48    1.05 
  -1  -1 -22    0.89    0.61 
  -1   0 -24    3.12    0.79 
  -1   1 -26    4.79    0.81 
  -1   2 -27    0.85    0.88 
  -1   3 -28    3.22    1.03 
  -1   4 -29    2.70    0.91 
  -1   5 -30   -0.96    0.86 
  -1   6 -30    5.60    1.12 
  -1   7 -30   10.31    1.33 
  -1   8 -30    0.75    0.94 
  -1  10 -29    2.37    1.12 
  -1  11 -29    5.86    1.25 
  -1  12 -28   -0.37    0.94 
  -1  13 -27   14.86    1.68 
  -1  13 -26    1.44    1.07 
  -1  18 -11   -1.14    0.93 
  -1  18 -10    2.45    1.01 
  -1  18  -9    0.27    1.09 
  -1  18  -2   -1.27    0.82 
  -1  18  -1    0.63    0.81 
  -1  18   0   -0.46    0.70 
  -1  18   1    1.96    0.83 
   0   0 -10   17.50    0.73 
   0   4 -20    1.42    0.91 
   0   5 -21   -0.26    0.92 
   0   6 -22    1.20    0.97 
   0   7 -22    1.71    1.00 
   0   8 -22    1.73    1.02 
   0   9 -22    0.71    1.00 
   0   9 -21   -1.31    0.98 
   0   9  10   -0.08    0.46 
   0  10 -21   15.10    1.55 
   0  10   9   26.69    1.14 
   0  11 -20    1.62    1.03 
   0  11 -19   -2.75    0.95 
   0  11   8    0.04    0.58 
   0  12 -19   19.32    1.52 
   0  12 -18    3.42    1.06 
   0  12   7    3.13    0.66 
   0  13 -17   -0.10    0.76 
   0  13 -16    0.45    0.95 
   0  13 -15    0.75    0.95 
   0  13   4    0.70    0.71 
   0  13   5    0.85    0.58 
   0  14 -14    9.53    1.11 
   0  14   0   44.40    2.53 
   0  14   1   -0.33    0.69 
  -3   3 -38   -0.52    0.86 
  -3   5 -39    1.27    0.97 
  -3   6 -39    2.55    1.03 
  -2  -4 -22    0.76    0.42 
  -2  -3 -25    1.06    0.54 
  -2  -2 -27    1.11    0.61 
  -2  -1 -29    0.63    0.64 
  -2   4 -34    2.17    0.86 
  -2   5 -34    0.95    1.03 
  -2   6 -35    3.70    1.09 
  -2   7 -35    0.03    0.98 
  -2   8 -35    7.97    1.21 
  -2   9 -34    1.26    1.05 
  -1   1 -25   -0.17    0.80 
  -1   4 -28    2.11    0.89 
  -1   5 -29    2.29    0.96 
  -1   6 -29    2.59    0.97 
  -1   7 -29    1.43    0.94 
  -1  10 -28    0.82    0.99 
  -1  11 -28    0.05    0.88 
  -1  11 -27   13.27    1.49 
  -1  12 -27   -1.93    0.96 
  -1  12 -26   24.50    2.04 
  -1  13 -25    1.60    1.08 
  -1  14 -24    0.26    0.89 
  -1  14 -23    3.72    1.17 
  -1  15 -21   -0.96    1.00 
  -1  16 -18    0.91    0.99 
  -1  17 -15   14.97    1.57 
  -1  17 -14    7.48    1.24 
  -1  17 -13    0.16    0.97 
  -1  17   3   -0.54    0.75 
  -1  18  -8    1.93    0.96 
  -1  18  -7    2.45    0.90 
  -1  18  -6   12.16    1.35 
  -1  18  -5    2.34    0.92 
  -1  18  -4   -0.35    0.75 
  -1  18  -3    1.14    0.77 
   0   0  -9    0.32    0.40 
   0   1 -14    0.96    0.62 
   0   2 -16    8.31    1.03 
   0   3 -18   -0.03    0.81 
   0   4 -19    4.27    1.00 
   0   5 -20   -0.87    0.93 
   0   6 -21    5.15    1.11 
   0   7 -21    0.44    0.97 
   0   8 -21    7.18    1.23 
   0   8 -20   17.42    1.62 
   0   8  10   44.11    1.31 
   0   9 -20    1.30    1.02 
   0  10 -20   -2.20    0.80 
   0  10 -19   25.53    1.92 
   0  11 -18   -1.22    0.99 
   0  12 -17    2.41    0.86 
   0  12 -16   15.48    1.60 
   0  12   5   17.62    1.13 
   0  12   6    3.58    0.70 
   0  13 -14   -0.21    0.92 
   0  13 -13    2.02    0.96 
   0  13 -12    1.28    0.95 
   0  13   2    0.68    0.76 
   0  13   3   -0.97    0.72 
   0  14 -10    4.73    1.03 
   0  14  -9   12.71    1.29 
   0  14  -8    1.17    0.86 
   0  14  -7    0.09    0.83 
   0  14  -6   12.13    1.25 
   0  14  -5   29.27    1.86 
   0  14  -4    6.71    0.99 
   0  14  -3    7.06    0.98 
   0  14  -2    3.43    0.87 
   0  14  -1    1.44    0.76 
  -3   3 -37    1.48    0.97 
  -3   4 -38    1.07    0.89 
  -3   5 -38    2.10    1.00 
  -3   6 -38   -0.45    0.94 
  -3   7 -38    0.47    0.98 
  -2   0 -30   -1.08    0.65 
  -2   1 -31    6.46    0.94 
  -2   2 -32    1.92    0.76 
  -2   3 -33   -0.60    0.76 
  -2   4 -33    0.71    0.94 
  -2   6 -34   -0.34    0.96 
  -2   7 -34    5.22    1.08 
  -2   8 -34    0.68    0.98 
  -2   9 -33    2.85    1.04 
  -2  10 -33    2.90    1.17 
  -1  -2 -18    0.56    0.52 
  -1  -1 -21   19.92    1.05 
  -1   0 -23    0.65    0.73 
  -1   2 -26   -0.30    0.75 
  -1   3 -27   13.78    1.25 
  -1   4 -27   20.64    1.70 
  -1   5 -28   -0.13    0.90 
  -1   6 -28   -0.10    0.88 
  -1   6  20    3.48    0.36 
  -1   7 -28    2.12    0.98 
  -1   9 -28    2.94    0.90 
  -1   9 -27    2.74    1.06 
  -1  10 -27   30.89    2.43 
  -1  11 -26    0.51    1.05 
  -1  12 -25    5.03    1.23 
  -1  13 -24    5.87    1.18 
  -1  13 -23    1.09    1.07 
  -1  14 -22   -1.31    1.01 
  -1  14 -21    1.04    0.97 
  -1  15 -20   -0.56    1.00 
  -1  15 -19   23.11    1.95 
  -1  17 -12    6.96    1.19 
  -1  17 -11   -0.40    0.91 
  -1  17 -10   -0.37    0.84 
  -1  17  -9   12.95    1.33 
  -1  17  -8    0.26    0.94 
  -1  17  -1    5.45    1.01 
  -1  17   0    1.12    0.78 
  -1  17   1    5.67    0.93 
  -1  17   2    2.58    0.80 
   0   0  -8   48.09    1.26 
   0   1 -13   -1.28    0.58 
   0   2 -15  154.76    6.53 
   0   3 -17    1.47    0.84 
   0   4 -18   -3.33    0.86 
   0   5 -19   -0.51    0.94 
   0   6 -20    9.96    1.10 
   0   6 -19   33.00    2.16 
   0   6  10    1.42    0.30 
   0   7 -20   -1.32    0.80 
   0   7 -19   -0.34    0.99 
   0   7  10    1.42    0.38 
   0   8 -19    9.02    1.29 
   0   9 -19   -1.59    0.99 
   0   9 -18    0.05    1.02 
   0   9   9    0.38    0.53 
   0  10 -18   14.58    1.52 
   0  10 -17    3.80    1.12 
   0  10   8   15.14    0.90 
   0  11 -17   -1.29    0.77 
   0  11 -16   -0.16    0.97 
   0  11   7   -1.03    0.57 
   0  12 -15    8.75    1.07 
   0  12 -14    0.36    0.95 
   0  12 -13   12.13    1.34 
   0  12   4   20.41    1.25 
   0  13  -8   -0.33    0.85 
   0  13  -1    0.42    0.87 
   0  13   0    1.52    0.84 
   0  13   1    0.86    0.70 
  -3   5 -37    3.61    1.13 
  -3   7 -37    0.38    1.13 
  -2  -3 -24    8.06    0.67 
  -2  -2 -26    0.09    0.58 
  -2  -1 -28    4.43    0.69 
  -2   0 -29   -0.92    0.66 
  -2   2 -31    2.63    0.91 
  -2   3 -32    6.73    0.98 
  -2   5 -33    5.20    1.02 
  -2   6 -33    2.87    0.97 
  -2   7 -33    1.62    0.97 
  -2   8 -33   -0.27    1.01 
  -2   9 -32    1.12    0.99 
  -2  10 -32    0.04    1.07 
  -1  -3 -14   19.30    0.56 
  -1  -1 -20   -0.11    0.67 
  -1   0 -22   13.80    1.05 
  -1   1 -24   -0.40    0.70 
  -1   2 -25    1.67    0.80 
  -1   3 -26    1.41    0.84 
  -1   5 -27   21.93    1.62 
  -1   6 -27    2.38    0.97 
  -1   9 -26   -0.83    0.96 
  -1  10 -26    4.65    1.21 
  -1  11 -25    1.48    1.01 
  -1  12 -24    3.51    1.19 
  -1  12 -23    5.97    1.17 
  -1  13 -22    1.44    1.07 
  -1  14 -20    5.55    1.21 
  -1  15 -18    1.62    1.03 
  -1  15 -17    9.61    1.33 
  -1  16 -14   -0.32    0.94 
  -1  16 -13    0.40    0.89 
  -1  16 -12    4.83    1.13 
  -1  16   4   10.89    1.08 
  -1  16   5   17.53    1.27 
  -1  17  -7    1.52    0.89 
  -1  17  -6    1.57    0.88 
  -1  17  -5    7.09    1.01 
  -1  17  -4   27.11    1.78 
  -1  17  -3   -0.74    0.71 
  -1  17  -2    0.87    0.82 
   0   0  -7   -0.19    0.32 
   0   1 -12    0.39    0.56 
   0   2 -14   36.01    1.85 
   0   3 -16    0.29    0.81 
   0   4 -17   41.36    2.31 
   0   5 -18   -1.00    0.94 
   0   6 -18   11.73    1.33 
   0   7 -18    1.15    1.02 
   0   8 -18    9.55    1.32 
   0   9 -17   -0.61    1.00 
   0  10 -16    0.32    0.99 
   0  10 -15    4.61    1.12 
   0  10   7    2.15    0.65 
   0  11 -15    1.79    0.84 
   0  11 -14   -1.48    0.96 
   0  11 -13   -0.41    0.95 
   0  11   5    0.54    0.67 
   0  11   6   -0.83    0.62 
   0  12 -12   36.60    2.45 
   0  12 -11    4.95    1.08 
   0  12 -10   24.04    1.73 
   0  12   2    5.86    0.91 
   0  12   3   -0.83    0.63 
   0  13  -7    1.88    0.89 
   0  13  -6   -1.19    0.83 
   0  13  -5    0.21    0.81 
   0  13  -4   -1.67    0.80 
   0  13  -3   -0.45    0.79 
   0  13  -2    2.77    0.85 
  -3   3 -36   -0.22    0.83 
  -3   6 -37    0.34    0.95 
  -3   8 -36   -1.24    1.20 
  -2  -5 -18   32.01    0.66 
  -2   1 -30    1.93    0.71 
  -2   3 -31    6.22    1.09 
  -2   4 -32   -1.05    0.81 
  -2   5 -32   -0.12    0.86 
  -2   6 -32   -0.03    0.88 
  -2   7 -32    1.04    1.02 
  -2   8 -32    0.36    0.98 
  -2   9 -31   -1.25    0.94 
  -2  11 -30    2.18    1.09 
  -2  19  -6    1.60    0.89 
  -2  19  -5    0.29    0.96 
  -2  19  -4   -0.97    0.86 
  -2  19  -3   -1.03    0.88 
  -2  19  -2    1.16    0.99 
  -2  19  -1    0.47    1.03 
  -1   1 -23   18.89    1.34 
  -1   2 -24   -0.10    0.90 
  -1   3 -25    2.37    0.85 
  -1   4 -26    3.24    0.93 
  -1   5 -26    0.34    0.88 
  -1   8 -26    0.71    0.99 
  -1   9 -25    1.34    1.00 
  -1  10 -25    6.37    1.04 
  -1  10 -24    2.74    1.15 
  -1  11 -24   -0.44    0.79 
  -1  11 -23   17.23    1.66 
  -1  12 -22    4.78    1.24 
  -1  13 -21   -1.48    0.77 
  -1  13 -20   -0.63    0.94 
  -1  14 -19   11.72    1.23 
  -1  14 -18    6.52    1.25 
  -1  15 -16   -1.17    0.83 
  -1  15   7    3.81    0.86 
  -1  15   8    0.02    0.61 
  -1  16 -11    2.23    0.94 
  -1  16 -10    1.39    0.89 
  -1  16  -9    2.49    0.98 
  -1  16  -8    1.86    0.89 
  -1  16   1    1.15    0.78 
  -1  16   2    0.11    0.74 
  -1  16   3   18.25    1.32 
   0   0  -6   11.98    0.39 
   0   1 -11   -0.57    0.53 
   0   1   5    0.43    0.17 
   0   2 -13    4.41    0.89 
   0   3 -15    1.01    0.82 
   0   4 -16   30.24    1.81 
   0   5 -17   -0.37    0.94 
   0   6 -17   29.16    1.94 
   0   7 -17    0.27    1.00 
   0   8 -17    1.80    0.88 
   0   8 -16    3.92    1.13 
   0   8   9    9.18    0.59 
   0   9 -16   -0.55    0.80 
   0   9 -15   -0.87    0.99 
   0   9   8   -0.09    0.54 
   0  10 -14    4.30    1.11 
   0  10 -13   32.41    2.18 
   0  11 -12   -1.43    0.94 
   0  11 -11   -1.15    0.94 
   0  11   4    1.16    0.71 
   0  12  -6    1.28    0.88 
   0  12  -5   22.79    1.54 
   0  12  -4   18.03    1.36 
   0  12  -3    1.25    0.80 
   0  12  -2    6.03    0.92 
   0  12  -1    3.58    0.85 
   0  12   0   -0.10    0.74 
   0  12   1    3.95    0.80 
  -3   0 -33   -0.75    0.69 
  -3   1 -34    0.31    0.79 
  -3   3 -35   -0.44    0.85 
  -3   5 -36   -0.41    0.84 
  -3   6 -36    7.27    1.26 
  -3   7 -36    0.54    1.00 
  -2  -4 -21    3.92    0.47 
  -2  -1 -27   -0.14    0.59 
  -2   0 -28    0.48    0.69 
  -2   1 -29    2.13    0.84 
  -2   2 -30   -0.05    0.73 
  -2   4 -31    4.29    0.97 
  -2   5 -31    0.00    0.86 
  -2   6 -31   -1.17    0.88 
  -2   7 -31    0.24    1.01 
  -2   8 -31   -0.14    0.97 
  -2  11 -29    1.99    1.11 
  -2  12 -28    0.53    0.97 
  -1  -2 -17   15.95    0.74 
  -1  -1 -19    0.56    0.64 
  -1   0 -21    0.09    0.71 
  -1   3 -24    6.84    1.14 
  -1   4 -25    3.62    0.95 
  -1   5 -25    0.22    0.91 
  -1   7 -25   -0.96    0.96 
  -1   8 -25    1.36    0.99 
  -1   9 -24   12.28    1.51 
  -1  10 -23    0.67    1.08 
  -1  11 -22    2.29    1.13 
  -1  12 -21   -1.38    0.97 
  -1  12 -20    9.65    1.32 
  -1  13 -19    9.12    1.28 
  -1  13 -18    1.39    0.98 
  -1  14 -17    2.97    0.87 
  -1  14 -16   -0.25    1.01 
  -1  15 -12   13.14    1.44 
  -1  15 -11    1.76    0.91 
  -1  15   6    5.84    0.84 
  -1  16  -7   -1.12    0.80 
  -1  16  -6   -0.81    0.85 
  -1  16  -5   17.84    1.42 
  -1  16  -4    9.94    1.11 
  -1  16  -3   17.44    1.37 
  -1  16  -2    0.87    0.75 
  -1  16  -1    0.05    0.71 
  -1  16   0   -0.86    0.67 
   0   0  -5    0.01    0.19 
   0   0  -4    1.23    0.17 
   0   1 -10   -0.66    0.49 
   0   2 -12    3.62    0.84 
   0   3 -14   -0.74    0.79 
   0   4 -15   -1.23    0.88 
   0   5 -16   -0.67    0.77 
   0   5 -15   -0.52    0.94 
   0   6 -16   37.77    2.35 
   0   6 -15    3.57    1.07 
   0   7 -16   -0.94    0.80 
   0   7 -15    0.17    0.99 
   0   7   9    0.12    0.41 
   0   8 -15    2.86    1.08 
   0   8 -14    3.39    1.09 
   0   9 -14   -1.67    0.99 
   0   9 -13    0.92    1.01 
   0   9   7   -0.17    0.59 
   0  10 -12    8.15    1.21 
   0  10 -11    7.71    1.19 
   0  10   5   16.03    1.03 
   0  11 -10   -0.10    0.77 
   0  11  -9    1.41    0.92 
   0  11  -8   -0.53    0.90 
   0  11   1    1.10    0.83 
   0  11   2   -1.61    0.78 
   0  11   3    1.22    0.65 
  -4   6 -39   -0.56    0.97 
  -3   2 -34   10.24    1.21 
  -3   4 -35    0.61    0.80 
  -3   5 -35    1.79    0.94 
  -3   6 -35   -0.37    0.95 
  -3   7 -35   -0.57    0.98 
  -3   8 -35    3.66    1.16 
  -3   9 -34   -0.92    1.01 
  -2  -7 -11    5.60    0.46 
  -2  -3 -23    1.99    0.53 
  -2  -2 -25    0.66    0.57 
  -2   2 -29    4.38    1.00 
  -2   3 -30    2.98    0.88 
  -2   4 -30    7.05    1.20 
  -2   7 -30   -1.22    1.04 
  -2   8 -30   -0.04    0.93 
  -2  10 -29   10.64    1.45 
  -2  11 -28   -1.24    1.01 
  -2  12 -27    2.29    1.03 
  -2  13 -25    0.44    1.04 
  -2  14 -23    4.06    1.19 
  -2  18 -10    5.26    1.12 
  -2  18  -9    0.09    0.92 
  -2  18  -8   -0.38    0.91 
  -2  18  -7    0.28    0.88 
  -2  18  -6    0.94    1.02 
  -1   1 -22    1.12    0.70 
  -1   2 -23    4.16    0.85 
  -1   4 -24    8.95    1.13 
  -1   7 -24    0.18    0.97 
  -1   8 -24   12.09    1.40 
  -1   9 -23   -1.56    0.97 
  -1  10 -22    3.96    1.23 
  -1  11 -21   12.12    1.45 
  -1  12 -19    1.25    1.00 
  -1  13 -17    1.47    1.08 
  -1  14 -15    0.86    0.77 
  -1  14 -14   -0.88    0.89 
  -1  14   9   -0.45    0.58 
  -1  15 -10    2.17    0.92 
  -1  15  -9    6.06    1.08 
  -1  15  -8   -0.70    0.85 
  -1  15   3    1.57    0.76 
  -1  15   4    2.78    0.77 
  -1  15   5    6.90    0.84 
   0   1  -9    0.91    0.47 
   0   3 -13   -2.00    0.77 
   0   4 -14   21.97    1.45 
   0   5 -14   -1.13    0.91 
   0   6 -14    9.87    1.25 
   0   7 -14    0.78    1.00 
   0   8 -13   30.42    2.03 
   0   8   8    1.93    0.49 
   0   9 -12   -0.26    0.98 
   0   9 -11    1.10    0.98 
   0   9   6    0.86    0.66 
   0  10 -10   18.92    1.57 
   0  10  -9   25.54    1.72 
   0  10  -8   14.95    1.38 
   0  10   4   12.69    1.00 
   0  11  -4   -1.45    0.80 
   0  11  -3    0.48    0.80 
   0  11  -2    1.27    0.79 
   0  11  -1   -0.59    0.73 
   0  11   0   -1.25    0.69 
  -4   5 -38    0.61    0.96 
  -4   6 -38    2.87    1.07 
  -3  -2 -30    9.10    0.87 
  -3   0 -32    2.36    0.77 
  -3   1 -33    0.03    0.84 
  -3   3 -34    0.26    0.76 
  -3   4 -34    1.54    0.97 
  -3   5 -34   -0.32    0.96 
  -3   6 -34    1.40    1.12 
  -3   7 -34    3.84    1.10 
  -3   8 -34    0.05    0.97 
  -3   9 -33    1.56    1.03 
  -2  -1 -26    0.81    0.62 
  -2   0 -27   -0.94    0.70 
  -2   1 -28    5.80    0.95 
  -2   3 -29    4.04    1.04 
  -2   5 -30   10.77    1.27 
  -2   6 -30    9.70    1.25 
  -2   7 -29    2.72    1.01 
  -2   8 -29   14.60    1.58 
  -2  10 -28    6.06    1.25 
  -2  11 -27   -0.18    0.96 
  -2  12 -26   -1.41    0.86 
  -2  12 -25   -0.23    1.03 
  -2  13 -24    2.41    1.03 
  -2  14 -22    0.98    0.94 
  -2  15 -20    1.60    0.96 
  -2  15 -19    6.79    1.15 
  -2  16 -17   -0.03    1.01 
  -2  17 -13    0.16    0.97 
  -2  17 -12   -0.03    0.95 
  -2  17 -11   -0.62    0.91 
  -2  18  -5    0.59    0.87 
  -2  18  -4    5.17    1.03 
  -2  18  -3   -0.80    0.83 
  -2  18  -2    2.05    0.89 
  -2  18  -1    0.53    0.81 
  -2  18   0    0.84    0.83 
  -2  18   1    1.31    0.81 
  -1  -3 -13    0.48    0.30 
  -1  -2 -16   47.13    1.52 
  -1  -1 -18   17.21    0.97 
  -1   0 -20   14.53    1.02 
  -1   1 -21   18.87    1.29 
  -1   2 -22   -0.98    0.74 
  -1   3 -23    0.79    0.84 
  -1   4 -23    2.83    0.95 
  -1   6 -23    2.79    1.01 
  -1   7 -23   -0.78    0.96 
  -1   8 -23   -0.42    0.80 
  -1   8 -22    3.02    1.10 
  -1   9 -22    4.07    1.22 
  -1  10 -21    5.39    1.17 
  -1  11 -20   27.20    1.84 
  -1  11 -19    0.24    0.99 
  -1  12 -18    0.20    1.05 
  -1  12 -17   -0.09    0.96 
  -1  13 -16    0.97    0.79 
  -1  13 -15   15.24    1.51 
  -1  13  11    5.73    0.75 
  -1  14   7    0.70    0.67 
  -1  14   8   -0.33    0.64 
  -1  15  -7    3.21    0.93 
  -1  15  -6    4.88    0.98 
  -1  15  -5    5.66    0.99 
  -1  15  -4    1.49    0.83 
  -1  15  -3    3.20    0.85 
  -1  15  -2    2.66    0.82 
  -1  15  -1    7.46    0.94 
  -1  15   0   -0.68    0.69 
  -1  15   1    7.06    0.89 
  -1  15   2    4.12    0.77 
   0   1  -8    0.67    0.43 
   0   2 -11   26.70    1.22 
   0   3 -12    0.67    0.77 
   0   4 -13  112.47    4.89 
   0   5 -13    1.14    0.94 
   0   5   9   -0.52    0.27 
   0   6 -13    1.49    0.97 
   0   6   9  102.07    2.22 
   0   7 -13   -1.32    0.79 
   0   7 -12    0.91    0.97 
   0   8 -12    0.15    0.81 
   0   8 -11    0.67    0.98 
   0   8   7   26.43    1.04 
   0   9 -10    0.04    0.95 
   0   9  -9    0.53    0.96 
   0   9   5   -1.53    0.62 
   0  10  -7   -0.01    0.91 
   0  10  -6   16.83    1.41 
   0  10  -1    4.89    0.98 
   0  10   0   15.54    1.25 
   0  10   1    4.95    0.90 
   0  10   2    1.08    0.76 
   0  10   3   21.39    1.18 
  -4   5 -37    0.50    1.06 
  -4   6 -37    1.07    1.09 
  -3   2 -33    1.54    0.81 
  -3   3 -33    3.97    1.00 
  -3   7 -33    2.29    1.06 
  -3   8 -33   -1.68    0.98 
  -3   9 -32    0.65    0.97 
  -3  10 -32    1.95    1.11 
  -2  -7 -12   14.82    0.56 
  -2  -2 -24    4.77    0.67 
  -2   2 -28    2.26    0.79 
  -2   4 -29    4.91    1.02 
  -2   5 -29   -0.03    0.90 
  -2   6 -29    2.34    1.00 
  -2   9 -27    6.58    1.18 
  -2  10 -27    2.89    0.86 
  -2  11 -26    5.86    1.20 
  -2  11 -25    3.93    1.10 
  -2  12 -24    1.32    1.08 
  -2  13 -23    3.01    0.97 
  -2  13 -22    2.19    1.07 
  -2  14 -21    1.88    1.07 
  -2  14 -20    1.54    0.98 
  -2  15 -18   -0.48    0.99 
  -2  16 -14    1.04    1.00 
  -2  17 -10    0.76    0.94 
  -2  17  -9    1.45    0.94 
  -2  17  -8   -1.57    0.86 
  -1   3 -22   10.01    1.11 
  -1   6 -22    4.38    1.09 
  -1   6  21    1.76    0.35 
  -1   7 -22    2.20    1.04 
  -1   8 -21    2.88    1.08 
  -1   9 -21   15.26    1.36 
  -1   9 -20    2.92    1.09 
  -1  10 -20    1.57    0.83 
  -1  10 -19    6.34    1.29 
  -1  11 -18    3.26    1.11 
  -1  11  15    2.53    0.49 
  -1  12 -16    1.77    0.99 
  -1  12 -15    0.35    1.04 
  -1  12  13   -0.11    0.57 
  -1  13 -14    2.66    0.84 
  -1  13 -13    0.94    0.95 
  -1  13  10    0.56    0.62 
  -1  14 -10   -1.15    0.86 
  -1  14  -9   -0.38    0.84 
  -1  14  -8    1.51    0.88 
  -1  14   5    1.27    0.70 
  -1  14   6   10.43    0.94 
   0   1  -7   -0.43    0.45 
   0   1   6   -0.66    0.20 
   0   2 -10    1.38    0.61 
   0   3 -11    0.42    0.72 
   0   4 -12   -0.52    0.68 
   0   5 -12   -1.45    0.89 
   0   6 -12   26.77    1.53 
   0   6 -11    1.37    0.95 
   0   7 -11   -0.21    0.98 
   0   7 -10    0.11    0.95 
   0   7   8   -0.79    0.43 
   0   8 -10   36.27    2.25 
   0   8  -9    7.91    1.14 
   0   8   6    3.73    0.64 
   0   9  -8   -0.22    0.75 
   0   9  -7    0.61    0.91 
   0   9  -6    0.77    0.91 
   0   9   3    0.49    0.69 
   0   9   4   -0.45    0.65 
   0  10  -2    1.30    0.78 
  -4   7 -36    4.93    1.32 
  -3  -3 -28    4.33    0.68 
  -3  -2 -29    0.41    0.69 
  -3   0 -31    0.34    0.73 
  -3   1 -32    6.98    0.88 
  -3   2 -32    0.71    0.85 
  -3   4 -33    0.73    0.82 
  -3   5 -33   -0.45    0.91 
  -3   6 -33    3.46    1.03 
  -3   8 -32   -1.53    0.99 
  -2  -4 -20   -0.52    0.40 
  -2  -3 -22    2.01    0.53 
  -2  -1 -25    6.30    0.77 
  -2   0 -26    0.59    0.72 
  -2   1 -27   -0.19    0.70 
  -2   3 -28    6.89    1.01 
  -2   4 -28   -0.29    0.86 
  -2   5 -28    1.21    0.93 
  -2   6 -28    3.46    1.00 
  -2   7 -28    0.98    0.94 
  -2   9 -26    0.33    0.95 
  -2  10 -26    2.89    0.90 
  -2  10 -25    3.71    1.17 
  -2  11 -24    5.95    1.25 
  -2  12 -23    0.62    0.97 
  -2  13 -21   -1.13    1.01 
  -2  14 -19    5.04    1.19 
  -2  15 -17    4.60    0.99 
  -2  15 -16    3.99    1.12 
  -2  16 -13    3.99    1.07 
  -2  16 -12    1.73    0.99 
  -2  16 -11    7.40    1.22 
  -2  17  -7    2.11    0.94 
  -2  17  -6   -0.26    0.86 
  -2  17  -5    1.19    0.87 
  -2  17  -4   -1.73    0.78 
  -2  17  -3    1.24    0.76 
  -2  17  -2    2.93    0.92 
  -2  17  -1   17.20    1.45 
  -2  17   0    2.65    0.87 
  -2  17   1   16.28    1.35 
  -2  17   2    0.21    0.78 
  -2  17   3    0.74    0.83 
  -2  17   4   -1.98    0.69 
  -1   0 -19    2.03    0.62 
  -1   1 -20    0.79    0.70 
  -1   2 -21    0.63    0.79 
  -1   3 -21   -0.36    0.84 
  -1   6 -21    1.61    1.00 
  -1   7 -21    2.44    1.03 
  -1   8 -20   21.30    1.72 
  -1   9 -19    8.10    1.25 
  -1  10 -18    7.11    1.24 
  -1  10  16    0.64    0.43 
  -1  11 -17    3.63    0.92 
  -1  11 -16    8.59    1.26 
  -1  12 -14    7.38    1.17 
  -1  12  12    0.81    0.62 
  -1  13 -12    4.03    0.99 
  -1  13   9    2.73    0.66 
  -1  14  -7    0.97    0.84 
  -1  14  -6    9.19    1.14 
  -1  14  -5    0.83    0.85 
  -1  14  -4    3.28    0.90 
  -1  14  -3    0.83    0.80 
  -1  14  -2    0.98    0.90 
  -1  14  -1   -2.08    0.83 
  -1  14   0   -0.64    0.83 
  -1  14   1    0.47    0.80 
  -1  14   2    0.18    0.77 
  -1  14   3    0.84    0.75 
  -1  14   4    2.97    0.69 
   0   2  -9   57.52    2.06 
   0   3 -10    0.28    0.70 
   0   4 -11   30.55    1.49 
   0   4 -10   18.39    1.26 
   0   5 -11    1.43    0.75 
   0   5 -10   -1.06    0.86 
   0   6 -10    0.77    0.93 
   0   7  -9   -1.49    0.93 
   0   7   7   -0.33    0.51 
   0   8  -8    1.59    0.95 
   0   8  -7   26.52    1.65 
   0   8   5    3.22    0.69 
   0   9  -5   -0.40    0.86 
   0   9  -4    0.17    0.86 
   0   9  -1   -0.36    0.75 
   0   9   0    0.42    0.72 
   0   9   1    1.27    0.68 
   0   9   2   -0.26    0.64 
  -4   4 -36    0.51    0.90 
  -4   5 -36    0.49    0.93 
  -4   6 -36   -1.85    0.93 
  -3   1 -31   12.99    1.19 
  -3   4 -32    3.28    0.92 
  -3   5 -32   -0.27    0.85 
  -3   6 -32    2.13    0.98 
  -3   7 -32   -0.92    0.99 
  -3   8 -31    2.11    1.09 
  -3   9 -31    1.43    0.84 
  -3  11 -29    3.70    1.15 
  -3  19  -4   -0.12    0.86 
  -3  19  -3    1.10    0.86 
  -3  19  -2    0.22    0.84 
  -3  19  -1   -0.42    0.88 
  -2   1 -26   -0.40    0.80 
  -2   2 -27    0.35    0.77 
  -2   3 -27    0.50    0.82 
  -2   4 -27    2.29    1.06 
  -2   5 -27    5.14    1.03 
  -2   6 -27   -0.14    0.91 
  -2   8 -26    0.23    0.97 
  -2   9 -25    4.80    1.10 
  -2  10 -24   -0.21    1.04 
  -2  11 -23    2.77    1.06 
  -2  12 -22    4.63    1.12 
  -2  12 -21    0.29    1.06 
  -2  13 -20    3.98    1.18 
  -2  14 -18    2.95    1.05 
  -2  14 -17    2.64    1.01 
  -2  15 -15    0.94    0.84 
  -2  16 -10   -0.36    0.94 
  -2  16  -9    0.51    0.86 
  -1  -2 -15   25.27    0.87 
  -1  -1 -17    2.63    0.58 
  -1   0 -18    1.44    0.69 
  -1   1 -19    0.23    0.78 
  -1   2 -20    9.94    1.01 
  -1   5 -21   12.32    1.31 
  -1   6 -20    5.55    1.11 
  -1   7 -20    2.21    1.04 
  -1   8 -19    1.95    1.04 
  -1   9 -18    2.27    1.06 
  -1  10 -17   -0.04    1.00 
  -1  11 -15    2.16    1.06 
  -1  11  14    1.69    0.54 
  -1  12 -13    0.33    0.77 
  -1  12 -12    2.72    1.00 
  -1  12  11    3.70    0.72 
  -1  13  -7    3.30    0.95 
  -1  13   7    2.81    0.68 
  -1  13   8    1.59    0.62 
   0   1  -6   -0.90    0.33 
   0   2  -8    4.39    0.62 
   0   3  -9    0.47    0.68 
   0   4  -9  244.27   10.59 
   0   5  -9    0.61    0.85 
   0   6  -9  100.49    4.59 
   0   6  -8    1.24    0.89 
   0   6   8    0.49    0.36 
   0   7  -8   -0.58    0.73 
   0   7  -7    0.26    0.89 
   0   8  -6    2.77    0.78 
   0   8  -5   -0.04    0.86 
   0   8  -4    2.73    0.89 
   0   8  -3    1.21    0.93 
   0   8   3    2.03    0.69 
   0   8   4    3.79    0.68 
  -4   3 -35   -0.09    0.89 
  -4   4 -35    0.13    0.90 
  -4   5 -35   -0.12    1.00 
  -4   6 -35    2.73    1.06 
  -4   7 -35    0.74    1.00 
  -4   8 -34    1.84    1.06 
  -3   0 -30   12.23    1.09 
  -3   2 -31   10.17    1.17 
  -3   6 -31    4.70    1.05 
  -3   7 -31   -0.57    1.01 
  -3   8 -30    4.80    1.22 
  -3   9 -30    0.51    1.03 
  -3  11 -28   -0.84    0.93 
  -3  12 -26   -2.15    0.97 
  -2  -7 -13   14.46    0.50 
  -2  -1 -24   16.41    1.06 
  -2   0 -25    0.08    0.73 
  -2   2 -26    3.01    0.97 
  -2   6 -26    9.71    1.24 
  -2   8 -25    0.32    0.95 
  -2   9 -24    1.19    1.07 
  -2  10 -23    0.67    1.06 
  -2  11 -22    7.73    1.32 
  -2  12 -20   11.15    1.36 
  -2  13 -19    4.79    0.94 
  -2  13 -18    1.18    1.03 
  -2  14 -16   25.28    1.90 
  -2  14 -15   46.57    3.14 
  -2  16  -8   -0.57    0.82 
  -2  16  -7    1.67    0.87 
  -2  16  -6    7.30    1.10 
  -2  16  -5    3.78    0.91 
  -2  16   5    3.30    0.83 
  -2  16   6    3.34    0.82 
  -1   5 -20    3.38    1.02 
  -1   7 -19    2.19    1.05 
  -1   8 -18    2.97    1.09 
  -1   9 -17    9.09    1.30 
  -1  10 -16    1.62    0.85 
  -1  10 -15   11.19    1.35 
  -1  11 -14    0.76    0.82 
  -1  11 -13    0.58    0.98 
  -1  12 -11    2.92    1.02 
  -1  12 -10    2.70    0.98 
  -1  12  10    4.48    0.72 
  -1  13  -6    2.77    0.91 
  -1  13  -5   28.64    1.82 
  -1  13  -4    0.27    0.81 
  -1  13  -3    7.65    1.15 
  -1  13   4    0.09    0.72 
  -1  13   5   28.05    1.52 
  -1  13   6    1.20    0.67 
   0   1  -5   -0.72    0.29 
   0   1   7   -0.10    0.25 
   0   2  -7    1.39    0.51 
   0   3  -8   -0.23    0.65 
   0   3  10    0.07    0.18 
   0   4  -8   49.54    2.19 
   0   5  -8    0.07    0.81 
   0   6  -7   19.65    1.35 
   0   6   7   21.80    0.76 
   0   7  -6   -0.46    0.86 
   0   7  -5    0.49    0.83 
   0   7  -4    0.11    0.91 
   0   7   5    0.20    0.58 
   0   7   6   -0.81    0.46 
   0   8   1    4.32    0.74 
   0   8   2   98.78    3.69 
  -5   5 -38    0.80    1.00 
  -4   1 -34    0.88    0.84 
  -4   6 -34    2.15    1.10 
  -4   7 -34    1.45    1.04 
  -3  -1 -29    9.44    0.93 
  -3   1 -30    1.14    0.81 
  -3   4 -31    0.68    0.85 
  -3   5 -31    7.54    1.13 
  -3   7 -30    0.15    0.93 
  -3  10 -28    1.17    1.04 
  -3  11 -27   -0.56    1.02 
  -3  12 -25    1.27    0.97 
  -3  13 -24    7.44    1.29 
  -3  14 -22    2.99    1.03 
  -3  14 -21    2.02    1.06 
  -3  18  -7    1.96    0.96 
  -3  18  -6    1.21    0.93 
  -3  18  -5    7.90    1.18 
  -3  18  -4    0.70    0.88 
  -3  18  -3    1.15    1.00 
  -2   1 -25    3.28    0.92 
  -2   3 -26    0.49    0.84 
  -2   4 -26   13.51    1.31 
  -2   5 -26   -1.29    0.87 
  -2   8 -24   -0.66    0.96 
  -2   9 -23    1.05    1.09 
  -2  10 -22    3.02    1.15 
  -2  11 -21    0.89    0.99 
  -2  12 -19   -0.01    0.97 
  -2  13 -17    2.25    1.09 
  -2  14 -14    2.39    1.06 
  -2  15 -11    2.75    0.80 
  -2  15 -10    0.58    0.93 
  -2  15  -9    6.38    1.15 
  -2  16  -4    2.25    0.90 
  -2  16  -3   -0.72    0.75 
  -2  16  -2    0.93    0.81 
  -2  16  -1    1.84    0.76 
  -2  16   0    3.83    0.83 
  -2  16   1    2.18    0.73 
  -2  16   2    0.85    0.67 
  -2  16   3   -0.46    0.69 
  -2  16   4    1.20    0.70 
  -1  -1 -16   -0.15    0.53 
  -1   0 -17   -1.19    0.66 
  -1   1 -18   18.77    1.25 
  -1   4 -19    1.41    0.92 
  -1   5 -19    7.01    1.13 
  -1   6 -19   21.64    1.47 
  -1   7 -18    3.58    1.11 
  -1   8 -17    1.46    1.02 
  -1   9 -16   21.41    1.75 
  -1   9  17   11.78    0.52 
  -1  10 -14    0.58    1.00 
  -1  11 -12   -0.43    0.96 
  -1  11 -11    4.50    1.08 
  -1  11  13    2.02    0.58 
  -1  12   9    1.21    0.62 
  -1  13  -2   -1.04    0.78 
  -1  13  -1    4.53    0.90 
  -1  13   0    0.89    0.73 
  -1  13   1    2.88    0.78 
  -1  13   2    0.45    0.70 
  -1  13   3    8.59    0.88 
   0   1  -4    0.06    0.25 
   0   2  -6    3.32    0.50 
   0   3  -7   -1.80    0.59 
   0   4  -7   63.80    2.56 
   0   5  -7   -1.18    0.77 
   0   5  -6   -0.28    0.75 
   0   5   8    0.10    0.30 
   0   6  -6  203.35    8.98 
   0   6  -5    8.51    0.97 
   0   7  -3    0.42    0.76 
   0   7  -2    0.90    0.74 
   0   7  -1   -0.60    0.79 
   0   7   3   -1.23    0.61 
   0   7   4   -1.12    0.56 
  -5   4 -37    1.62    1.15 
  -5   6 -37   -0.70    0.90 
  -4   3 -34    1.75    0.85 
  -4   4 -34    0.75    0.80 
  -4   5 -34   -1.27    0.86 
  -4   7 -33    3.83    1.12 
  -4   8 -33    2.71    1.06 
  -4   9 -32   11.75    1.50 
  -3   0 -29   -0.16    0.70 
  -3   3 -30   -1.12    0.79 
  -3   4 -30    1.89    0.90 
  -3   5 -30    9.53    1.22 
  -3   6 -30    0.95    0.94 
  -3   7 -29    3.24    1.04 
  -3   8 -29    0.35    0.77 
  -3  10 -27    5.74    1.24 
  -3  11 -26    2.66    0.85 
  -3  12 -24    1.82    1.00 
  -3  13 -23    1.49    0.89 
  -3  13 -22    4.16    1.15 
  -3  14 -20    1.37    0.97 
  -3  15 -18    1.00    0.94 
  -3  15 -17    1.06    1.01 
  -3  17 -11    4.21    0.96 
  -3  17 -10    1.11    0.97 
  -3  17  -9    1.06    0.95 
  -3  18  -2   -0.25    0.84 
  -3  18  -1    0.36    0.82 
  -3  18   0    0.62    0.82 
  -3  18   1   -0.38    0.76 
  -3  18   2   -0.03    0.86 
  -2   0 -24   14.33    1.15 
  -2   2 -25   -0.71    0.78 
  -2   3 -25   -1.19    0.83 
  -2   4 -25    2.42    0.92 
  -2   5 -25    2.92    0.99 
  -2   7 -24    1.42    0.98 
  -2   8 -23   -0.33    0.96 
  -2   9 -22    0.10    1.00 
  -2  10 -21   -0.44    0.98 
  -2  11 -20    2.57    0.87 
  -2  11 -19    9.96    1.41 
  -2  12 -18    0.91    0.99 
  -2  12 -17   11.08    1.34 
  -2  13 -16   -1.24    0.74 
  -2  13 -15   18.43    1.69 
  -2  14 -13    8.81    1.04 
  -2  15  -8    0.04    0.86 
  -2  15  -7    4.65    0.98 
  -2  15  -6    1.09    0.97 
  -1  -5  -7   19.32    0.59 
  -1  -3 -12   15.72    0.46 
  -1  -2 -14    2.61    0.47 
  -1   4 -18   11.44    1.22 
  -1   5 -18   13.98    1.36 
  -1   6 -18    1.43    0.83 
  -1   6  22    5.06    0.40 
  -1   7 -17    2.40    1.06 
  -1   8 -16   -0.72    1.01 
  -1   9 -15   -1.44    0.80 
  -1   9 -14   -0.28    1.00 
  -1  10 -13    3.50    0.90 
  -1  10 -12   -0.78    0.96 
  -1  10  15   12.15    0.68 
  -1  11 -10   -1.08    0.92 
  -1  11  -9    4.89    1.06 
  -1  11  12   -0.02    0.59 
  -1  12  -6    3.77    0.97 
  -1  12  -5    2.16    0.88 
  -1  12  -4    2.61    0.99 
  -1  12   7    1.05    0.70 
  -1  12   8    4.57    0.69 
   0   0   3   -0.11    0.14 
   0   1   8    0.54    0.30 
   0   2  -5   25.38    0.83 
   0   3  -6    0.79    0.57 
   0   4  -6   54.77    2.19 
   0   5  -5   -0.12    0.72 
   0   6  -4  148.88    5.96 
   0   6  -3   11.89    0.97 
   0   6   6  238.52    7.25 
  -5   6 -36    1.89    0.98 
  -4   1 -33    1.28    0.84 
  -4   2 -33    0.34    0.85 
  -4   4 -33   11.34    1.40 
  -4   5 -33   -0.74    0.82 
  -4   6 -33    0.25    0.96 
  -4   8 -32   -0.44    0.99 
  -4   9 -31    1.78    1.06 
  -3  -4 -25    0.07    0.50 
  -3  -1 -28   -0.05    0.66 
  -3   1 -29    8.96    1.06 
  -3   5 -29    5.37    1.07 
  -3   6 -29    0.91    1.02 
  -3   7 -28    1.00    0.92 
  -3   9 -27    3.28    1.08 
  -3  10 -26    2.29    1.00 
  -3  11 -25    6.37    1.19 
  -3  12 -23    1.06    1.05 
  -3  13 -21    1.84    1.05 
  -3  14 -19    2.78    1.01 
  -3  15 -16    0.50    0.98 
  -3  16 -13    8.66    1.26 
  -3  16 -12    5.69    1.21 
  -3  17  -8    5.92    1.13 
  -3  17  -7    0.19    0.84 
  -3  17  -6    1.12    0.90 
  -2  -5 -17    8.50    0.37 
  -2  -4 -19    8.65    0.53 
  -2   1 -24   13.56    1.23 
  -2   2 -24    2.44    0.99 
  -2   5 -24   21.41    1.64 
  -2   7 -23    1.42    0.97 
  -2   8 -22    0.06    0.98 
  -2   9 -21    4.58    1.16 
  -2  10 -20   -0.84    0.97 
  -2  11 -18    8.39    1.25 
  -2  12 -16    2.24    1.00 
  -2  13 -14   16.48    1.53 
  -2  13 -13    4.74    1.08 
  -2  15  -5    0.52    0.83 
  -2  15  -4    3.98    0.93 
  -2  15  -3   15.31    1.31 
  -2  15  -2    3.85    1.00 
  -2  15   6    1.21    0.78 
  -2  15   7    6.58    0.88 
  -2  15   8    0.56    0.67 
  -1   5 -17    0.34    0.95 
  -1   6 -17    1.13    0.99 
  -1   7 -16   -0.74    1.01 
  -1   8 -15   18.44    1.61 
  -1   9 -13    1.73    1.02 
  -1  10 -11    1.18    0.97 
  -1  11  -8    3.35    0.99 
  -1  11  11    4.26    0.65 
  -1  12  -3   -0.39    0.79 
  -1  12  -2   15.67    1.23 
  -1  12  -1    2.70    0.85 
  -1  12   0    0.77    0.88 
  -1  12   1   -0.42    0.84 
  -1  12   2   17.09    1.30 
  -1  12   3    0.17    0.76 
  -1  12   4    1.94    0.76 
  -1  12   5    0.37    0.69 
  -1  12   6    3.98    0.75 
   0   0   4    1.53    0.17 
   0   0   5   -0.16    0.24 
   0   3  -5    0.19    0.53 
   0   4  -5    2.97    0.68 
   0   4   8   54.36    0.82 
   0   5  -4   -0.20    0.68 
   0   5  -3   -0.44    0.65 
   0   5   7    0.24    0.34 
   0   6  -2   81.65    3.13 
   0   6  -1   13.28    0.91 
   0   6   0   34.40    1.54 
   0   6   1   14.51    0.95 
   0   6   5    8.66    0.58 
  -5   4 -36    6.24    1.14 
  -5   6 -35   -1.69    1.03 
  -4   0 -32    1.92    0.79 
  -4   3 -33   -0.91    0.73 
  -4   6 -32    3.44    1.07 
  -4   7 -32    0.51    0.96 
  -4   8 -31    1.00    1.02 
  -4   9 -30    9.00    1.36 
  -3   0 -28    3.06    0.81 
  -3   3 -29    1.71    0.85 
  -3   4 -29    4.20    0.98 
  -3   6 -28   -0.04    1.01 
  -3   9 -26    0.00    0.94 
  -3  10 -25    4.40    1.11 
  -3  11 -24    3.75    1.02 
  -3  11 -23    5.59    1.14 
  -3  12 -22    9.11    1.37 
  -3  13 -20   -0.14    1.01 
  -3  14 -18    3.74    0.98 
  -3  14 -17    7.10    1.16 
  -3  15 -15    0.52    0.98 
  -3  16 -11    1.32    1.00 
  -3  16 -10   -0.11    0.87 
  -3  17  -5    1.95    0.93 
  -3  17  -4    1.55    0.90 
  -3  17  -3    9.30    1.12 
  -3  17  -2   -0.52    0.87 
  -3  17  -1   -0.44    0.91 
  -2   0 -23    0.40    0.77 
  -2   3 -24    7.58    1.02 
  -2   4 -24   -0.84    0.86 
  -2   7 -22   -0.17    0.98 
  -2   8 -21    1.00    1.00 
  -2   9 -20    2.57    1.06 
  -2  10 -19    1.32    1.01 
  -2  11 -17   -0.46    0.97 
  -2  12 -15    2.02    1.00 
  -2  13 -12   -0.24    0.89 
  -2  14  -9    2.62    0.91 
  -2  14  -8    5.97    1.03 
  -2  14  -7   12.59    1.27 
  -2  15  -1    0.20    0.75 
  -2  15   0   15.51    1.24 
  -2  15   1   -0.85    0.68 
  -2  15   2    3.56    0.78 
  -2  15   3   15.13    1.14 
  -2  15   4    3.93    0.74 
  -2  15   5    0.03    0.65 
  -1  -1 -15   82.49    2.63 
  -1   0 -16   34.59    1.42 
  -1   3 -17   11.05    1.14 
  -1   4 -17    1.02    0.91 
  -1   6 -16    4.29    1.09 
  -1   7 -15    6.05    1.17 
  -1   8 -14   13.29    1.23 
  -1   8 -13    1.08    1.01 
  -1   9 -12   -1.08    0.98 
  -1  10 -10   -0.86    0.77 
  -1  10  -9    6.29    1.11 
  -1  10  14    0.38    0.51 
  -1  11  10    0.23    0.56 
   0   0   6   12.75    0.45 
   0   1   9    0.13    0.31 
   0   2  -4   13.47    0.52 
   0   3  -4   -0.29    0.49 
   0   4  -4  167.16    5.70 
   0   4  -3    4.32    0.63 
   0   5  -2   -0.46    0.59 
   0   5  -1   -0.63    0.65 
   0   5   6    0.21    0.38 
  -5   4 -35    4.71    1.11 
  -5   7 -34   -1.09    0.95 
  -4   1 -32   -1.83    0.83 
  -4   2 -32    1.05    0.86 
  -4   3 -32    1.03    0.91 
  -4   4 -32    0.20    0.87 
  -4   5 -32   -0.71    0.84 
  -4   7 -31    4.39    1.06 
  -4   8 -30    0.87    1.04 
  -4   9 -29    2.71    1.09 
  -4  11 -27    7.46    1.20 
  -3  -5 -23    0.75    0.47 
  -3  -1 -27   21.25    1.24 
  -3   1 -28    0.58    0.83 
  -3   2 -28    9.60    1.17 
  -3   3 -28    5.45    1.10 
  -3   4 -28    1.75    0.90 
  -3   5 -28    2.18    0.95 
  -3   6 -27    4.92    1.19 
  -3   7 -27    0.52    0.95 
  -3   9 -25    3.76    1.10 
  -3  10 -24    1.86    1.01 
  -3  11 -22    0.11    1.01 
  -3  12 -21   -1.12    0.94 
  -3  13 -19   -0.90    1.01 
  -3  13 -18    0.66    1.01 
  -3  14 -16   10.37    1.33 
  -3  16  -9    0.17    0.92 
  -3  16  -8    7.84    1.19 
  -3  16  -7    2.68    1.06 
  -3  17   0   -0.15    0.70 
  -3  17   1   -0.97    0.75 
  -3  17   2   -0.43    0.72 
  -3  17   3    8.02    0.97 
  -3  17   4    4.03    0.87 
  -2  -7 -14   39.75    0.78 
  -2   1 -23   -1.34    0.72 
  -2   2 -23    2.45    0.95 
  -2   3 -23    1.55    1.00 
  -2   4 -23    3.58    0.97 
  -2   6 -22    9.40    1.23 
  -2   9 -19   -1.33    0.97 
  -2  10 -18    7.70    1.23 
  -2  11 -16   -0.40    0.99 
  -2  12 -14    3.13    0.87 
  -2  12 -13    5.52    1.11 
  -2  13 -11    0.69    0.91 
  -2  14  -6    0.92    0.83 
  -2  14  -5    0.84    0.85 
  -1  -5  -8    7.68    0.38 
  -1   2 -16   47.21    2.41 
  -1   3 -16    2.64    1.02 
  -1   4 -16   -1.42    0.89 
  -1   5 -16    1.48    0.80 
  -1   6 -15    2.73    1.05 
  -1   7 -14    0.80    1.00 
  -1   8 -12   -0.56    0.99 
  -1   9 -11    4.77    0.93 
  -1   9 -10    2.70    1.03 
  -1  10  -8   -2.07    0.90 
  -1  10  -7    6.97    1.08 
  -1  11  -4   -0.08    0.83 
  -1  11  -3   15.95    1.28 
  -1  11  -2   -1.19    0.89 
  -1  11   9    5.12    0.71 
   0   0   7   -0.12    0.32 
   0   2  -3   18.51    0.61 
   0   3  -3    0.37    0.45 
   0   3  11   -0.32    0.23 
   0   4  -2   66.28    2.13 
   0   5   0    0.67    0.52 
   0   5   1   -1.60    0.54 
   0   5   2   -0.36    0.51 
  -5   6 -34    1.61    0.92 
  -4   0 -31    0.49    0.77 
  -4   5 -31    1.95    0.95 
  -4   6 -31   -1.04    0.94 
  -4   7 -30    0.12    0.92 
  -4   8 -29   -1.35    1.00 
  -4  10 -27   -0.49    0.99 
  -4  11 -26   -1.54    0.88 
  -4  12 -25   -1.17    0.73 
  -4  18  -4    0.31    0.90 
  -4  18  -3   -0.68    0.98 
  -3   0 -27    1.16    0.77 
  -3   5 -27    1.69    0.94 
  -3   8 -25    8.41    1.22 
  -3   9 -24   27.96    2.07 
  -3  10 -23   -1.19    0.94 
  -3  11 -21    0.30    0.96 
  -3  12 -20    3.18    0.88 
  -3  12 -19    1.65    0.99 
  -3  13 -17    1.64    0.95 
  -3  14 -15   49.57    3.46 
  -3  14 -14    4.05    1.15 
  -3  15 -11    0.01    0.95 
  -3  16  -6    4.98    1.07 
  -3  16  -5   -0.87    0.81 
  -2   0 -22    2.44    0.81 
  -2   7 -21    1.95    0.85 
  -2   8 -20    0.86    0.82 
  -2   9 -18    1.61    1.03 
  -2  10 -17    9.16    1.36 
  -2  11 -15    5.22    1.23 
  -2  11 -14    1.14    0.98 
  -2  12 -12    1.66    0.97 
  -2  14  -4    3.04    0.90 
  -2  14  -3    0.56    0.81 
  -2  14  -2    0.81    0.80 
  -2  14  -1    5.73    1.04 
  -2  14   8    5.05    0.90 
  -2  14   9    2.25    0.70 
  -2  14  10    0.46    0.61 
  -1  -2 -13    0.51    0.41 
  -1  -1 -14    0.27    0.55 
  -1   5 -15   53.79    2.95 
  -1   6 -14   10.60    1.27 
  -1   7 -13    0.04    0.99 
  -1   8 -11    2.82    1.05 
  -1   8  18    3.14    0.30 
  -1   9  -9    1.21    0.97 
  -1   9  16   23.09    0.76 
  -1  10  -6   -0.40    0.88 
  -1  10  13    3.25    0.54 
  -1  11  -1   15.01    1.17 
  -1  11   0   -0.06    0.72 
  -1  11   1   12.61    1.20 
  -1  11   2    1.94    0.85 
  -1  11   3   15.21    1.18 
  -1  11   4   -0.33    0.72 
  -1  11   5    6.75    0.87 
  -1  11   6    8.38    0.85 
  -1  11   7    2.78    0.68 
  -1  11   8    2.19    0.62 
   0   0   8   42.24    1.14 
   0   2  -2   40.73    0.99 
   0   2  11   27.21    0.70 
   0   3  -2    0.36    0.40 
   0   4  -1   30.96    1.08 
   0   5   3   -0.47    0.46 
  -5   2 -34    0.93    0.91 
  -5   3 -34    2.59    0.95 
  -5   4 -34    1.94    0.88 
  -5   6 -33    0.43    0.97 
  -5   7 -33    2.57    1.08 
  -5   8 -32    1.54    1.05 
  -4   3 -31    5.88    0.98 
  -4   4 -31   14.16    1.35 
  -4   6 -30    0.01    0.90 
  -4   7 -29    3.27    1.03 
  -4  11 -25    0.24    0.92 
  -4  12 -24    0.75    0.98 
  -4  13 -22    1.42    1.05 
  -4  14 -19   -0.49    0.99 
  -4  17  -8    1.23    1.00 
  -4  18  -2    2.74    0.94 
  -4  18  -1    1.25    0.87 
  -4  18   0   -0.20    0.83 
  -4  18   1    3.60    1.07 
  -4  18   2    1.39    1.10 
  -3   1 -27   21.45    1.49 
  -3   2 -27    2.11    0.96 
  -3   3 -27    0.46    0.82 
  -3   4 -27   -1.08    0.86 
  -3   6 -26    2.74    0.98 
  -3   8 -24    4.51    1.09 
  -3   9 -23   -0.60    0.96 
  -3  10 -22    1.95    1.02 
  -3  11 -20    2.32    1.03 
  -3  12 -18   15.39    1.53 
  -3  13 -16   -0.77    0.99 
  -3  14 -13   -0.15    0.91 
  -3  15 -10    1.79    0.75 
  -3  15  -9    1.99    0.91 
  -3  16  -4    5.78    0.98 
  -3  16  -3   12.77    1.30 
  -3  16  -2    0.64    0.78 
  -3  16  -1    1.55    0.88 
  -2   1 -22    1.57    0.76 
  -2   2 -22    1.90    0.80 
  -2   3 -22    2.18    0.88 
  -2   6 -21    0.04    0.77 
  -2   7 -20    5.09    1.15 
  -2   8 -19    8.23    1.04 
  -2   9 -17    0.41    0.99 
  -2  10 -16    5.62    0.96 
  -2  10 -15    0.01    0.97 
  -2  11 -13   -0.57    0.94 
  -2  12 -11    7.21    1.13 
  -2  12 -10   -0.14    0.89 
  -2  13  -6   -0.30    0.82 
  -2  14   0    3.51    0.84 
  -2  14   1    2.98    0.79 
  -2  14   2    0.22    0.69 
  -2  14   3    1.89    0.81 
  -2  14   4    6.15    0.92 
  -2  14   5    1.65    0.74 
  -2  14   6   -0.04    0.67 
  -2  14   7   13.49    1.04 
  -1   2 -15   26.79    1.41 
  -1   3 -15    3.84    0.92 
  -1   4 -15   43.63    2.18 
  -1   5 -14    5.46    1.07 
  -1   6 -13    2.61    1.02 
  -1   7 -12   -2.67    0.95 
  -1   8 -10    2.72    1.02 
  -1   9  -8    1.74    0.95 
  -1   9  -7    5.42    1.06 
  -1  10  12   -0.27    0.51 
   0   0   9    0.22    0.34 
   0   3  -1    0.12    0.37 
   0   4   0   76.52    2.17 
   0   4   1   29.15    0.97 
  -6   4 -36   -0.23    0.96 
  -5   5 -33    3.46    1.07 
  -5   7 -32    1.64    1.03 
  -5   8 -31    1.81    1.02 
  -5   9 -30    1.13    0.97 
  -4   0 -30    1.53    0.83 
  -4   4 -30    1.27    0.86 
  -4   5 -30    4.17    1.01 
  -4   6 -29   -2.53    0.86 
  -4   8 -28   -0.63    0.96 
  -4  10 -26    6.05    0.99 
  -4  11 -24    0.00    0.94 
  -4  12 -23    4.05    1.01 
  -4  12 -22    1.06    0.97 
  -4  13 -21   -2.39    0.89 
  -4  13 -20    4.99    1.21 
  -4  14 -18   -0.21    0.93 
  -4  15 -16    1.38    0.79 
  -4  15 -15    9.86    1.38 
  -4  16 -12   -0.02    1.01 
  -4  16 -11    2.55    1.07 
  -4  17  -7    1.47    0.99 
  -4  17  -6   -1.74    0.94 
  -3  -1 -26    0.25    0.66 
  -3   0 -26    3.62    0.85 
  -3   4 -26    0.13    0.86 
  -3   5 -26   -0.81    0.86 
  -3   6 -25   -0.53    0.91 
  -3   8 -23    1.78    0.99 
  -3   9 -22    1.66    1.07 
  -3  10 -21    0.76    0.97 
  -3  11 -19    6.12    1.18 
  -3  12 -17   -0.03    1.04 
  -3  13 -15    0.72    0.94 
  -3  13 -14    3.56    1.04 
  -3  14 -12   -1.47    0.91 
  -3  15  -8    0.53    0.90 
  -3  15  -7    0.46    0.95 
  -3  15  -6    1.26    0.88 
  -3  16   0   -0.59    0.71 
  -3  16   1   -0.04    0.70 
  -3  16   2    1.44    0.72 
  -3  16   3   13.73    1.21 
  -3  16   4    4.38    0.89 
  -3  16   5    1.18    0.81 
  -3  16   6    5.02    0.93 
  -3  16   7   -0.39    0.72 
  -2  -4 -18    3.64    0.44 
  -2   0 -21   -0.04    0.76 
  -2   6 -20   20.39    1.62 
  -2   7 -19    4.83    1.11 
  -2   8 -18    1.42    1.02 
  -2   9 -16    3.24    1.07 
  -2  10 -14    6.09    1.14 
  -2  11 -12    1.53    0.97 
  -2  12  -9    5.47    1.06 
  -2  13  -5    3.82    0.93 
  -2  13  -4    0.68    0.81 
  -1   4 -14    0.53    0.90 
  -1   5 -13    6.08    1.07 
  -1   6 -12    2.83    1.01 
  -1   7 -11    0.68    0.98 
  -1   8  -9    2.66    1.00 
  -1   9  -6   56.05    2.99 
  -1   9  15   -0.42    0.43 
  -1  10  -2   14.10    1.18 
  -1  10  -1   -0.77    0.88 
  -1  10  11    0.38    0.50 
   0  -1   3    0.10    0.22 
   0  -1   4    0.62    0.26 
   0  -1   5   -0.62    0.28 
   0  -1   6    0.16    0.32 
   0   2  -1  310.06    5.49 
   0   2  12    4.73    0.40 
   0   3   0    0.04    0.32 
   0   4   2   65.15    1.73 
   0   4   3    5.11    0.42 
   0   4   4  191.75    4.65 
  -6   5 -35   -1.10    0.86 
  -5   1 -33   -1.60    0.83 
  -5   2 -33    0.78    0.91 
  -5   3 -33   -0.72    0.73 
  -5   4 -33    0.20    0.89 
  -5   5 -32    1.50    1.01 
  -5   6 -32    6.20    1.15 
  -5   7 -31    2.11    1.00 
  -5   8 -30    4.28    1.12 
  -4   3 -30   -0.79    0.80 
  -4   5 -29   19.39    1.59 
  -4   7 -28    5.81    1.20 
  -4   9 -26   -1.48    0.90 
  -4  10 -25    1.55    0.97 
  -4  11 -23   -0.61    0.91 
  -4  12 -21    1.88    1.06 
  -4  13 -19   -0.23    1.01 
  -4  14 -17   -0.06    0.99 
  -4  15 -14    0.20    0.98 
  -4  16 -10   -0.35    0.89 
  -4  16  -9    2.13    1.02 
  -4  17  -5   -0.40    0.94 
  -4  17  -4   -1.11    0.91 
  -4  17  -3    1.46    0.94 
  -3   1 -26    1.46    0.75 
  -3   2 -26    2.52    0.87 
  -3   3 -26    2.02    0.88 
  -3   5 -25    6.54    1.08 
  -3   9 -21    0.86    1.06 
  -3  10 -20    4.60    1.11 
  -3  11 -18    3.28    1.07 
  -3  12 -16    0.81    0.95 
  -3  13 -13   -0.57    0.96 
  -3  14  -9    9.13    1.17 
  -3  15  -5    9.35    1.21 
  -3  15  -4    8.40    1.09 
  -2  -8 -12   12.17    0.56 
  -2   1 -21    3.96    0.80 
  -2   2 -21    0.03    0.77 
  -2   3 -21    1.63    0.87 
  -2   5 -20    0.78    0.93 
  -2   6 -19    0.24    0.98 
  -2   7 -18    0.63    1.00 
  -2   8 -17    0.84    1.01 
  -2   9 -15   -0.09    1.00 
  -2  10 -13    1.08    0.98 
  -2  11 -11   -0.75    0.92 
  -2  11 -10    9.45    1.21 
  -2  13  -3   -0.91    0.80 
  -2  13  -2   -0.97    0.80 
  -2  13  -1    8.27    1.03 
  -2  13  11    1.78    0.67 
  -2  13  12   -0.95    0.63 
  -1   1 -14    0.39    0.65 
  -1   2 -14    1.62    0.75 
  -1   3 -14   15.72    1.21 
  -1   4 -13  133.69    5.85 
  -1   6 -11    3.20    1.01 
  -1   7 -10    1.05    0.97 
  -1   8  -8   -0.07    0.92 
  -1   9  -5    2.65    0.93 
  -1   9  -4    1.18    0.86 
  -1  10   0   -0.46    0.72 
  -1  10   1    0.88    0.72 
  -1  10   2    9.70    1.03 
  -1  10   8   -0.09    0.63 
  -1  10   9    3.13    0.66 
  -1  10  10    0.34    0.55 
   0  -1   2   -0.12    0.17 
   0   3   1    0.14    0.33 
   0   3  12    0.11    0.25 
  -6   3 -35    0.11    0.92 
  -6   4 -35   -0.09    0.87 
  -6   6 -34    0.89    0.97 
  -5   4 -32   10.70    1.25 
  -5   6 -31    1.57    0.97 
  -5   9 -29   -0.47    0.75 
  -4   3 -29    1.43    0.94 
  -4   4 -29    1.28    0.87 
  -4   6 -28    0.93    0.93 
  -4   7 -27    3.77    1.10 
  -4   9 -25   -1.65    0.91 
  -4  10 -24    1.66    1.06 
  -4  11 -22    1.16    0.97 
  -4  12 -20    9.89    1.40 
  -4  13 -18    4.64    1.18 
  -4  14 -16   -1.15    0.71 
  -4  14 -15    3.06    1.09 
  -4  16  -8    2.94    1.03 
  -4  16  -7    1.29    0.97 
  -4  17  -2    2.75    1.01 
  -4  17  -1   15.08    1.48 
  -4  17   0    0.56    0.88 
  -4  17   1   10.53    1.27 
  -4  17   2    2.98    1.04 
  -3  -1 -25    0.39    0.67 
  -3   3 -25    8.69    1.22 
  -3   4 -25    0.80    0.86 
  -3   7 -23    0.55    0.96 
  -3   8 -22    1.67    1.06 
  -3   9 -20    2.93    1.06 
  -3  10 -19    4.21    1.10 
  -3  11 -17   -0.96    0.94 
  -3  12 -15    2.07    0.99 
  -3  13 -12    3.70    1.10 
  -3  14  -8    5.84    1.05 
  -3  15  -3   13.39    1.33 
  -3  15  -2    1.36    0.81 
  -3  15  -1    5.56    1.07 
  -2   5 -19    1.88    0.97 
  -2   6 -18    3.61    1.08 
  -2   7 -17   22.14    1.70 
  -2   8 -16    1.80    1.03 
  -2   9 -14   15.47    1.51 
  -2  10 -12    6.28    1.15 
  -2  11  -9    0.95    0.94 
  -2  12  -5    1.86    0.88 
  -2  13   0   55.65    2.99 
  -2  13   1   10.02    1.02 
  -2  13   2    1.33    0.74 
  -2  13   3    1.61    0.81 
  -2  13   4    1.76    0.79 
  -2  13   5    5.52    0.86 
  -2  13   6    1.60    0.71 
  -2  13   7    0.35    0.66 
  -2  13   8   -1.34    0.62 
  -2  13   9   11.23    0.94 
  -2  13  10    1.46    0.63 
  -1  -5  -9   58.05    1.07 
  -1  -3 -11   57.29    1.04 
  -1   3 -13    2.42    0.84 
  -1   5 -12   25.85    1.43 
  -1   7  -9   26.50    1.69 
  -1   8  -7   -0.10    0.74 
  -1   8  -6    7.01    1.06 
  -1   9  14    0.74    0.46 
  -1  10   3    4.56    0.76 
  -1  10   4   -0.27    0.64 
  -1  10   5    0.78    0.70 
  -1  10   6    0.25    0.66 
  -1  10   7    5.95    0.74 
   0   2   0  205.68    4.39 
   0   2  13    5.97    0.43 
   0   3   2   -0.80    0.28 
  -6   4 -34   -0.28    0.96 
  -6   5 -34    0.00    0.89 
  -6   6 -33    2.97    1.03 
  -5   1 -32    1.91    0.90 
  -5   2 -32    0.79    0.85 
  -5   3 -32    0.39    0.85 
  -5   5 -31    2.99    0.93 
  -5   7 -30    2.31    1.03 
  -5   8 -29    0.34    1.00 
  -5  11 -25    2.69    1.12 
  -4   0 -29   -0.39    0.63 
  -4   1 -29    0.03    0.71 
  -4   4 -28    7.04    1.20 
  -4   5 -28    4.79    1.05 
  -4   6 -27    2.94    1.01 
  -4   7 -26   19.24    1.72 
  -4   9 -24   -0.59    1.02 
  -4  10 -23   -0.78    0.91 
  -4  11 -21    1.79    0.99 
  -4  12 -19    4.02    1.15 
  -4  13 -17    2.22    1.00 
  -4  14 -14   10.64    1.39 
  -4  15 -10    0.91    0.97 
  -4  16  -6    0.95    0.93 
  -4  16  -5    0.64    0.89 
  -4  17   3   -0.67    0.75 
  -4  17   4    0.60    0.83 
  -4  17   5   -1.04    0.80 
  -3   0 -25    2.43    0.83 
  -3   1 -25    1.32    0.75 
  -3   4 -24    1.53    0.89 
  -3   5 -24   13.19    1.34 
  -3   7 -22    7.58    1.17 
  -3   8 -21   -1.74    0.93 
  -3  10 -18    5.03    1.12 
  -3  11 -16    4.20    1.09 
  -3  12 -14    6.94    0.99 
  -3  12 -13    3.99    1.07 
  -3  13 -11    0.45    0.74 
  -3  14  -7   -0.57    0.83 
  -3  14  -6    1.08    0.84 
  -3  15   0    0.33    0.75 
  -3  15   1    5.35    0.90 
  -3  15   2    0.59    0.72 
  -3  15   3   14.45    1.29 
  -3  15   4    6.43    0.97 
  -3  15   5    8.92    1.02 
  -3  15   8    2.05    0.80 
  -2   0 -20   82.68    3.47 
  -2   1 -20   44.38    2.16 
  -2   2 -20   15.30    1.20 
  -2   4 -19    9.19    1.17 
  -2   7 -16   -0.57    0.97 
  -2   8 -15    7.38    1.21 
  -2   9 -13    8.71    1.22 
  -2  10 -11   11.95    1.34 
  -2  11  -8    1.09    0.92 
  -2  12  -4    1.40    0.84 
  -2  12  -3    9.63    1.08 
  -1   1 -13    4.09    0.79 
  -1   2 -13    1.87    0.74 
  -1   4 -12    4.13    0.96 
  -1   5 -11    4.78    1.01 
  -1   6 -10   27.84    1.54 
  -1   7  -8   13.65    1.29 
  -1   8  -5    1.95    0.90 
   0  -2   4   12.81    0.57 
   0   2  14   39.20    1.17 
   0   3   3    0.34    0.27 
   0   3  13   -0.41    0.29 
  -6   5 -33    0.80    0.95 
  -5   3 -31    0.67    0.89 
  -5   4 -31    2.56    0.93 
  -5   6 -30    1.80    0.92 
  -5   7 -29    0.90    0.99 
  -5   8 -28    1.84    0.98 
  -5  10 -26    3.78    0.99 
  -5  11 -24   -0.92    1.01 
  -5  12 -22    1.44    1.02 
  -5  18   0   -0.69    0.88 
  -5  18   1    1.08    0.94 
  -5  18   2   -0.89    0.95 
  -4   3 -28    1.97    0.85 
  -4   5 -27    3.56    0.99 
  -4   9 -23    0.47    0.96 
  -4  10 -22    2.24    1.00 
  -4  11 -20    0.56    0.97 
  -4  12 -18   -0.24    1.02 
  -4  13 -16   -0.25    0.91 
  -4  14 -13   11.56    1.36 
  -4  15  -9    7.10    1.21 
  -4  16  -4   -1.76    0.87 
  -4  16  -3    1.06    0.83 
  -3   3 -24    1.95    0.89 
  -3   6 -22    3.01    1.03 
  -3   7 -21    0.64    0.95 
  -3   8 -20   12.30    1.40 
  -3   9 -19    2.81    0.89 
  -3  10 -17    4.70    1.13 
  -3  11 -15   -0.66    0.94 
  -3  12 -12    1.00    0.95 
  -3  14  -5    0.45    0.93 
  -3  14  -4    5.05    1.00 
  -3  15   6    1.37    0.69 
  -3  15   7    2.09    0.75 
  -2   5 -18   27.45    1.83 
  -2   6 -17    3.55    1.07 
  -2   8 -14    3.67    1.10 
  -2   9 -12   -0.46    0.98 
  -2  10 -10    4.48    1.07 
  -2  11  -7    6.71    1.07 
  -2  12  -2   17.06    1.31 
  -2  12  -1    0.11    0.77 
  -1   3 -12   15.99    1.18 
  -1   4 -11   -0.49    0.84 
  -1   5 -10   29.07    1.70 
  -1   6  -9   26.35    1.45 
  -1   7  -7    0.56    0.90 
  -1   8  -4    1.36    0.85 
  -1   8  17    1.39    0.33 
  -1   9   0   -0.04    0.73 
  -1   9   1    5.66    0.94 
  -1   9  13   -0.20    0.44 
   0  -2   3   17.28    0.53 
   0  -1   1   -0.42    0.11 
   0   2   1  316.56    4.56 
  -6   4 -33    0.81    0.87 
  -6   6 -32   -1.18    0.93 
  -6   7 -31    1.07    0.99 
  -5   1 -31   -0.85    0.83 
  -5   2 -31    1.83    0.78 
  -5   4 -30   -0.29    0.94 
  -5   5 -30    3.06    1.00 
  -5   6 -29    7.01    1.19 
  -5   7 -28   -0.09    0.91 
  -5   8 -27    1.54    1.01 
  -5  10 -25    5.17    1.12 
  -5  11 -23    4.76    1.19 
  -5  12 -21    2.79    1.11 
  -5  13 -19    1.92    1.07 
  -5  17  -4    2.09    1.01 
  -4   1 -28    8.78    0.98 
  -4   4 -27   -0.92    0.84 
  -4   6 -26   -0.72    0.86 
  -4   8 -24    2.27    0.98 
  -4   9 -22    1.30    1.06 
  -4  10 -21    0.24    1.03 
  -4  11 -19   -0.67    1.04 
  -4  12 -17   -0.69    1.01 
  -4  13 -15   -0.09    0.86 
  -4  13 -14   -0.45    0.91 
  -4  14 -12    2.84    0.95 
  -4  15  -8   -2.64    0.89 
  -4  15  -7    3.81    1.02 
  -4  16  -2   -0.94    0.78 
  -4  16  -1    5.82    0.99 
  -4  16   0   18.15    1.51 
  -4  16   1    5.47    1.05 
  -3   0 -24   66.10    3.26 
  -3   1 -24   23.29    1.44 
  -3   2 -24    0.30    0.81 
  -3   4 -23    1.77    0.90 
  -3   8 -19   -0.83    0.96 
  -3   9 -18    0.91    0.79 
  -3  10 -16    2.32    1.03 
  -3  11 -14    6.02    0.97 
  -3  12 -11    0.56    0.93 
  -3  13  -7    0.32    0.95 
  -3  14  -3    2.59    0.90 
  -3  14  -2    0.06    0.81 
  -3  14  -1    7.44    1.12 
  -2  -8 -13    3.48    0.37 
  -2   0 -19   -0.41    0.72 
  -2   1 -19   -0.68    0.81 
  -2   2 -19   17.59    1.27 
  -2   4 -18    5.58    1.04 
  -2   5 -17    7.46    1.13 
  -2   6 -16   14.49    1.42 
  -2   7 -15    2.54    0.87 
  -2   8 -13    2.78    1.06 
  -2   9 -11    0.61    0.98 
  -2  10  -9    3.58    0.87 
  -2  10  -8    9.49    1.18 
  -2  12   0    1.36    0.81 
  -2  12   1    0.87    0.77 
  -2  12   2   13.47    1.24 
  -2  12  13    1.51    0.63 
  -2  12  14    4.72    0.68 
  -1   2 -12   -0.04    0.70 
  -1   6  -8   14.38    1.27 
  -1   7  -6    8.34    1.06 
  -1   8  -3   19.25    1.31 
  -1   9   2    2.79    0.73 
  -1   9   3   16.69    1.14 
  -1   9   4    1.52    0.71 
  -1   9  11    5.39    0.62 
  -1   9  12   -0.17    0.47 
   0  -2   2   40.95    1.00 
   0   3   4    0.28    0.24 
   0   3  14   -0.06    0.33 
  -6   4 -32   -1.84    1.01 
  -6   5 -32    1.33    0.94 
  -6   6 -31    2.08    1.03 
  -6   7 -30    1.23    1.00 
  -6   8 -29    0.49    0.99 
  -5   3 -30    1.64    0.81 
  -5   5 -29    7.09    1.08 
  -5   6 -28    4.04    1.04 
  -5   9 -25    8.01    1.26 
  -5  10 -24    1.15    0.95 
  -5  11 -22   -1.36    0.97 
  -5  12 -20    1.54    1.04 
  -5  13 -18    8.03    1.29 
  -5  14 -16    8.43    1.26 
  -5  14 -15    1.45    1.03 
  -5  16  -9    3.58    0.90 
  -5  16  -8    4.35    1.15 
  -5  17  -3   -0.20    0.94 
  -5  17  -2    0.40    0.92 
  -5  17  -1    0.85    1.05 
  -4   2 -27    9.47    1.18 
  -4   3 -27    4.52    0.94 
  -4   5 -26    0.41    0.90 
  -4   6 -25    5.77    1.07 
  -4   8 -23    4.85    1.10 
  -4  10 -20    4.13    1.10 
  -4  11 -18   12.42    1.44 
  -4  12 -16    8.45    1.22 
  -4  13 -13    3.57    1.03 
  -4  15  -6    2.93    0.98 
  -4  15  -5   -0.54    0.84 
  -4  16   2    0.61    0.83 
  -4  16   3    0.88    0.73 
  -4  16   4    0.91    0.83 
  -4  16   5   -1.10    0.80 
  -4  16   6    0.74    0.88 
  -3   3 -23   12.98    1.20 
  -3   6 -21   13.19    1.37 
  -3   7 -20    1.84    0.81 
  -3   8 -18    2.35    1.04 
  -3   9 -17    2.02    1.02 
  -3  10 -15   12.70    1.49 
  -3  11 -13    1.22    0.79 
  -3  11 -12    2.96    1.10 
  -3  12 -10   -0.92    0.88 
  -3  12  -9    1.55    0.92 
  -3  13  -6    1.12    0.89 
  -3  13  -5    1.44    0.85 
  -3  14   0   -1.30    0.75 
  -3  14   1    7.16    0.96 
  -3  14   2    0.37    0.85 
  -2   4 -17    1.86    0.95 
  -2   6 -15    4.33    1.08 
  -2   7 -14   31.14    2.07 
  -2   8 -12    9.64    1.27 
  -2   9 -10   -1.70    0.93 
  -2  10  -7   -0.35    0.90 
  -2  11  -3    2.47    0.87 
  -2  12   3   10.98    1.00 
  -2  12   4    3.58    0.87 
  -2  12   5    0.41    0.75 
  -2  12   6   -0.53    0.70 
  -2  12   7    6.53    0.82 
  -2  12   8   -0.66    0.62 
  -2  12   9    7.42    0.84 
  -2  12  10    0.55    0.64 
  -2  12  11    4.19    0.75 
  -2  12  12    3.11    0.63 
  -1  -6  -8   16.40    0.62 
  -1   0 -12   11.22    0.70 
  -1   1 -12   44.46    1.75 
  -1   3 -11   50.10    2.28 
  -1   4 -10    5.49    0.93 
  -1   5  -9   47.22    2.20 
  -1   6  -7    0.64    0.87 
  -1   7  -5   10.97    1.12 
  -1   8  -2    0.80    0.79 
  -1   9   5    1.44    0.66 
  -1   9   6   59.33    2.41 
  -1   9   7    6.09    0.72 
  -1   9   8    1.45    0.63 
  -1   9   9   -0.14    0.57 
  -1   9  10    7.09    0.65 
   0  -2   1  309.80    5.52 
   0   2   2   43.49    0.72 
   0   3   5   -0.35    0.21 
  -7   4 -34    0.15    0.86 
  -6   3 -32    1.28    0.87 
  -6   5 -31    3.01    1.00 
  -6   6 -30    2.83    1.24 
  -5   1 -30    4.03    0.94 
  -5   4 -29    0.54    0.82 
  -5   7 -27    2.49    1.00 
  -5   9 -24   -0.88    0.96 
  -5  10 -23   -0.30    0.93 
  -5  11 -21    7.48    1.21 
  -5  12 -19    1.75    0.97 
  -5  13 -17    6.78    1.26 
  -5  14 -14    1.08    1.02 
  -5  16  -7    1.41    1.02 
  -5  16  -6    0.78    1.01 
  -5  17   0    0.94    0.93 
  -5  17   1   -0.35    0.86 
  -5  17   2   -0.62    0.97 
  -5  17   3   -0.88    0.96 
  -4   1 -27   23.70    1.48 
  -4   4 -26    2.12    0.92 
  -4   5 -25    3.95    0.99 
  -4   8 -22    3.19    1.04 
  -4   9 -21    0.82    0.78 
  -4  10 -19    5.25    1.23 
  -4  11 -17   -0.42    0.93 
  -4  12 -15    3.22    1.04 
  -4  13 -12    0.56    0.93 
  -4  14  -8   -0.39    0.93 
  -4  15  -4    3.06    0.95 
  -4  15  -3   -1.33    0.81 
  -4  16   7    3.11    0.86 
  -3   0 -23    0.16    0.79 
  -3   1 -23    8.14    1.09 
  -3   2 -23   35.35    2.07 
  -3   4 -22    5.56    1.04 
  -3   6 -20   -1.57    0.92 
  -3   7 -19   -1.12    0.94 
  -3   9 -16   -1.35    0.95 
  -3  10 -14   -0.37    0.96 
  -3  11 -11    0.34    0.93 
  -3  12  -8    1.83    0.92 
  -3  13  -4    0.61    0.83 
  -3  13  -3   12.87    1.39 
  -3  14   3    2.23    0.77 
  -3  14   4    2.33    0.75 
  -3  14   5   -0.47    0.77 
  -3  14   6    0.20    0.73 
  -3  14   7    1.52    0.73 
  -3  14   8    9.84    1.02 
  -3  14   9    7.03    0.94 
  -3  14  10    2.91    0.75 
  -3  14  11   -0.16    0.62 
  -2   1 -18    2.37    0.87 
  -2   5 -16    6.55    0.94 
  -2   7 -13    8.58    1.22 
  -2   8 -11   -1.41    0.97 
  -2   9  -9   10.76    1.27 
  -2  10  -6   -0.06    0.89 
  -2  11  -2    4.16    0.90 
  -2  11  -1    2.75    0.97 
  -1   2 -11    2.96    0.73 
  -1   5  -8    7.43    1.00 
  -1   6  -6   10.00    1.08 
  -1   7  -4    4.07    0.91 
   0   3  15   -0.38    0.35 
  -7   4 -33    0.51    0.85 
  -6   4 -31    2.23    0.98 
  -6   7 -29    1.73    1.02 
  -6   8 -28    1.50    0.96 
  -5   3 -29    2.17    0.84 
  -5   5 -28    0.45    0.86 
  -5   6 -27    2.04    1.03 
  -5   7 -26    8.01    1.22 
  -5  10 -22    0.51    0.95 
  -5  11 -20    0.31    1.05 
  -5  12 -18    2.02    1.08 
  -5  13 -16    7.58    1.31 
  -5  14 -13    0.56    1.02 
  -5  15 -10    0.27    0.82 
  -5  15  -9    2.04    0.99 
  -5  16  -5    1.42    1.00 
  -5  16  -4    0.62    0.98 
  -5  17   4   -0.43    0.88 
  -5  17   5   -0.16    0.91 
  -4   2 -26    1.75    0.94 
  -4   3 -26    0.96    0.85 
  -4   4 -25    0.41    0.89 
  -4   8 -21    6.78    1.15 
  -4   9 -20   -0.01    0.95 
  -4  10 -18    0.85    0.99 
  -4  11 -16    1.83    1.08 
  -4  12 -14    1.14    0.78 
  -4  12 -13    0.81    1.04 
  -4  13 -11   10.05    1.36 
  -4  13 -10    0.08    0.91 
  -4  14  -7    6.49    1.07 
  -4  14  -6    1.71    0.90 
  -4  15  -2    1.79    0.86 
  -4  15  -1    1.41    0.90 
  -4  15   0    0.81    0.92 
  -3   2 -22    3.38    1.01 
  -3   3 -22    3.51    0.92 
  -3   6 -19    3.87    1.06 
  -3   7 -18    6.25    1.16 
  -3   8 -17    1.98    0.85 
  -3   9 -15    0.18    0.98 
  -3  10 -13    5.31    1.13 
  -3  11 -10    2.93    1.02 
  -3  13  -2    7.16    1.04 
  -2   0 -18   55.15    2.34 
  -2   3 -17    0.85    0.86 
  -2   4 -16    0.88    0.94 
  -2   5 -15    5.42    1.09 
  -2   6 -14    0.67    0.80 
  -2   7 -12   11.57    1.32 
  -2   8 -10   -0.84    0.96 
  -2   9  -8    3.07    1.00 
  -2  10  -5   23.20    1.58 
  -2  11   0    4.41    0.87 
  -2  11   1    1.89    0.87 
  -1   1 -11  269.13    8.90 
  -1   3 -10    1.42    0.63 
  -1   4  -9   -0.03    0.65 
  -1   5  -7   19.31    1.29 
  -1   6  -5    3.20    0.88 
  -1   7  -3    0.20    0.79 
  -1   8   2    2.62    0.81 
  -1   8  16    0.43    0.38 
   0   3  16    0.40    0.39 
  -7   3 -33    5.12    1.04 
  -7   5 -32    0.46    0.93 
  -6   3 -31    2.31    0.84 
  -6   5 -30   -0.39    0.88 
  -6   6 -29    1.07    0.91 
  -6   7 -28   -0.80    0.94 
  -6   8 -27    9.59    1.28 
  -6  10 -24    1.55    1.05 
  -5   0 -29    0.61    0.81 
  -5   4 -28    7.68    1.09 
  -5   5 -27    5.41    1.06 
  -5   6 -26    3.27    1.01 
  -5   7 -25    2.38    1.00 
  -5   9 -23    0.60    0.94 
  -5  10 -21    0.65    0.96 
  -5  11 -19    8.81    1.35 
  -5  12 -17    1.02    1.06 
  -5  13 -15    3.38    0.90 
  -5  13 -14   -1.82    1.00 
  -5  14 -12   -1.13    0.96 
  -5  15  -8   -0.03    0.98 
  -5  15  -7    1.11    1.00 
  -5  16  -3    5.04    1.17 
  -5  16  -2    1.74    0.99 
  -5  16  -1   -0.25    1.07 
  -4   1 -26    5.08    0.88 
  -4   5 -24    2.49    0.94 
  -4   7 -22    3.57    1.04 
  -4   9 -19    1.77    1.07 
  -4  10 -17   11.72    1.46 
  -4  11 -15    3.34    1.05 
  -4  12 -12   -0.54    0.92 
  -4  14  -5    1.72    0.92 
  -4  15   1    1.36    0.85 
  -4  15   2    0.09    0.75 
  -4  15   3    1.13    0.86 
  -3   1 -22    4.42    1.00 
  -3   3 -21    1.39    1.00 
  -3   5 -20    5.35    0.91 
  -3   7 -17   -0.50    0.96 
  -3   8 -16   -1.32    0.96 
  -3   9 -14    7.11    1.19 
  -3  10 -12    1.15    0.97 
  -3  11  -9    2.69    0.99 
  -3  12  -5    2.12    0.92 
  -3  13  -1    3.87    0.93 
  -3  13   0    0.75    0.80 
  -3  13   1    5.35    1.05 
  -2   3 -16    9.45    1.11 
  -2   6 -13    9.77    1.24 
  -2   8  -9    3.39    1.04 
  -2   9  -7    0.99    0.93 
  -2  11   2    2.77    0.81 
  -2  11   3   -0.09    0.83 
  -1   2 -10   19.33    1.07 
  -1   4  -8   18.46    1.21 
  -1   7  -2    5.27    0.87 
  -1   8   3   22.78    1.24 
  -1   8  15   20.80    0.72 
   0  -3   1   -0.14    0.36 
   0  -2   0  205.24    4.42 
  -7   4 -32    0.74    0.85 
  -7   5 -31    4.34    1.07 
  -6   4 -30    0.12    0.81 
  -6   5 -29    3.66    0.95 
  -6   6 -28    0.57    0.95 
  -6   7 -27    2.54    1.06 
  -6   8 -26    0.56    0.98 
  -6  10 -23   -1.31    0.97 
  -5   2 -28   25.30    1.75 
  -5   3 -28    2.33    0.87 
  -5   4 -27    1.54    0.88 
  -5   8 -23    0.48    0.94 
  -5   9 -22    2.00    1.00 
  -5  10 -20    3.14    1.06 
  -5  11 -18   -0.73    1.03 
  -5  12 -16    5.10    1.15 
  -5  13 -13   13.72    1.48 
  -5  15  -6   -0.99    0.94 
  -5  16   0   -0.47    0.90 
  -5  16   1    1.40    0.94 
  -4   4 -24    6.43    1.02 
  -4   5 -23    0.81    0.91 
  -4   7 -21   -0.18    0.94 
  -4   8 -20    1.27    0.81 
  -4   9 -18    9.20    1.27 
  -4  10 -16    1.71    1.01 
  -4  11 -14    1.77    0.99 
  -4  12 -11   -2.49    0.99 
  -4  14  -4    7.23    1.18 
  -4  14  -3    5.69    1.04 
  -4  15   4    5.13    0.89 
  -4  15   5    0.63    0.77 
  -4  15   6    4.42    0.92 
  -4  15   7    4.35    0.93 
  -4  15   8    2.44    0.91 
  -3   0 -22   64.21    2.98 
  -3   5 -19    1.21    0.95 
  -3   6 -18    2.49    1.01 
  -3   8 -15   -1.70    0.96 
  -3   9 -13   -0.57    0.96 
  -3  10 -11   -1.30    0.94 
  -3  11  -8    0.83    0.91 
  -3  12  -4    3.29    0.93 
  -3  13   2    5.92    0.93 
  -3  13   3   16.84    1.38 
  -2   1 -17   -0.95    0.72 
  -2   4 -15    8.17    1.10 
  -2   5 -14    5.74    0.91 
  -2   6 -12    2.99    1.02 
  -2   7 -11    5.02    0.94 
  -2   8  -8    6.26    1.11 
  -2   9  -6    4.05    1.00 
  -2  11   4    0.11    0.68 
  -2  11   5    4.25    0.85 
  -2  11   6    0.53    0.72 
  -2  11  14    1.18    0.64 
  -2  11  15    8.88    0.78 
  -1   3  -9    6.24    0.70 
  -1   5  -6    1.82    0.81 
  -1   6  -4   65.22    2.86 
  -1   7  -1   51.58    2.29 
  -1   8   4    1.84    0.61 
  -1   8   5    0.70    0.64 
   0   2   3   20.63    0.36 
   0   3  17    0.68    0.39 
  -7   3 -32    3.00    0.90 
  -7   4 -31    3.27    1.14 
  -7   6 -30    1.23    0.99 
  -6   2 -30    0.30    0.84 
  -6   3 -30   -1.82    0.82 
  -6   4 -29    1.02    0.85 
  -6   9 -24    3.25    1.12 
  -6  11 -21    1.66    0.93 
  -6  17   3    1.05    1.07 
  -5   3 -27    1.17    0.97 
  -5   5 -26    0.37    0.95 
  -5   6 -25    2.26    0.94 
  -5   9 -21   20.51    1.83 
  -5  10 -19    2.28    1.02 
  -5  11 -17    5.00    1.22 
  -5  12 -15    3.01    1.06 
  -5  13 -12    3.33    1.05 
  -5  14  -8    2.48    1.07 
  -5  15  -5    2.29    1.02 
  -5  15  -4    4.85    1.11 
  -5  16   2    1.83    0.96 
  -5  16   3    7.13    1.14 
  -5  16   4    1.74    1.02 
  -5  16   5   -0.71    0.97 
  -4   7 -20    8.13    1.19 
  -4   8 -19   -1.77    0.94 
  -4   9 -17    2.66    1.15 
  -4  10 -15   20.02    1.80 
  -4  11 -13    0.67    0.96 
  -4  12 -10   -0.41    0.94 
  -4  13  -6    2.75    1.03 
  -4  14  -2   -0.66    0.84 
  -4  14  -1    0.50    0.90 
  -4  15   9   12.29    1.13 
  -3   2 -21   19.08    1.37 
  -3   3 -20    1.47    0.89 
  -3   6 -17    1.85    1.00 
  -3   7 -16    0.99    0.99 
  -3   8 -14    3.09    1.06 
  -3   9 -12   -1.58    0.96 
  -3  10 -10    2.13    0.83 
  -3  11  -7    5.37    1.06 
  -3  12  -3    1.94    0.87 
  -3  12  -2    6.26    0.99 
  -3  13   4    0.49    0.70 
  -3  13   5    0.55    0.69 
  -3  13   6    1.91    0.79 
  -3  13   7    1.02    0.75 
  -2   3 -15   14.59    1.26 
  -2   4 -14    3.51    1.00 
  -2   5 -13   18.53    1.46 
  -2   7 -10    2.19    1.01 
  -2   9  -5    0.20    0.89 
  -2  10  -1    7.62    0.98 
  -2  10   0   -0.22    0.88 
  -2  11   7    9.50    0.92 
  -2  11   8   -0.23    0.65 
  -2  11   9    0.24    0.61 
  -2  11  10    8.81    0.85 
  -2  11  11    1.08    0.62 
  -2  11  12    2.14    0.62 
  -2  11  13    1.14    0.60 
  -1  -6  -9   31.93    0.83 
  -1   1 -10   -0.22    0.55 
  -1   4  -7   -0.03    0.73 
  -1   5  -5   15.83    1.13 
  -1   6  -3   13.13    1.06 
  -1   7   0   -0.21    0.70 
  -1   8   6    9.00    0.76 
  -1   8   7    0.12    0.55 
  -1   8   8    0.69    0.59 
  -1   8  13    1.09    0.46 
  -1   8  14   13.53    0.62 
   0  -3   0    0.26    0.31 
   0   3  18   -0.19    0.41 
  -7   3 -31   -0.88    0.93 
  -7   5 -30    1.42    0.94 
  -7   6 -29   -0.56    0.96 
  -6   3 -29    1.58    0.98 
  -6   5 -28    1.87    0.95 
  -6   6 -27    9.39    1.24 
  -6   7 -26    2.69    1.09 
  -6   9 -23   15.12    1.55 
  -6  10 -22    3.54    0.91 
  -6  11 -20    0.61    1.04 
  -6  12 -18    0.37    0.97 
  -6  13 -15   -0.52    0.97 
  -6  17   4   -0.33    0.98 
  -6  17   5   -0.34    0.99 
  -5   0 -28    0.95    0.67 
  -5   2 -27    8.23    1.15 
  -5   4 -26    0.38    0.86 
  -5   5 -25    1.23    0.91 
  -5   6 -24    0.57    0.89 
  -5   8 -22   -1.14    0.75 
  -5   9 -20    1.05    1.05 
  -5  10 -18   14.74    1.62 
  -5  11 -16    9.73    1.40 
  -5  12 -14    0.03    0.96 
  -5  13 -11    8.00    1.30 
  -5  14  -7    1.81    1.03 
  -5  15  -3    0.33    0.87 
  -5  15  -2    2.32    0.98 
  -5  16   6    2.12    0.94 
  -5  16   7    0.84    0.91 
  -4   0 -25   -1.46    0.68 
  -4   4 -23    2.50    0.91 
  -4   6 -21    1.80    0.97 
  -4   8 -18   14.14    1.48 
  -4   9 -16   11.42    1.36 
  -4  10 -14   -1.19    0.96 
  -4  11 -12    4.97    1.20 
  -4  12  -9   15.30    1.50 
  -4  13  -5    3.36    1.05 
  -4  14   0    5.32    0.98 
  -4  14   1    1.09    0.81 
  -3   5 -18   15.06    1.42 
  -3   7 -15    5.24    1.13 
  -3   8 -13    2.42    1.06 
  -3   9 -11   10.28    1.29 
  -3  10  -9   -1.08    0.75 
  -3  12  -1   12.41    1.18 
  -3  12   0    0.20    0.94 
  -3  13   8    0.22    0.61 
  -3  13   9    1.49    0.70 
  -3  13  10    0.01    0.69 
  -3  13  11   -0.84    0.67 
  -3  13  12    1.91    0.68 
  -3  13  13    0.42    0.61 
  -2   6 -11    2.88    1.01 
  -2   7  -9   13.56    1.35 
  -2   8  -7    8.35    0.97 
  -2   9  -4   18.05    1.39 
  -2   9  -3    2.54    1.05 
  -2  10   1    8.94    0.98 
  -1   2  -9    9.48    0.80 
  -1   3  -8   49.73    1.92 
  -1   6  -2   13.31    1.02 
  -1   8   9    3.45    0.61 
  -1   8  10    1.76    0.53 
  -1   8  11    2.40    0.54 
  -1   8  12    1.02    0.46 
  -7   2 -31    4.11    1.02 
  -7   4 -30   -0.57    0.88 
  -7   5 -29    0.01    1.04 
  -7   6 -28    1.94    1.21 
  -7   7 -27   -0.97    0.95 
  -6   2 -29    8.47    1.14 
  -6   4 -28   19.22    1.61 
  -6   5 -27    1.67    0.97 
  -6   6 -26    9.83    1.34 
  -6   7 -25   -1.02    0.94 
  -6   9 -22    5.24    1.20 
  -6  10 -21   -0.26    0.78 
  -6  11 -19    5.82    1.25 
  -6  12 -17    1.78    0.93 
  -6  12 -16   -1.76    1.02 
  -6  13 -14    1.58    1.08 
  -6  14 -11   -2.29    0.97 
  -6  15  -7    3.51    1.17 
  -6  15  -6    2.43    1.05 
  -6  16  -2    1.22    1.02 
  -6  16  -1    3.01    1.10 
  -5   1 -27   -0.43    0.84 
  -5   3 -26    1.16    0.83 
  -5   7 -22    6.22    1.14 
  -5   8 -21    0.47    1.06 
  -5   9 -19   13.37    1.46 
  -5  10 -17    1.73    1.09 
  -5  11 -15    3.04    1.16 
  -5  12 -13    0.21    1.03 
  -5  13 -10    1.18    0.97 
  -5  14  -6    0.77    0.93 
  -5  14  -5    8.74    1.23 
  -5  15  -1   -0.59    0.85 
  -5  15   0   -1.57    0.80 
  -4   3 -23    1.44    0.87 
  -4   4 -22    9.78    1.19 
  -4   6 -20   -0.05    0.94 
  -4   7 -19    3.59    1.05 
  -4   8 -17    2.18    1.04 
  -4   9 -15    2.91    1.17 
  -4  10 -13    1.75    1.11 
  -4  11 -11    8.33    1.23 
  -4  12  -8    5.24    1.12 
  -4  13  -4    8.14    1.11 
  -4  13  -3   -0.59    0.86 
  -4  14   2    1.12    0.80 
  -4  14   3    3.66    0.88 
  -4  14   4    4.67    1.01 
  -3   2 -20    0.18    0.81 
  -3   4 -18   19.80    1.51 
  -3   5 -17   22.94    1.64 
  -3   6 -16    1.62    1.00 
  -3   7 -14    5.69    1.15 
  -3   9 -10   -0.20    0.96 
  -3  10  -8    5.15    0.92 
  -3  12   1   13.23    1.20 
  -2   2 -15   26.48    1.47 
  -2   3 -14    8.16    1.04 
  -2   4 -13    3.78    0.99 
  -2   5 -12    2.53    0.98 
  -2   6 -10   -1.04    0.94 
  -2   7  -8   -0.20    0.95 
  -2   8  -6    1.05    0.94 
  -2  10   2   26.55    1.44 
  -2  10   3    2.15    0.84 
  -1   4  -6    9.99    0.91 
  -1   5  -4    0.07    0.72 
  -1   6  -1    9.54    0.99 
   0  -3  -1    0.03    0.32 
  -7   3 -30   -1.60    0.81 
  -6   3 -28    2.37    0.86 
  -6   4 -27    0.05    0.97 
  -6   8 -23   -0.36    1.01 
  -6  10 -20    1.02    0.96 
  -6  11 -18   10.59    1.48 
  -6  12 -15    6.04    1.25 
  -6  13 -13   13.21    1.58 
  -6  15  -5    0.25    1.00 
  -6  16   0   12.39    1.48 
  -6  16   1    2.86    1.08 
  -6  16   2    1.31    1.10 
  -5   2 -26    2.50    0.97 
  -5   4 -25   -0.25    0.88 
  -5   5 -24   18.38    1.53 
  -5   8 -20    3.63    1.16 
  -5  11 -14   -0.24    1.06 
  -5  12 -12    4.94    1.21 
  -5  13  -9    0.76    0.79 
  -5  14  -4   -0.49    0.90 
  -5  15   1    0.95    0.86 
  -5  15   2   -0.07    0.82 
  -5  15   3    0.40    0.94 
  -4   2 -23    5.47    0.99 
  -4   7 -18    8.59    1.21 
  -4  10 -12    0.19    0.97 
  -4  11 -10    0.67    1.04 
  -4  13  -2    0.51    0.89 
  -4  14   5   -0.34    0.72 
  -4  14   6    0.43    0.82 
  -4  14   7    2.85    0.87 
  -3   6 -15    3.67    1.07 
  -3   8 -12    0.34    0.81 
  -3   9  -9    2.40    1.03 
  -3  10  -7    5.46    0.92 
  -3  10  -6   -0.45    0.90 
  -3  12   2    5.97    0.95 
  -3  12   3   -0.84    0.73 
  -2   5 -11   28.10    1.76 
  -2   8  -5    1.98    0.93 
  -2  10   4    3.12    0.77 
  -2  10   5   24.24    1.43 
  -1  -1 -10    0.88    0.41 
  -1   1  -9    0.00    0.52 
  -1   2  -8   51.30    1.93 
  -1   3  -7    0.28    0.66 
  -1   7   4    5.12    0.75 
  -8   3 -31    2.14    0.88 
  -7   2 -30    2.07    0.82 
  -7   4 -29    8.95    1.21 
  -7   5 -28   -0.62    0.94 
  -7   6 -27    0.15    0.94 
  -7   7 -26   -0.39    0.99 
  -6   2 -28    0.53    0.77 
  -6   5 -26    3.07    1.06 
  -6   6 -25   24.05    1.87 
  -6   8 -22   10.67    1.34 
  -6   9 -21    0.90    0.81 
  -6  10 -19    6.72    1.29 
  -6  11 -17    4.93    1.24 
  -6  12 -14    0.91    1.02 
  -6  13 -12   -1.37    0.95 
  -6  13 -11    5.23    1.16 
  -6  15  -4    0.91    1.04 
  -6  15  -3    2.30    1.08 
  -6  16   3    4.53    1.11 
  -6  16   4    1.51    0.89 
  -5   3 -25    9.31    1.13 
  -5   4 -24    0.76    0.88 
  -5   5 -23    8.08    1.13 
  -5   7 -21    0.17    0.95 
  -5   8 -19    1.05    0.99 
  -5   9 -18    9.95    1.14 
  -5  10 -16   12.09    1.27 
  -5  11 -13    1.25    1.07 
  -5  12 -11    2.38    0.87 
  -5  12 -10    1.29    0.99 
  -5  14  -3    4.30    1.06 
  -5  14  -2    1.20    0.97 
  -5  15   4    6.05    1.06 
  -5  15   5    1.11    0.97 
  -5  15   6   -0.35    0.86 
  -4   3 -22    3.98    0.96 
  -4   4 -21    0.91    0.91 
  -4   6 -19    4.45    1.07 
  -4   7 -17    2.51    1.04 
  -4   8 -16   -1.87    0.77 
  -4   9 -14   -0.42    0.80 
  -4  10 -11    4.87    1.13 
  -4  11  -9    0.19    0.78 
  -4  11  -8    1.50    0.97 
  -4  13  -1    8.57    1.14 
  -4  13   0   17.39    1.45 
  -4  14   8   -0.66    0.65 
  -4  14   9    9.47    1.09 
  -4  14  10    1.72    0.83 
  -4  14  11    1.94    0.80 
  -3   2 -19   37.96    2.13 
  -3   4 -17    5.40    1.05 
  -3   5 -16    0.34    0.95 
  -3   7 -13   -0.12    0.98 
  -3   8 -11   22.70    1.71 
  -3   9  -8    0.81    0.94 
  -3  10  -5   -1.43    0.89 
  -3  11  -2    5.92    1.02 
  -3  11  -1    0.08    0.83 
  -3  12   4    3.78    0.84 
  -3  12   5    0.20    0.81 
  -3  12   6    5.24    0.94 
  -2   2 -14    3.42    0.87 
  -2   3 -13    8.54    1.03 
  -2   4 -12   -1.98    0.89 
  -2   6  -9    3.66    1.02 
  -2   7  -7   25.44    1.46 
  -2   8  -4    4.04    0.97 
  -2  10   6    1.32    0.76 
  -2  10   7    1.41    0.72 
  -1   4  -5   86.38    3.08 
  -1   5  -3   23.45    1.09 
  -1   6   0    0.94    0.66 
  -1   7   5   11.31    0.83 
  -8   2 -31    9.86    1.22 
  -7   3 -29   14.11    1.35 
  -7   4 -28   -0.79    0.90 
  -7   5 -27    1.98    0.91 
  -7   6 -26    4.31    1.13 
  -7   7 -25    1.31    0.94 
  -7   9 -22   -0.55    1.03 
  -6   3 -27    6.38    1.07 
  -6   4 -26    3.14    1.00 
  -6   5 -25    2.68    1.06 
  -6   6 -24    5.12    1.14 
  -6   9 -20    1.55    1.08 
  -6  10 -18    1.56    1.09 
  -6  11 -16   22.35    1.98 
  -6  12 -13   -0.15    1.06 
  -6  13 -10   -0.62    1.02 
  -6  14  -7    0.99    1.02 
  -6  14  -6   -0.42    0.96 
  -6  15  -2    2.34    1.08 
  -6  15  -1    1.35    1.06 
  -6  16   5   -0.49    0.89 
  -6  16   6    0.91    0.88 
  -5   2 -25    0.49    0.81 
  -5   7 -20   -0.04    0.96 
  -5   9 -17    0.37    1.00 
  -5  10 -15    6.07    1.02 
  -5  11 -12    2.72    1.06 
  -5  12  -9   -0.64    0.96 
  -5  14  -1    1.38    0.91 
  -5  15   7    2.81    0.89 
  -4   2 -22    5.84    0.99 
  -4   6 -18    0.44    0.96 
  -4   8 -15    0.77    1.01 
  -4   9 -13   19.47    1.68 
  -4  10 -10   15.19    1.51 
  -4  11  -7    8.05    1.17 
  -4  12  -4    0.25    0.89 
  -4  13   1    6.76    1.05 
  -4  13   2   -0.07    0.81 
  -3   6 -14   10.08    1.27 
  -3   7 -12   11.72    1.35 
  -3   8 -10    9.64    1.26 
  -3  11   0    1.92    0.84 
  -2   5 -10    2.35    0.97 
  -2   6  -8    0.00    0.94 
  -2   7  -6    1.71    0.94 
  -2   8  -3   12.49    1.19 
  -2   9   1    0.28    0.77 
  -1   3  -6    0.84    0.63 
  -1   5  -2   75.64    2.88 
  -1   6   1    8.52    0.79 
  -6   8 -21   14.64    1.37 
  -3   5 -15    0.97    0.80 
  -3   9  -7    1.53    0.79 
 -12  -8   7    0.46    1.27 
 -12  -7   6    1.02    1.22 
 -12  -6   5   -1.43    1.23 
 -12  -4   2    3.75    1.41 
 -12  -4   3    0.43    1.06 
 -12  -3   1    0.85    1.17 
 -12  -2  -1    0.06    1.27 
 -12  -1  -3    0.50    1.29 
 -12   0  -6    1.70    1.29 
 -12   1  -9   -1.64    1.07 
 -12   2 -14    0.91    1.17 
 -12   3 -18   -1.49    1.09 
 -11 -10  11    3.62    1.23 
 -11  -9  10    0.89    1.09 
 -11  -7   9    2.22    1.17 
 -11  -6   8   -0.32    0.82 
 -11  -3   4    0.80    1.01 
 -11  -2   2    0.44    1.20 
 -11  -1   0    2.13    1.24 
 -11   0  -3    0.76    1.20 
 -11   0  -2   14.61    1.62 
 -11   1  -5    0.17    1.15 
 -11   2  -9   -0.41    1.11 
 -11   2  -8    1.21    0.99 
 -11   3 -13   -1.26    1.00 
 -11   3 -12    0.67    1.07 
 -11   4 -19    0.22    0.97 
 -11   4 -18    1.57    1.04 
 -10  -9  12   -0.56    0.96 
 -10  -4   7   10.69    1.47 
 -10  -2   4    5.24    1.26 
 -10  -1   2    3.86    1.20 
 -10   0   0   18.30    1.74 
 -10   1  -2    0.58    0.81 
 -10   2  -5    0.96    1.06 
 -10   4 -14    4.16    1.04 
 -10   4 -13   -0.44    0.94 
 -10   5 -21   -0.40    1.04 
 -10   5 -20    1.85    0.95 
 -10   5 -19    0.94    0.93 
  -9 -10  14    2.90    0.85 
  -9  -8  13    2.09    0.85 
  -9  -7  12    3.05    1.00 
  -9  -6  11   -0.03    0.88 
  -9  -5  10   -1.54    0.90 
  -9  -4   9    1.01    0.88 
  -9  -2   6    2.81    0.98 
  -9  -1   4    2.36    0.99 
  -9   0   2    2.36    1.06 
  -9   1   0   -0.47    0.74 
  -9   2  -3    0.60    0.97 
  -9   3  -6    8.68    1.15 
  -9   4 -10    0.40    0.82 
  -9   5 -16    1.76    1.00 
  -9   5 -15    0.37    0.80 
  -9   6 -24    0.40    0.79 
  -9   6 -23    2.97    0.87 
  -8  -8  14    3.29    0.73 
  -8  -7  13    5.64    0.93 
  -8  -6  12    2.94    0.97 
  -8  -5  11   17.16    1.41 
  -8  -4  10   14.63    1.28 
  -8  -2   7    3.42    0.90 
  -8   1   1    3.75    0.95 
  -8   2  -1   -0.11    0.65 
  -8   3  -4    0.39    0.78 
  -8   4  -8    2.25    0.80 
  -8   5 -13   23.40    1.71 
  -8   5 -12   -0.77    0.79 
  -8   6 -19   -0.76    0.65 
 -12  -8   6    1.87    1.31 
 -12  -7   5   -1.48    1.20 
 -12  -6   4    6.11    1.52 
 -12  -4   1    5.51    1.51 
 -12  -3   0    1.72    1.32 
 -12  -2  -2   -0.85    1.25 
 -12  -1  -5   -0.84    1.25 
 -12  -1  -4    2.79    1.19 
 -12   0  -8    0.55    1.25 
 -12   0  -7   -0.20    1.25 
 -12   1 -11    1.08    1.26 
 -12   1 -10   -0.61    1.12 
 -12   2 -16   -0.23    1.15 
 -12   2 -15    3.36    1.27 
 -11 -10  10    1.85    1.09 
 -11  -8   9   -0.23    1.09 
 -11  -7   8    0.96    1.16 
 -11  -6   7    7.35    1.37 
 -11  -5   6    6.47    1.22 
 -11  -3   3   -1.75    1.08 
 -11  -1  -1    0.23    1.08 
 -11   0  -4    4.47    1.35 
 -11   1  -7   -2.71    0.99 
 -11   1  -6    0.22    1.07 
 -11   2 -10    0.08    1.13 
 -11   3 -15    0.17    1.02 
 -11   3 -14    1.89    1.01 
 -11   4 -23   -0.41    1.06 
 -11   4 -22    2.59    1.04 
 -11   4 -21    2.06    1.03 
 -11   4 -20    0.69    0.99 
 -10 -10  12    2.33    1.11 
 -10  -8  11    3.10    1.09 
 -10  -7  10   -0.24    0.91 
 -10  -6   9    1.93    1.02 
 -10  -5   8    4.30    1.17 
 -10  -3   5    0.73    1.09 
 -10  -2   3    9.20    1.34 
 -10  -1   1    5.93    1.30 
 -10   0  -1    0.35    1.01 
 -10   1  -4    1.13    1.01 
 -10   1  -3   -0.30    0.81 
 -10   2  -7    3.96    1.18 
 -10   2  -6    0.98    0.81 
 -10   4 -16    1.88    1.06 
 -10   4 -15   -0.04    0.90 
 -10   5 -25    2.78    1.17 
 -10   5 -24   -1.18    1.04 
 -10   5 -23   -0.01    0.97 
 -10   5 -22   -0.82    0.88 
  -9  -9  13    1.27    0.85 
  -9  -8  12    2.20    1.04 
  -9  -4   8    3.71    0.99 
  -9  -2   5    2.26    0.99 
  -9  -1   3    4.75    1.08 
  -9   0   1    1.43    1.02 
  -9   1  -1   -0.63    0.91 
  -9   2  -4    6.39    1.18 
  -9   3  -7    3.33    0.96 
  -9   4 -12    1.99    0.90 
  -9   4 -11    1.76    0.84 
  -9   5 -18    1.81    1.03 
  -9   5 -17   -0.95    0.86 
  -8  -9  14    0.40    0.79 
  -8  -3   8   17.04    1.40 
  -8  -1   5    0.89    0.70 
  -8   0   3    0.03    0.67 
  -8   2  -2    2.05    0.87 
  -8   3  -5    1.45    0.88 
  -8   4  -9    1.17    0.78 
  -8   5 -14    8.51    1.08 
  -8   6 -22    0.17    0.76 
  -8   6 -21    5.27    0.89 
  -8   6 -20    0.69    0.75 
 -12  -8   5    2.64    1.33 
 -12  -7   4   -0.11    1.26 
 -12  -6   3    1.03    1.31 
 -12  -4   0   10.31    1.75 
 -12  -3  -1    2.05    1.17 
 -12  -2  -4    0.93    1.33 
 -12  -2  -3    0.05    1.20 
 -12  -1  -6   -0.88    1.27 
 -12   0  -9   -0.17    1.27 
 -12   1 -12    8.21    1.53 
 -12   2 -18   -0.35    1.11 
 -12   2 -17    2.17    1.21 
 -11 -11  10    0.77    1.15 
 -11  -9   9    0.81    1.10 
 -11  -8   8    3.02    1.22 
 -11  -7   7   -2.01    1.15 
 -11  -6   6    4.29    1.30 
 -11  -5   5    0.97    1.19 
 -11  -4   3   -0.30    1.20 
 -11  -3   2   -1.40    1.18 
 -11  -2   0   -0.76    1.19 
 -11  -1  -2   -2.02    0.99 
 -11   0  -5    0.03    1.16 
 -11   1  -8    0.32    1.15 
 -11   3 -17    1.02    1.10 
 -11   3 -16    1.37    1.05 
 -11   4 -25    1.09    1.02 
 -11   4 -24    0.30    0.95 
 -10 -11  12    0.79    1.04 
 -10  -9  11    4.37    1.18 
 -10  -8  10   -0.65    1.02 
 -10  -7   9    3.85    1.16 
 -10  -6   8    3.58    1.20 
 -10  -5   7    0.22    0.97 
 -10  -3   4    0.16    1.01 
 -10  -2   2    0.08    1.11 
 -10  -1   0    0.66    1.14 
 -10   0  -2    1.63    1.04 
 -10   1  -5   -1.16    1.07 
 -10   2  -8   -0.62    0.95 
 -10   3 -12    0.34    0.98 
 -10   3 -11   -1.01    0.73 
 -10   4 -18    0.51    1.10 
 -10   4 -17    4.65    1.09 
 -10   5 -27    0.09    0.94 
 -10   5 -26    0.73    0.94 
  -9 -10  13    0.09    0.81 
  -9  -7  11   -0.40    0.89 
  -9  -6  10    4.65    1.07 
  -9  -5   9    1.55    0.93 
  -9  -2   4    5.26    1.11 
  -9   0   0   -0.78    0.91 
  -9   1  -2    2.17    0.98 
  -9   2  -5    1.88    1.03 
  -9   4 -13   -1.23    0.82 
  -9   5 -20    1.31    0.97 
  -9   5 -19   -1.93    0.83 
  -8  -8  13   -0.82    0.71 
  -8  -7  12    2.07    0.83 
  -8  -6  11    4.62    1.01 
  -8  -5  10   -0.50    0.84 
  -8  -4   9    1.93    0.85 
  -8  -2   6    6.38    1.03 
  -8  -1   4    0.78    0.84 
  -8   0   2    3.51    0.94 
  -8   1   0    6.65    0.90 
  -8   2  -3    3.18    1.01 
  -8   3  -6    0.57    0.80 
  -8   4 -10   12.83    1.22 
  -8   5 -15    4.94    0.90 
  -8   6 -23    2.16    0.75 
 -12  -5   1   -0.06    1.28 
 -12  -4  -1    3.54    1.46 
 -12  -3  -3    4.03    1.47 
 -12  -3  -2   -1.29    0.94 
 -12  -2  -5    2.47    1.41 
 -12  -1  -8   -0.41    1.28 
 -12  -1  -7    4.39    1.46 
 -12   0 -11   -1.19    1.25 
 -12   0 -10   -1.01    1.25 
 -11 -11   9    1.96    1.21 
 -11 -10   9    2.82    1.10 
 -11  -9   8    2.73    1.25 
 -11  -8   7    3.11    1.28 
 -11  -7   6   -1.61    1.09 
 -11  -6   5   -1.39    1.09 
 -11  -4   2    1.16    1.24 
 -11  -3   1    0.77    1.22 
 -11  -2  -1    1.56    1.24 
 -11  -1  -4    2.87    1.31 
 -11  -1  -3   -0.75    1.12 
 -11   0  -6    7.42    1.46 
 -11   1 -10    0.55    1.15 
 -11   1  -9    0.56    1.14 
 -11   2 -14    1.18    1.10 
 -11   3 -20    0.42    1.26 
 -11   3 -19    2.54    1.14 
 -11   3 -18   -0.53    1.05 
 -10 -11  11    1.68    1.33 
 -10 -10  11    1.97    1.06 
 -10  -9  10    0.26    1.00 
 -10  -8   9    0.40    1.21 
 -10  -5   6    1.33    1.00 
 -10  -3   3    1.05    1.03 
 -10  -1  -1    4.41    1.20 
 -10   0  -3    0.82    1.03 
 -10   1  -6    7.85    1.28 
 -10   2  -9    3.89    1.19 
 -10   3 -14   -0.44    0.97 
 -10   3 -13   -0.56    0.98 
 -10   4 -20    8.72    1.27 
 -10   4 -19   -0.96    0.93 
  -9  -9  12    1.60    0.94 
  -9  -8  11    5.77    1.08 
  -9  -7  10    4.05    1.07 
  -9  -6   9    4.45    1.10 
  -9  -5   8    6.74    1.14 
  -9  -4   7    6.82    1.19 
  -9  -3   5    0.82    0.94 
  -9  -1   2    2.13    0.83 
  -9   1  -3    4.77    1.08 
  -9   2  -6    2.05    0.95 
  -9   4 -15    1.02    0.96 
  -9   4 -14    1.65    0.91 
  -9   5 -22   -0.39    0.93 
  -9   5 -21    0.53    0.82 
  -8  -9  13   -0.12    0.83 
  -8  -4   8    0.82    0.83 
  -8  -2   5    7.37    1.07 
  -8  -1   3    0.52    0.94 
  -8   0   1    4.65    1.01 
  -8   1  -1    0.31    0.84 
  -8   2  -4   21.02    1.58 
  -8   3  -7    7.28    1.04 
  -8   4 -11    3.26    0.87 
  -8   5 -17    2.20    0.86 
  -8   5 -16   -0.46    0.75 
  -7   6 -22    2.07    0.72 
  -7   6 -21    0.03    0.59 
 -12  -8   4    0.49    1.24 
 -12  -7   3    2.46    1.14 
 -12  -5   0    2.23    1.36 
 -12  -4  -2    2.45    1.41 
 -12  -3  -4    0.41    1.34 
 -12  -2  -6    1.35    1.33 
 -12  -1  -9   -0.57    1.28 
 -12   0 -12    1.34    1.28 
 -12   1 -17    1.22    1.23 
 -12   1 -16   -0.44    1.20 
 -11 -10   8    2.50    1.19 
 -11  -9   7   11.55    1.67 
 -11  -8   6   -0.10    1.20 
 -11  -7   5    0.55    1.14 
 -11  -6   4    2.98    1.28 
 -11  -4   1    0.03    1.21 
 -11  -3   0   -1.18    1.20 
 -11  -2  -2    3.48    1.35 
 -11  -1  -5    3.84    1.35 
 -11   0  -8    1.23    1.13 
 -11   0  -7    0.66    1.19 
 -11   1 -11    1.94    1.19 
 -11   2 -16    4.01    1.22 
 -11   2 -15    0.49    1.10 
 -11   3 -23    0.11    1.20 
 -11   3 -22    0.52    1.01 
 -11   3 -21    2.23    1.13 
 -10 -10  10    0.14    1.04 
 -10  -7   8   13.41    1.63 
 -10  -6   7   -0.11    0.97 
 -10  -3   2    0.68    1.13 
 -10  -2   1    0.79    0.86 
 -10  -1  -2    0.45    1.04 
 -10   0  -4    0.41    1.12 
 -10   1  -7    1.25    1.11 
 -10   2 -10    1.91    1.15 
 -10   3 -15    0.02    0.97 
 -10   4 -23   -0.35    1.05 
 -10   4 -22   -0.04    0.93 
 -10   4 -21    0.82    0.96 
  -9 -10  12    3.06    0.94 
  -9  -9  11   -0.46    1.06 
  -9  -2   3    2.25    0.99 
  -9  -1   1   -0.46    1.01 
  -9   0  -1    2.14    0.82 
  -9   1  -4    2.63    1.00 
  -9   2  -7    0.96    0.99 
  -9   3 -11    0.25    0.92 
  -9   4 -16    1.96    0.91 
  -9   5 -26   -0.86    0.96 
  -9   5 -25   -0.25    0.90 
  -9   5 -24    3.90    0.96 
  -9   5 -23    1.59    0.81 
  -8 -10  13   -0.35    0.78 
  -8  -8  12    2.16    0.84 
  -8  -7  11    1.92    0.84 
  -8  -6  10    3.09    0.97 
  -8  -5   9    2.26    0.96 
  -8   1  -2    0.98    0.93 
  -8   2  -5    3.07    0.92 
  -8   4 -13    0.00    0.94 
  -8   4 -12    0.83    0.78 
  -8   5 -19    1.28    0.86 
  -8   5 -18    3.13    0.88 
 -12  -8   3    3.55    1.39 
 -12  -7   2    3.21    1.34 
 -12  -5  -1    1.05    1.34 
 -12  -4  -3    0.79    1.25 
 -12  -3  -5    1.62    1.38 
 -12  -2  -8    0.87    1.33 
 -12  -2  -7    3.80    1.47 
 -12  -1 -11    1.61    1.36 
 -12  -1 -10    1.47    1.21 
 -12   0 -14    1.47    1.26 
 -12   0 -13    1.60    1.10 
 -12   1 -19   -0.56    1.15 
 -12   1 -18    0.05    1.17 
 -11 -11   8    1.92    1.15 
 -11 -10   7   -0.01    1.12 
 -11  -6   3   -0.19    1.22 
 -11  -4   0    2.05    1.28 
 -11  -2  -3    0.60    1.06 
 -11  -1  -6    2.21    1.26 
 -11   0  -9   -0.20    1.17 
 -11   1 -12   -1.96    1.11 
 -11   2 -18   -0.84    1.04 
 -11   2 -17    1.40    1.10 
 -11   3 -25    0.11    0.98 
 -11   3 -24    2.42    1.09 
 -10 -11  10   -0.74    1.09 
 -10  -9   9    1.93    1.12 
 -10  -8   8   -0.65    1.04 
 -10  -7   7    1.29    1.12 
 -10  -6   6    1.00    1.09 
 -10  -5   5    1.38    0.86 
 -10  -4   3    2.10    1.10 
 -10  -2   0    5.77    1.08 
 -10  -1  -3    1.56    1.07 
 -10   0  -5   -0.43    1.02 
 -10   1  -8    0.33    1.00 
 -10   3 -17   12.36    1.44 
 -10   3 -16   -1.08    0.92 
 -10   4 -27    1.56    1.23 
 -10   4 -26    1.51    1.01 
 -10   4 -25    0.66    0.98 
 -10   4 -24    2.48    1.01 
  -9 -11  12    1.18    0.88 
  -9 -10  11    2.15    1.04 
  -9  -8  10    0.75    0.93 
  -9  -7   9    1.41    0.95 
  -9  -6   8    8.25    1.26 
  -9  -5   7   12.54    1.38 
  -9  -3   4    4.78    1.10 
  -9  -2   2    0.70    0.96 
  -9  -1   0   -1.24    1.01 
  -9   0  -2    2.13    0.82 
  -9   1  -5    1.50    1.04 
  -9   2  -8    0.05    0.90 
  -9   3 -12   -0.25    0.83 
  -9   4 -18    1.55    0.97 
  -9   4 -17    1.87    0.88 
  -8  -9  12    1.37    0.81 
  -8  -5   8    6.38    1.15 
  -8  -4   7    4.01    1.00 
  -8  -2   4   23.37    1.68 
  -8  -1   2    0.88    0.86 
  -8   0   0   30.30    1.95 
  -8   1  -3    0.17    0.91 
  -8   2  -6    7.05    1.03 
  -8   4 -14   -1.46    0.80 
  -8   5 -21    2.94    0.90 
  -8   5 -20   12.64    1.20 
 -12  -8   2    2.16    1.35 
 -12  -7   1    1.47    1.28 
 -12  -6  -1   -0.08    1.36 
 -12  -5  -2    0.37    1.32 
 -12  -4  -4    5.57    1.58 
 -12  -3  -6    2.63    1.44 
 -12  -2  -9   -3.12    1.27 
 -12  -1 -12   10.78    1.80 
 -11 -11   7   -0.22    1.12 
 -11 -10   6    2.03    1.45 
 -11  -9   6   -0.04    1.17 
 -11  -8   5    8.27    1.56 
 -11  -7   4    1.94    1.22 
 -11  -5   1   -1.41    1.20 
 -11  -4  -1   -0.25    1.24 
 -11  -3  -2    0.18    0.94 
 -11  -2  -5   -0.52    1.22 
 -11  -2  -4   -1.26    1.01 
 -11  -1  -7    1.13    1.23 
 -11   0 -10    1.51    1.21 
 -11   2 -20   -0.27    1.10 
 -11   2 -19   -2.12    1.07 
 -10 -12  10   -1.58    1.07 
 -10 -11   9   -1.80    1.23 
 -10 -10   9    0.94    1.10 
 -10  -9   8   -0.88    1.08 
 -10  -8   7    0.65    1.06 
 -10  -7   6    1.51    1.08 
 -10  -6   5    0.00    1.02 
 -10  -4   2    4.08    1.19 
 -10  -3   1    5.81    1.07 
 -10  -2  -1    1.62    1.00 
 -10  -1  -4   -1.25    1.01 
 -10   0  -6    2.01    1.09 
 -10   1 -10    3.56    1.22 
 -10   1  -9    3.43    1.13 
 -10   2 -14    3.68    1.10 
 -10   3 -19    3.44    1.12 
 -10   3 -18    0.17    0.99 
 -10   4 -29    0.96    1.02 
 -10   4 -28    6.93    1.25 
  -9 -11  11    0.05    0.99 
  -9  -9  10    8.11    1.26 
  -9  -8   9    3.97    1.15 
  -9  -7   8    3.49    1.17 
  -9  -6   7   -1.02    0.91 
  -9  -5   6    2.72    1.09 
  -9  -3   3    9.22    1.29 
  -9  -2   1   11.21    1.37 
  -9  -1  -1    0.42    0.97 
  -9   0  -3    1.38    0.96 
  -9   1  -6    2.39    0.99 
  -9   2  -9   -2.00    0.85 
  -9   3 -14    5.11    1.04 
  -9   3 -13    4.54    1.01 
  -9   4 -20    0.55    0.91 
  -9   4 -19   -1.71    0.89 
  -8 -10  12    2.19    0.91 
  -8  -8  11    7.13    1.06 
  -8  -7  10    3.81    0.94 
  -8  -6   9    2.63    0.95 
  -8  -3   5    1.79    0.90 
  -8  -2   3    4.38    0.98 
  -8  -1   1    3.14    1.03 
  -8   0  -1   -1.52    0.83 
  -8   1  -4    1.83    0.97 
  -8   2  -7    2.40    0.88 
  -8   3 -10    7.23    1.02 
  -8   4 -15    0.16    0.81 
  -8   5 -23    0.20    0.84 
  -8   5 -22    3.62    0.85 
 -12  -8   1    1.03    1.34 
 -12  -6  -2   -0.20    1.35 
 -12  -5  -4    0.22    1.37 
 -12  -5  -3   -0.72    1.25 
 -12  -4  -6    6.51    1.54 
 -12  -4  -5    3.38    1.31 
 -12  -3  -8    3.55    1.51 
 -12  -3  -7    4.34    1.34 
 -12  -2 -11    3.97    1.46 
 -12  -2 -10    3.98    1.51 
 -12  -1 -14    1.84    1.32 
 -12  -1 -13   -0.53    1.07 
 -12   0 -19    0.75    1.22 
 -12   0 -18    0.55    1.22 
 -11 -11   6    0.49    1.15 
 -11  -9   5   -0.13    1.21 
 -11  -8   4   -1.14    1.16 
 -11  -7   3    0.27    1.19 
 -11  -5   0   -1.70    1.12 
 -11  -4  -2    0.72    1.15 
 -11  -3  -4   -1.21    1.27 
 -11  -3  -3    0.98    1.09 
 -11  -2  -6   -1.02    1.22 
 -11  -1  -9    0.62    1.22 
 -11  -1  -8    0.97    1.23 
 -11   0 -12    0.53    1.19 
 -11   0 -11    0.37    1.11 
 -11   1 -16   -0.94    1.09 
 -11   2 -23    1.16    1.10 
 -11   2 -22    0.61    1.09 
 -11   2 -21    1.61    1.13 
 -10 -12   9   -0.66    1.14 
 -10 -10   8   -1.06    1.06 
 -10  -9   7    8.97    1.62 
 -10  -6   4    7.55    1.38 
 -10  -3   0    1.27    1.18 
 -10  -2  -2    2.12    1.20 
 -10  -1  -5    1.38    1.08 
 -10   0  -7   -1.57    1.09 
 -10   1 -11    6.50    1.24 
 -10   2 -15    2.35    1.02 
 -10   3 -22    1.10    1.03 
 -10   3 -21    1.83    1.01 
 -10   3 -20    1.17    1.01 
  -9 -10  10    4.46    1.10 
  -9  -5   5    1.27    0.97 
  -9  -3   2    7.39    1.21 
  -9  -2   0    0.80    1.07 
  -9  -1  -2    1.85    1.11 
  -9   0  -4   -0.08    1.01 
  -9   1  -7    2.24    1.07 
  -9   3 -15    2.71    1.04 
  -9   4 -23    0.00    0.94 
  -9   4 -22    1.89    0.89 
  -9   4 -21   -0.07    0.88 
  -8  -9  11   -0.64    0.80 
  -8  -8  10   -1.12    0.92 
  -8  -6   8   -1.00    1.00 
  -8  -5   7    7.43    1.06 
  -8  -3   4   -0.67    0.85 
  -8   0  -2    3.23    0.96 
  -8   2  -8    0.01    0.82 
  -8   3 -12   23.94    1.66 
  -8   3 -11    4.24    0.92 
  -8   4 -17    5.57    1.00 
  -8   4 -16    3.46    0.91 
  -8   5 -25   12.95    1.20 
  -8   5 -24    6.43    0.97 
  -7   5 -20    1.59    0.78 
 -12  -8   0    0.58    1.32 
 -12  -6  -3   -0.36    1.37 
 -12  -5  -5   -0.03    1.39 
 -12  -4  -7    1.53    1.40 
 -12  -3  -9    3.21    1.49 
 -12  -2 -12    1.32    1.33 
 -12  -1 -16   -0.10    1.30 
 -12  -1 -15    1.33    1.31 
 -11 -11   5    2.87    1.50 
 -11 -10   5   -1.62    1.18 
 -11  -9   4    4.29    1.43 
 -11  -8   3    0.78    1.22 
 -11  -7   2    3.12    1.34 
 -11  -5  -1    1.07    1.30 
 -11  -4  -3    0.55    1.28 
 -11  -3  -5    3.86    1.45 
 -11  -2  -7    4.23    1.41 
 -11  -1 -10   -1.72    1.09 
 -11   0 -14   -0.26    1.18 
 -11   0 -13   -0.66    1.15 
 -11   1 -19   -0.12    1.10 
 -11   1 -18    0.72    1.03 
 -11   1 -17   -0.92    0.93 
 -11   2 -26    2.81    1.16 
 -11   2 -25   -0.49    1.06 
 -11   2 -24    0.16    1.07 
 -10 -13   9    0.06    1.04 
 -10 -11   8    1.26    1.10 
 -10 -10   7   -1.24    1.24 
 -10  -8   6    0.15    1.03 
 -10  -7   5    2.04    1.08 
 -10  -4   1    0.80    0.88 
 -10  -3  -1    3.87    1.31 
 -10  -2  -3   12.44    1.66 
 -10  -1  -6    9.52    1.40 
 -10   0  -9   -0.44    1.03 
 -10   0  -8    2.76    0.94 
 -10   1 -12    2.20    1.14 
 -10   2 -17    6.76    1.18 
 -10   2 -16    0.44    1.04 
 -10   3 -26    1.09    1.08 
 -10   3 -25    1.98    1.01 
 -10   3 -24    0.09    0.96 
 -10   3 -23    0.57    0.98 
  -9 -11  10    2.50    1.04 
  -9  -9   9   11.03    1.45 
  -9  -8   8   -0.70    1.04 
  -9  -7   7    3.24    1.13 
  -9  -6   6    0.55    0.93 
  -9  -4   3    1.54    1.06 
  -9  -1  -3    4.58    1.22 
  -9   0  -5    0.07    1.04 
  -9   1  -8   -0.37    0.91 
  -9   3 -17    7.55    1.10 
  -9   3 -16   -0.03    0.86 
  -9   4 -27    5.03    1.18 
  -9   4 -26    3.48    1.14 
  -9   4 -25   -0.09    0.80 
  -9   4 -24    0.15    0.81 
  -8 -10  11    1.84    0.95 
  -8  -7   9    0.79    0.92 
  -8  -2   2    3.75    0.84 
  -8  -1   0    5.03    0.88 
  -8   0  -3    3.50    0.98 
  -8   1  -5   -0.51    0.70 
  -8   2  -9    3.86    0.95 
  -8   3 -13    0.61    0.88 
  -8   4 -19    1.68    0.98 
  -8   4 -18    0.03    0.80 
  -7   5 -22   -0.62    0.72 
  -7   5 -21    0.20    0.69 
 -12  -8  -1    3.00    1.27 
 -12  -7  -3    2.37    1.45 
 -12  -6  -4    6.63    1.65 
 -12  -5  -6    0.39    1.39 
 -12  -4  -8    0.33    1.38 
 -12  -3 -11    0.41    1.36 
 -12  -3 -10   -0.21    1.29 
 -12  -2 -14    2.70    1.32 
 -12  -2 -13    1.77    1.27 
 -11 -10   4    0.22    1.23 
 -11  -9   3   -1.99    1.21 
 -11  -8   2   -0.10    1.19 
 -11  -7   1    4.49    1.43 
 -11  -5  -2   -0.41    1.25 
 -11  -4  -4    0.90    1.28 
 -11  -3  -6    0.03    1.28 
 -11  -2  -8    4.66    1.43 
 -11  -1 -12    0.08    1.25 
 -11  -1 -11    0.76    1.22 
 -11   1 -21   -0.72    1.12 
 -11   1 -20   -1.18    1.08 
 -10 -13   8   -0.20    1.16 
 -10 -12   8    1.59    1.20 
 -10 -11   7   -0.02    1.24 
 -10  -9   6   -2.89    1.06 
 -10  -8   5   -0.01    1.13 
 -10  -7   4    0.62    1.04 
 -10  -6   3   -0.46    1.04 
 -10  -5   1    1.71    1.09 
 -10  -4   0   -0.64    1.15 
 -10  -3  -2    1.99    1.13 
 -10  -2  -4    2.40    1.25 
 -10  -1  -7   -1.15    1.03 
 -10   0 -10   10.43    1.53 
 -10   2 -19    1.99    1.11 
 -10   2 -18    4.02    1.20 
 -10   3 -30   -0.56    1.02 
 -10   3 -29    0.38    1.05 
 -10   3 -28   13.18    1.57 
 -10   3 -27   -0.31    1.00 
  -9 -12  10   -0.22    0.99 
  -9 -10   9    4.35    1.09 
  -9  -9   8    2.28    1.13 
  -9  -8   7    0.68    1.07 
  -9  -7   6    3.94    1.10 
  -9  -6   5    1.18    0.94 
  -9  -4   2   -0.10    1.05 
  -9  -3   1    3.92    0.93 
  -9  -2  -1    9.89    1.17 
  -9  -1  -4    4.60    1.13 
  -9   0  -6    9.69    1.38 
  -9   1  -9    0.01    0.92 
  -9   2 -14    2.84    0.97 
  -9   2 -13   -0.30    0.94 
  -9   3 -19    0.19    0.91 
  -9   3 -18   -1.18    0.88 
  -9   4 -28   -0.92    0.90 
  -8 -11  11    3.11    1.00 
  -8  -9  10    5.95    1.02 
  -8  -8   9    2.54    0.93 
  -8  -7   8    0.08    0.88 
  -8  -6   7    2.85    1.01 
  -8  -5   6    0.62    0.85 
  -8  -3   3    2.19    0.92 
  -8  -2   1    2.09    0.94 
  -8  -1  -1   -0.03    0.88 
  -8   1  -6    2.89    0.94 
  -8   3 -14    1.68    0.89 
  -8   4 -20    0.31    0.78 
  -7 -10  12    0.29    0.74 
  -7   5 -24   -0.59    0.70 
  -7   5 -23   -1.19    0.64 
 -12  -7  -4    0.80    1.40 
 -12  -6  -6    6.37    1.65 
 -12  -6  -5    0.53    1.31 
 -12  -5  -8   -0.32    1.42 
 -12  -5  -7    2.05    1.47 
 -12  -4 -10    1.86    1.43 
 -12  -4  -9    6.64    1.60 
 -12  -3 -13   -0.59    1.36 
 -12  -3 -12    1.58    1.39 
 -12  -2 -16   -1.71    1.29 
 -12  -2 -15    3.98    1.49 
 -11 -11   4    2.20    1.30 
 -11 -10   3    6.10    1.51 
 -11  -9   2    2.51    1.30 
 -11  -8   1    1.86    1.29 
 -11  -6  -1    1.13    1.27 
 -11  -5  -3    3.07    1.38 
 -11  -4  -5    0.00    1.26 
 -11  -3  -7    2.42    1.39 
 -11  -2 -10   -1.13    1.16 
 -11  -2  -9    2.60    1.16 
 -11  -1 -13    2.50    1.29 
 -11   0 -18    0.34    1.16 
 -11   1 -25    0.80    1.34 
 -11   1 -24    6.90    1.42 
 -11   1 -23    0.43    1.16 
 -11   1 -22    0.68    1.15 
 -10 -12   7    0.79    1.17 
 -10 -10   6    4.16    1.31 
 -10  -9   5    1.55    1.16 
 -10  -8   4   -1.43    1.14 
 -10  -7   3    0.63    1.07 
 -10  -5   0    1.14    1.19 
 -10  -4  -1    2.84    1.16 
 -10  -3  -3    0.75    1.11 
 -10  -2  -5    0.79    0.89 
 -10  -1  -8    0.74    1.08 
 -10   0 -11   -1.46    0.99 
 -10   1 -16   -1.99    1.01 
 -10   2 -22   -0.58    1.00 
 -10   2 -21    0.31    1.03 
 -10   2 -20    2.55    1.13 
  -9 -12   9    2.96    1.24 
  -9 -11   9    3.52    1.03 
  -9 -10   8    1.83    1.17 
  -9  -3   0    1.14    1.09 
  -9  -2  -2   -0.34    1.06 
  -9  -1  -5    0.90    1.09 
  -9   0  -7    2.43    1.03 
  -9   1 -11    8.37    1.21 
  -9   1 -10    0.07    0.76 
  -9   2 -15    1.53    0.98 
  -9   3 -21    3.50    1.00 
  -9   3 -20   -0.43    0.94 
  -8 -10  10   11.64    1.39 
  -8  -5   5    0.58    0.85 
  -8  -3   2    3.90    1.00 
  -8  -2   0    8.52    1.17 
  -8  -1  -2    2.67    0.96 
  -8   0  -4   22.08    1.52 
  -8   1  -7    0.47    0.92 
  -8   3 -15   -0.72    0.79 
  -8   4 -23    4.02    0.99 
  -8   4 -22    1.26    0.83 
  -8   4 -21    9.98    1.11 
 -12  -7  -5    5.09    1.61 
 -12  -6  -7   -0.03    1.30 
 -12  -5  -9   -0.99    1.39 
 -12  -4 -12    1.41    1.41 
 -12  -4 -11    2.56    1.49 
 -12  -3 -15   -0.92    1.38 
 -12  -3 -14    0.27    1.39 
 -12  -2 -18   -0.48    1.30 
 -12  -2 -17    1.16    1.28 
 -11 -11   3    2.85    1.37 
 -11 -10   2    2.06    1.34 
 -11  -9   1   -1.31    1.21 
 -11  -8   0    0.76    1.27 
 -11  -6  -2    8.17    1.41 
 -11  -5  -4    1.00    1.31 
 -11  -4  -6    2.08    1.34 
 -11  -3  -9    1.26    1.29 
 -11  -3  -8    1.38    1.34 
 -11  -2 -11   11.19    1.73 
 -11  -1 -15    1.58    1.24 
 -11  -1 -14    1.11    1.23 
 -11   0 -20   -0.94    1.13 
 -11   0 -19    0.17    1.15 
 -11   1 -26    0.71    1.12 
 -10 -13   7    0.81    1.22 
 -10 -12   6   -1.21    1.25 
 -10 -11   6    0.56    1.11 
 -10 -10   5    6.26    1.34 
 -10  -9   4   -1.14    1.12 
 -10  -8   3   -0.15    1.13 
 -10  -7   2    6.01    1.30 
 -10  -4  -2    0.07    1.16 
 -10  -3  -4   -0.77    1.17 
 -10  -2  -7    3.40    1.31 
 -10  -2  -6   -0.41    0.88 
 -10  -1  -9    1.74    1.18 
 -10   0 -13    0.79    1.02 
 -10   0 -12    1.53    0.86 
 -10   1 -18    0.42    1.05 
 -10   1 -17    1.26    1.07 
 -10   2 -25    0.03    1.03 
 -10   2 -24    4.88    1.17 
 -10   2 -23    1.25    1.04 
  -9 -11   8    2.55    1.23 
  -9  -9   7    7.41    1.27 
  -9  -8   6    5.25    1.14 
  -9  -7   5    4.91    1.13 
  -9  -6   4    1.87    1.00 
  -9  -4   1    0.34    0.99 
  -9  -3  -1    3.08    1.19 
  -9  -2  -3   -0.98    1.06 
  -9  -1  -6    4.63    1.22 
  -9   0  -8    1.23    1.07 
  -9   2 -17    3.48    1.10 
  -9   2 -16    2.27    1.05 
  -9   3 -24    6.69    1.15 
  -9   3 -23   -1.19    0.86 
  -9   3 -22    2.27    1.03 
  -8 -11  10    2.80    1.05 
  -8  -9   9    2.34    0.90 
  -8  -8   8    1.47    0.91 
  -8  -7   7    1.38    0.95 
  -8  -6   6    0.57    0.88 
  -8  -4   3    2.15    0.95 
  -8  -1  -3    1.22    0.91 
  -8   0  -5   -0.64    0.95 
  -8   1  -8    2.40    0.91 
  -8   2 -12   15.24    1.43 
  -8   3 -17   -0.08    0.84 
  -8   3 -16    3.00    0.91 
  -8   4 -26    1.24    0.94 
  -8   4 -25    3.31    1.04 
  -8   4 -24    0.69    0.75 
  -7 -10  11    1.09    0.81 
  -7   4 -19    1.39    0.82 
 -12  -8  -5    0.06    1.40 
 -12  -7  -7   15.23    2.21 
 -12  -7  -6    5.64    1.65 
 -12  -6  -8   -2.35    1.37 
 -12  -5 -11   -0.96    1.42 
 -12  -5 -10    1.16    1.47 
 -12  -4 -13    0.71    1.40 
 -12  -3 -17    1.74    1.29 
 -12  -3 -16    2.63    1.45 
 -11 -11   2   -1.00    1.23 
 -11 -10   1    2.66    1.41 
 -11  -9   0    0.62    1.17 
 -11  -8  -1   -0.85    1.28 
 -11  -6  -4    0.70    1.32 
 -11  -6  -3    0.54    1.12 
 -11  -5  -5    1.64    1.34 
 -11  -4  -7   -0.89    1.28 
 -11  -3 -10   -0.79    1.28 
 -11  -2 -13    2.24    1.33 
 -11  -2 -12    0.17    1.17 
 -11  -1 -16   -0.40    1.18 
 -11   0 -23    0.02    1.17 
 -11   0 -22    5.31    1.35 
 -11   0 -21    0.86    1.14 
 -10 -14   6    1.86    1.51 
 -10 -13   6    0.19    1.20 
 -10 -11   5    0.03    1.13 
 -10 -10   4   -0.14    1.36 
 -10  -7   1   -0.19    1.17 
 -10  -5  -1    1.52    0.92 
 -10  -4  -3    3.96    1.33 
 -10  -3  -5    0.44    1.10 
 -10  -2  -8    0.74    1.11 
 -10  -1 -11    7.90    1.45 
 -10  -1 -10   -1.03    0.86 
 -10   0 -14   -1.02    1.09 
 -10   1 -20   -1.66    1.05 
 -10   1 -19    0.11    1.04 
 -10   2 -30   -1.71    1.00 
 -10   2 -29    0.20    1.05 
 -10   2 -28    1.08    0.98 
 -10   2 -27    2.78    1.09 
 -10   2 -26   12.85    1.57 
  -9 -12   8    1.38    1.05 
  -9 -10   7    6.36    1.31 
  -9  -9   6    0.53    1.03 
  -9  -8   5    1.60    1.09 
  -9  -7   4    2.41    1.02 
  -9  -6   3    2.57    1.13 
  -9  -4   0   -0.54    1.07 
  -9  -3  -2    7.91    1.28 
  -9  -2  -4    7.43    1.26 
  -9  -1  -7    1.12    1.00 
  -9   0 -10    1.15    1.00 
  -9   0  -9    0.31    0.79 
  -9   2 -19    1.90    1.09 
  -9   2 -18   -0.41    0.97 
  -9   3 -29   16.70    1.80 
  -9   3 -28    8.30    1.38 
  -9   3 -27   17.29    1.61 
  -9   3 -26   -0.89    0.93 
  -9   3 -25    1.50    0.95 
  -8 -10   9    2.58    0.98 
  -8  -9   8    0.26    1.07 
  -8  -6   5    2.55    0.96 
  -8  -5   4    1.41    0.90 
  -8  -3   1    0.06    0.98 
  -8  -2  -1    1.00    0.93 
  -8   0  -6   -0.87    0.96 
  -8   1  -9    0.82    0.87 
  -8   2 -13    0.60    0.80 
  -8   3 -19    1.38    1.04 
  -8   3 -18    1.90    0.89 
  -8   4 -28    1.73    0.80 
  -8   4 -27    0.85    0.75 
  -7  -9  10    0.79    0.80 
  -7   4 -20    7.16    0.96 
 -12  -8  -6    0.92    1.44 
 -12  -7  -8    2.27    1.41 
 -12  -6 -10    3.27    1.58 
 -12  -6  -9   -2.84    1.14 
 -12  -5 -12    2.01    1.44 
 -12  -4 -15    2.01    1.49 
 -12  -4 -14    0.82    1.22 
 -12  -3 -18   -0.87    1.35 
 -11 -12   2   -0.06    1.24 
 -11 -11   1   -0.16    1.28 
 -11 -10   0   -1.04    1.25 
 -11  -9  -1    0.73    1.28 
 -11  -7  -3    0.06    1.27 
 -11  -6  -5   -0.93    1.30 
 -11  -5  -7    0.70    1.22 
 -11  -5  -6    6.93    1.39 
 -11  -4  -9    2.44    1.40 
 -11  -4  -8   -0.28    1.11 
 -11  -3 -11    0.80    1.30 
 -11  -2 -15   -1.09    1.26 
 -11  -2 -14   -0.06    1.27 
 -11   0 -26    0.73    1.20 
 -11   0 -25   -0.67    1.15 
 -11   0 -24    0.32    1.18 
 -10 -13   5    2.20    1.42 
 -10 -12   5    0.82    1.12 
 -10 -11   4    2.42    1.21 
 -10  -9   3    0.05    1.19 
 -10  -8   2   -0.82    1.12 
 -10  -6  -1   -0.16    1.09 
 -10  -5  -2    0.26    0.89 
 -10  -4  -4    2.87    1.28 
 -10  -3  -6    5.62    1.11 
 -10  -2  -9    1.02    1.10 
 -10  -1 -12    0.94    1.17 
 -10   1 -22    1.24    1.07 
 -10   1 -21    0.95    1.08 
  -9 -13   8    3.94    1.21 
  -9 -11   7    0.49    0.98 
  -9 -10   6    0.66    1.27 
  -9  -5   1    4.27    1.12 
  -9  -4  -1   -0.34    1.09 
  -9  -3  -3    9.07    1.33 
  -9  -2  -5    0.04    1.02 
  -9  -1  -8    0.38    1.08 
  -9   0 -11   -0.97    0.94 
  -9   1 -15    0.29    0.99 
  -9   2 -21    2.72    1.11 
  -9   2 -20    1.81    1.00 
  -9   3 -31    0.59    0.98 
  -9   3 -30    1.88    1.03 
  -8 -11   9    1.61    0.95 
  -8  -8   7   -0.50    0.96 
  -8  -7   6    3.71    1.05 
  -8  -4   2    7.39    1.12 
  -8  -3   0   24.24    1.78 
  -8  -2  -2    4.88    1.08 
  -8  -1  -4    1.96    0.79 
  -8   0  -7   -1.03    0.95 
  -8   1 -10    8.04    1.11 
  -8   2 -15    8.78    1.15 
  -8   2 -14    0.49    0.92 
  -8   3 -21    0.47    0.95 
  -8   3 -20    1.88    0.95 
  -7 -10  10    4.01    0.97 
  -7   4 -22    0.36    0.77 
  -7   4 -21    0.52    0.73 
 -12  -8  -8    1.02    1.49 
 -12  -8  -7    0.12    1.33 
 -12  -7 -10    5.75    1.69 
 -12  -7  -9    0.36    1.31 
 -12  -6 -12   -2.11    1.43 
 -12  -6 -11    1.17    1.47 
 -12  -5 -14    0.40    1.41 
 -12  -5 -13    1.26    1.22 
 -12  -4 -17    1.09    1.46 
 -12  -4 -16    0.53    1.20 
 -11 -12   1    0.67    1.27 
 -11 -11   0    1.81    1.38 
 -11 -10  -1    0.61    1.32 
 -11  -9  -2    3.19    1.45 
 -11  -7  -4    2.42    1.26 
 -11  -6  -6    2.10    1.40 
 -11  -5  -8    5.51    1.57 
 -11  -4 -10    1.58    1.37 
 -11  -3 -13   -0.69    1.28 
 -11  -3 -12    3.15    1.10 
 -11  -2 -17    2.20    1.33 
 -11  -2 -16    2.24    1.36 
 -11  -1 -22   -0.63    1.17 
 -11  -1 -21    3.41    1.30 
 -11  -1 -20   -0.67    1.18 
 -10 -14   5    0.70    1.27 
 -10 -12   4    1.67    1.20 
 -10 -10   3    1.09    1.21 
 -10  -9   2   -0.08    1.21 
 -10  -8   1    1.58    1.24 
 -10  -6  -2    2.02    1.26 
 -10  -5  -3    0.36    0.92 
 -10  -4  -5    4.35    1.26 
 -10  -3  -8   -0.41    1.20 
 -10  -3  -7   -0.65    0.89 
 -10  -2 -10    4.71    1.25 
 -10  -1 -14   -0.10    1.04 
 -10  -1 -13    1.34    1.16 
 -10   0 -18   -0.92    1.09 
 -10   1 -26    0.78    1.19 
 -10   1 -25    3.96    1.20 
 -10   1 -24    6.86    1.33 
 -10   1 -23    0.34    1.07 
  -9 -13   7    3.25    1.44 
  -9 -12   7    0.79    1.06 
  -9 -11   6    1.13    1.23 
  -9  -9   5    0.69    0.99 
  -9  -8   4    3.95    1.22 
  -9  -7   3    6.46    1.22 
  -9  -5   0    0.28    1.08 
  -9  -4  -2    1.71    1.07 
  -9  -3  -4    4.56    1.18 
  -9  -2  -6    1.99    1.07 
  -9  -1  -9    1.05    1.09 
  -9   0 -12    0.76    0.97 
  -9   1 -17    0.85    0.92 
  -9   1 -16   -1.09    0.94 
  -9   2 -23   -0.49    0.91 
  -9   2 -22    2.57    0.99 
  -8 -12   9   -0.69    0.88 
  -8 -10   8    2.94    1.02 
  -8  -9   7   10.60    1.29 
  -8  -8   6    1.98    0.99 
  -8  -7   5    2.15    1.03 
  -8  -6   4    1.40    0.90 
  -8  -4   1   -0.32    0.89 
  -8  -3  -1    0.08    1.00 
  -8  -2  -3    4.45    1.08 
  -8  -1  -5    0.97    0.99 
  -8   0  -8    1.18    0.91 
  -8   1 -11    2.07    0.91 
  -8   2 -16    4.51    1.04 
  -8   3 -23   -0.78    0.91 
  -8   3 -22    0.19    0.81 
  -7  -9   9    6.34    1.00 
  -7   4 -25    4.28    0.93 
  -7   4 -24    0.28    0.82 
  -7   4 -23   -1.95    0.70 
 -12  -7 -11    0.06    1.49 
 -12  -6 -13    0.14    1.46 
 -12  -5 -15    0.58    1.44 
 -11 -12   0    1.38    1.33 
 -11 -11  -1    2.54    1.43 
 -11 -10  -2    3.05    1.42 
 -11  -9  -3   -0.86    1.31 
 -11  -7  -5   -0.16    1.33 
 -11  -6  -7    5.88    1.57 
 -11  -5  -9    1.51    1.36 
 -11  -4 -12    2.28    1.39 
 -11  -4 -11   -1.38    1.31 
 -11  -3 -15    1.56    1.33 
 -11  -3 -14    3.06    1.41 
 -11  -2 -18   -1.06    1.25 
 -11  -1 -26   -1.35    1.17 
 -11  -1 -25    1.04    1.27 
 -11  -1 -24    7.64    1.52 
 -11  -1 -23    2.84    1.31 
 -10 -14   4    3.05    1.37 
 -10 -13   4   -0.22    1.10 
 -10 -12   3   -0.44    1.17 
 -10 -11   3    2.73    1.26 
 -10 -10   2   -0.66    1.22 
 -10  -9   1    0.72    1.20 
 -10  -8   0   10.65    1.66 
 -10  -6  -3   -1.52    1.20 
 -10  -5  -4    2.41    1.00 
 -10  -4  -6    2.72    1.03 
 -10  -3  -9   -0.07    1.23 
 -10  -2 -12    6.47    1.43 
 -10  -2 -11    0.69    0.93 
 -10  -1 -15   -2.33    1.01 
 -10   0 -21    1.97    1.13 
 -10   0 -20    0.91    1.11 
 -10   0 -19    0.77    1.10 
 -10   1 -31   -0.13    1.05 
 -10   1 -30    0.71    1.02 
 -10   1 -29    1.24    1.06 
 -10   1 -28   27.11    2.27 
 -10   1 -27   -0.04    1.10 
  -9 -12   6    4.65    1.24 
  -9 -10   5    0.68    1.04 
  -9  -9   4    1.62    1.11 
  -9  -8   3    3.29    1.13 
  -9  -7   2   -1.66    1.05 
  -9  -5  -1    1.26    1.12 
  -9  -4  -3    0.63    1.04 
  -9  -3  -5    1.79    1.06 
  -9  -2  -7    0.44    1.11 
  -9  -1 -10   -0.35    0.99 
  -9   0 -13   -0.64    0.94 
  -9   1 -18   -0.11    0.97 
  -9   2 -27    1.75    1.13 
  -9   2 -26    4.80    1.16 
  -9   2 -25    0.48    0.93 
  -9   2 -24   12.60    1.46 
  -8 -11   8    1.37    0.94 
  -8 -10   7   -0.11    1.09 
  -8  -4   0   -1.34    0.97 
  -8  -2  -4   23.94    1.80 
  -8  -1  -6    1.28    0.94 
  -8   0  -9   -0.25    0.88 
  -8   2 -18    5.00    1.12 
  -8   2 -17    1.73    0.85 
  -8   3 -26    0.41    0.89 
  -8   3 -25    0.93    0.87 
  -8   3 -24    2.12    0.92 
  -7 -11  10    0.22    0.72 
  -7 -10   9    1.67    0.90 
  -7   3 -18    1.97    0.80 
  -7   4 -27    1.45    0.77 
  -7   4 -26    2.76    0.79 
 -12  -6 -14    0.91    1.39 
 -11 -12  -1    3.69    1.47 
 -11 -11  -2    2.15    1.37 
 -11 -10  -3    3.18    1.44 
 -11  -8  -5    5.99    1.61 
 -11  -7  -7   -0.01    1.26 
 -11  -7  -6    1.16    1.03 
 -11  -6  -9    1.22    1.39 
 -11  -6  -8   -2.73    1.19 
 -11  -5 -11    1.20    1.39 
 -11  -5 -10    2.73    1.45 
 -11  -4 -13    3.66    1.45 
 -11  -3 -17   -0.22    1.28 
 -11  -3 -16   -1.80    1.25 
 -11  -2 -22    1.19    1.27 
 -10 -14   3    3.59    1.55 
 -10 -13   3    1.70    1.17 
 -10 -11   2    3.95    1.36 
 -10 -10   1    6.87    1.51 
 -10  -9   0    1.32    1.23 
 -10  -8  -1    0.10    1.20 
 -10  -6  -4    8.34    1.55 
 -10  -5  -6    3.34    1.25 
 -10  -5  -5    0.76    0.94 
 -10  -4  -8    1.04    1.15 
 -10  -4  -7    7.49    1.21 
 -10  -3 -10   -1.07    1.22 
 -10  -2 -13    0.39    1.20 
 -10  -1 -16    0.03    0.87 
 -10   0 -24    7.15    1.59 
 -10   0 -23   -0.48    1.09 
 -10   0 -22    0.50    1.08 
  -9 -14   6    1.03    1.39 
  -9 -13   6    1.11    1.13 
  -9 -11   5    4.57    1.19 
  -9 -10   4    7.60    1.35 
  -9  -9   3    7.20    1.44 
  -9  -8   2    2.80    1.16 
  -9  -7   1    2.60    1.08 
  -9  -5  -2    4.91    1.19 
  -9  -3  -6   10.19    1.41 
  -9  -2  -8    0.81    1.03 
  -9  -1 -11    9.68    1.36 
  -9   1 -20    0.04    0.99 
  -9   1 -19    2.45    1.09 
  -9   2 -33    1.86    1.18 
  -9   2 -32    8.74    1.35 
  -9   2 -31    6.75    1.28 
  -9   2 -30    0.85    1.03 
  -9   2 -29    0.61    0.95 
  -9   2 -28    2.81    1.05 
  -8 -12   8    0.11    0.94 
  -8  -9   6   -0.73    0.98 
  -8  -8   5    0.85    0.99 
  -8  -7   4    2.27    0.98 
  -8  -6   3    6.99    0.97 
  -8  -5   1    2.71    1.01 
  -8  -3  -2    5.42    0.94 
  -8  -1  -7    2.29    1.04 
  -8   0 -10    0.27    0.95 
  -8   2 -19   13.54    1.39 
  -8   3 -30   -0.37    0.91 
  -8   3 -29   28.07    2.10 
  -8   3 -28    1.41    0.83 
  -8   3 -27    1.45    0.87 
  -7  -9   8    2.52    0.85 
  -7  -8   7   -0.02    0.83 
  -7   3 -20    4.82    0.99 
  -7   3 -19    4.32    0.94 
 -11 -12  -2    1.48    1.37 
 -11 -11  -3    2.96    1.45 
 -11 -10  -4    1.89    1.37 
 -11  -8  -6   -0.74    1.32 
 -11  -7  -8   -0.80    1.36 
 -11  -6 -10    0.80    1.36 
 -11  -5 -12    1.07    1.34 
 -11  -4 -15   -0.94    1.30 
 -11  -4 -14    1.30    1.26 
 -11  -3 -19    2.80    1.40 
 -11  -3 -18    1.13    1.31 
 -11  -2 -25    1.69    1.17 
 -11  -2 -24    3.15    1.36 
 -11  -2 -23    1.61    1.27 
 -10 -14   2   -0.56    1.28 
 -10 -13   2    0.01    1.16 
 -10 -12   2    1.37    1.21 
 -10 -11   1    1.05    1.24 
 -10 -10   0    3.09    1.37 
 -10  -9  -1    2.22    1.27 
 -10  -7  -3    1.62    1.14 
 -10  -6  -5   -0.80    1.23 
 -10  -5  -7    1.93    1.18 
 -10  -4  -9   -0.56    1.12 
 -10  -3 -12    1.33    1.16 
 -10  -3 -11   -0.18    1.12 
 -10  -2 -15    0.34    1.09 
 -10  -2 -14    3.15    1.01 
 -10  -1 -20   -0.35    1.14 
 -10   0 -28   21.27    2.27 
 -10   0 -27   -1.71    1.07 
 -10   0 -26    2.65    1.21 
 -10   0 -25    1.30    1.13 
  -9 -13   5    2.62    1.32 
  -9 -12   5    6.70    1.37 
  -9 -11   4    3.16    1.13 
  -9  -6  -1    1.36    1.07 
  -9  -5  -3    3.13    1.15 
  -9  -4  -4   -0.14    0.94 
  -9  -3  -7    1.24    1.06 
  -9  -2  -9    0.96    1.11 
  -9  -1 -13   10.05    1.45 
  -9  -1 -12    5.14    1.18 
  -9   0 -17    0.29    1.05 
  -9   1 -23    3.97    1.13 
  -9   1 -22    9.12    1.34 
  -9   1 -21    0.17    0.92 
  -8 -12   7    2.48    1.16 
  -8 -10   6    0.04    0.92 
  -8  -9   5   -1.41    1.09 
  -8  -7   3    1.55    0.96 
  -8  -6   2    0.84    1.00 
  -8  -4  -1   -0.32    0.93 
  -8  -3  -3    1.01    1.04 
  -8  -2  -5    4.52    0.93 
  -8  -1  -8   -0.15    0.91 
  -8   0 -11   -1.28    0.86 
  -8   1 -15    2.19    0.92 
  -8   2 -21    1.21    0.90 
  -8   2 -20    5.96    1.09 
  -7 -11   9    3.53    0.88 
  -7 -10   8    3.68    1.00 
  -7   3 -21    0.13    0.73 
 -11 -11  -4   -0.71    1.31 
 -11 -10  -5   -1.55    1.33 
 -11  -8  -8    1.16    1.40 
 -11  -8  -7    1.50    1.31 
 -11  -7  -9   -1.54    1.33 
 -11  -6 -11    5.71    1.61 
 -11  -5 -14    0.22    1.35 
 -11  -5 -13   -0.54    1.11 
 -11  -4 -17    0.43    1.34 
 -11  -4 -16    1.48    1.16 
 -11  -3 -20    1.39    1.30 
 -11  -2 -26    0.11    1.21 
 -10 -13   1    1.39    1.24 
 -10 -12   1   -0.42    1.23 
 -10 -11   0   15.33    1.94 
 -10 -10  -1    6.36    1.46 
 -10  -9  -2    0.88    1.24 
 -10  -7  -4    2.22    1.30 
 -10  -6  -6    1.22    1.20 
 -10  -5  -8    2.95    1.37 
 -10  -4 -10   -0.70    1.14 
 -10  -3 -13   -0.30    1.23 
 -10  -2 -17    7.35    1.45 
 -10  -2 -16    0.30    1.19 
 -10  -1 -22    0.33    1.13 
 -10  -1 -21    3.00    1.23 
 -10   0 -31   -0.91    1.02 
 -10   0 -30    0.24    1.05 
 -10   0 -29    0.02    1.07 
  -9 -14   5    4.37    1.34 
  -9 -12   4   11.75    1.63 
  -9 -10   3    1.84    1.08 
  -9  -9   2    4.77    1.22 
  -9  -8   1    7.04    1.26 
  -9  -6  -2    0.49    1.03 
  -9  -5  -4    0.82    1.17 
  -9  -4  -5    8.13    1.14 
  -9  -3  -8    7.54    1.30 
  -9  -2 -11    1.06    1.11 
  -9  -2 -10    0.15    0.84 
  -9  -1 -14    7.90    1.26 
  -9   0 -19    0.15    1.02 
  -9   0 -18    2.77    1.14 
  -9   1 -26    4.86    1.19 
  -9   1 -25    3.05    1.04 
  -9   1 -24   10.97    1.42 
  -8 -13   7    1.32    1.07 
  -8 -11   6   20.01    1.87 
  -8  -8   4    6.57    1.14 
  -8  -5   0    9.27    1.25 
  -8  -4  -2    7.52    1.26 
  -8  -3  -4   -0.15    1.04 
  -8  -2  -6    7.34    1.16 
  -8  -1  -9    1.64    0.96 
  -8   0 -12    9.38    1.20 
  -8   1 -17   -0.95    0.86 
  -8   1 -16   14.08    1.37 
  -8   2 -24    4.16    1.13 
  -8   2 -23    2.13    0.92 
  -8   2 -22   -0.86    0.83 
  -7 -12   9    2.79    0.91 
  -7  -9   7    1.21    0.84 
  -7  -8   6    0.18    0.84 
  -7   2 -16    2.48    0.91 
  -7   3 -24    0.28    0.87 
  -7   3 -23    1.67    0.76 
  -7   3 -22   -0.29    0.77 
 -11 -11  -5   -0.80    1.33 
 -11  -9  -8    2.38    1.49 
 -11  -9  -7    5.88    1.62 
 -11  -8  -9    1.33    1.40 
 -11  -7 -11    3.10    1.41 
 -11  -7 -10   -1.53    1.24 
 -11  -6 -13    2.20    1.35 
 -11  -6 -12    1.46    1.21 
 -11  -5 -16    3.09    1.49 
 -11  -5 -15   -0.48    1.35 
 -11  -4 -20    0.03    1.33 
 -11  -4 -19    2.82    1.44 
 -11  -4 -18    0.89    1.02 
 -11  -3 -25    0.29    1.27 
 -11  -3 -24    3.74    1.45 
 -10 -14   1    2.09    1.24 
 -10 -13   0    9.16    1.62 
 -10 -12   0   12.92    1.82 
 -10 -11  -1   -1.25    1.25 
 -10 -10  -2    1.52    1.25 
 -10  -9  -3    2.74    1.31 
 -10  -7  -5    1.21    1.29 
 -10  -6  -7   -0.85    1.25 
 -10  -5  -9    2.43    1.34 
 -10  -4 -12    2.31    1.31 
 -10  -4 -11    1.29    1.27 
 -10  -3 -15    0.75    1.13 
 -10  -3 -14   -1.01    1.12 
 -10  -2 -18    2.51    1.29 
 -10  -1 -26    2.37    1.45 
 -10  -1 -25    5.39    1.39 
 -10  -1 -24    6.79    1.38 
 -10  -1 -23   -0.25    1.11 
  -9 -15   4    0.79    1.46 
  -9 -14   4    1.48    1.21 
  -9 -13   4    2.22    1.18 
  -9 -12   3   -1.01    1.23 
  -9 -11   3    7.83    1.36 
  -9 -10   2    1.08    1.07 
  -9  -9   1    1.60    1.11 
  -9  -8   0   -0.76    1.11 
  -9  -6  -3    2.51    1.22 
  -9  -4  -7   10.00    1.54 
  -9  -4  -6    1.25    0.89 
  -9  -3  -9   -0.25    1.04 
  -9  -2 -12    0.56    1.03 
  -9  -1 -15    0.53    1.09 
  -9   0 -21    0.67    0.99 
  -9   0 -20    1.87    1.06 
  -9   1 -35   -0.69    1.17 
  -9   1 -34    4.59    1.39 
  -9   1 -33    0.20    1.20 
  -9   1 -32    1.16    1.06 
  -9   1 -31    4.07    1.19 
  -9   1 -30   10.90    1.47 
  -9   1 -29    1.57    1.05 
  -9   1 -28   22.21    1.92 
  -9   1 -27   -1.80    0.96 
  -8 -12   6    2.15    0.98 
  -8 -10   5    2.00    1.00 
  -8  -9   4    1.78    1.10 
  -8  -8   3    9.28    1.26 
  -8  -7   2    5.45    1.08 
  -8  -5  -1    1.02    0.96 
  -8  -4  -3   -0.12    0.96 
  -8  -3  -5    2.31    1.01 
  -8  -2  -7    2.53    1.01 
  -8  -1 -10    8.31    1.27 
  -8   0 -13   -1.22    0.70 
  -8   1 -19    3.42    1.10 
  -8   1 -18    1.46    0.96 
  -8   2 -27    1.58    0.97 
  -8   2 -26   11.02    1.31 
  -8   2 -25    2.35    0.97 
  -7 -11   8    0.37    0.85 
  -7 -10   7    2.53    1.00 
  -7   2 -18   -1.00    0.80 
  -7   2 -17   -0.38    0.82 
  -7   3 -26    0.91    0.86 
  -7   3 -25    3.77    0.83 
 -11 -11  -7   -1.02    1.36 
 -11 -11  -6    0.77    1.37 
 -11  -9  -9    3.71    1.53 
 -11  -8 -11    5.68    1.63 
 -11  -8 -10    2.93    1.48 
 -11  -7 -13    5.23    1.63 
 -11  -7 -12   -1.56    1.33 
 -11  -6 -15    0.50    1.37 
 -11  -6 -14    0.90    1.41 
 -11  -5 -18   -0.78    1.36 
 -11  -5 -17    2.56    1.48 
 -11  -4 -22    3.77    1.47 
 -11  -4 -21    4.02    1.49 
 -10 -14   0    4.07    1.36 
 -10 -13  -1   -0.52    1.47 
 -10 -12  -1    1.72    1.28 
 -10 -11  -2    1.76    1.27 
 -10 -10  -3    0.00    1.15 
 -10  -8  -5    0.69    1.28 
 -10  -7  -7    0.70    1.30 
 -10  -7  -6    0.28    1.22 
 -10  -6  -8    3.55    1.39 
 -10  -5 -11    1.41    1.29 
 -10  -5 -10    0.69    1.18 
 -10  -4 -13    1.05    1.18 
 -10  -3 -17   13.49    1.82 
 -10  -3 -16   -1.23    1.21 
 -10  -1 -31   -0.99    1.07 
 -10  -1 -30    1.00    1.14 
 -10  -1 -29    1.01    1.14 
 -10  -1 -28   25.33    2.30 
 -10  -1 -27   -1.88    1.13 
  -9 -14   3   -1.21    1.32 
  -9 -13   3    0.76    1.14 
  -9 -11   2    4.94    1.25 
  -9 -10   1    6.67    1.40 
  -9  -9   0   -0.61    1.09 
  -9  -8  -1    4.68    1.22 
  -9  -6  -4    3.08    1.16 
  -9  -5  -5    0.40    0.87 
  -9  -4  -8    3.97    1.21 
  -9  -3 -10   -0.79    1.13 
  -9  -2 -13    1.12    1.13 
  -9   0 -23    0.15    0.98 
  -9   0 -22    2.57    1.05 
  -8 -14   6    1.73    1.08 
  -8 -13   6    0.09    0.92 
  -8 -11   5    5.72    1.15 
  -8 -10   4    1.77    1.08 
  -8  -9   3    3.51    1.19 
  -8  -8   2    1.82    1.16 
  -8  -7   1    1.81    0.96 
  -8  -5  -2    3.26    1.06 
  -8  -3  -6   -0.05    0.95 
  -8  -2  -8   -1.31    0.92 
  -8  -1 -11    0.21    1.00 
  -8   1 -20    2.95    0.95 
  -8   2 -32    3.37    1.16 
  -8   2 -31   12.07    1.37 
  -8   2 -30    1.11    0.86 
  -8   2 -29    7.36    1.13 
  -8   2 -28   -0.31    0.83 
  -7 -12   8   -1.40    0.80 
  -7  -9   6    6.17    1.10 
  -7  -8   5    1.82    0.96 
  -7   2 -19    0.23    0.79 
  -7   3 -29   13.67    1.35 
  -7   3 -28    2.10    0.77 
  -7   3 -27    4.72    0.88 
 -11 -10  -9    2.86    1.51 
 -11  -9 -10    2.03    1.50 
 -11  -8 -12   -1.75    1.41 
 -11  -7 -14   -3.34    1.33 
 -11  -6 -17    1.38    1.42 
 -11  -6 -16    1.03    1.40 
 -11  -5 -21    1.25    1.41 
 -11  -5 -20   -1.85    1.34 
 -11  -5 -19   -0.35    1.39 
 -10 -14  -1    1.04    1.25 
 -10 -13  -2    1.18    1.53 
 -10 -12  -2    0.69    1.30 
 -10 -11  -3    2.03    1.29 
 -10 -10  -4    0.24    1.25 
 -10  -8  -6    0.46    1.27 
 -10  -7  -8   18.89    2.16 
 -10  -6 -10    2.70    1.38 
 -10  -6  -9    4.25    1.36 
 -10  -5 -12    0.28    1.28 
 -10  -4 -15   -0.91    1.26 
 -10  -4 -14    3.11    1.39 
 -10  -3 -19    0.44    1.24 
 -10  -3 -18    0.46    1.22 
 -10  -2 -25   -0.59    1.14 
 -10  -2 -24    4.81    1.27 
 -10  -2 -23   -2.42    1.15 
 -10  -2 -22    1.16    1.01 
  -9 -15   3    1.64    1.26 
  -9 -13   2    1.12    1.14 
  -9 -12   2    3.70    1.26 
  -9 -11   1   -1.51    1.02 
  -9 -10   0    1.34    1.21 
  -9  -9  -1    1.04    1.07 
  -9  -7  -3    3.54    1.19 
  -9  -6  -5    1.46    1.09 
  -9  -5  -7   12.42    1.68 
  -9  -5  -6    3.58    1.00 
  -9  -4  -9    1.35    1.17 
  -9  -3 -11    1.63    1.17 
  -9  -2 -15    0.18    1.03 
  -9  -2 -14    2.52    1.19 
  -9  -1 -19    5.74    1.19 
  -9   0 -27   -0.32    1.00 
  -9   0 -26   13.54    1.60 
  -9   0 -25   -1.23    1.01 
  -9   0 -24   13.66    1.61 
  -8 -13   5   -1.12    1.07 
  -8 -12   5    2.35    1.04 
  -8 -11   4   -0.79    1.17 
  -8  -6  -1    0.26    0.95 
  -8  -4  -4   11.85    1.22 
  -8  -3  -7    7.78    1.23 
  -8  -2  -9    4.18    1.08 
  -8  -1 -12   -0.06    0.91 
  -8   0 -17   -0.94    0.94 
  -8   1 -23   -2.84    1.01 
  -8   1 -22   -0.04    0.91 
  -8   1 -21    0.61    0.87 
  -7 -11   7    0.57    0.86 
  -7 -10   6    8.66    1.24 
  -7  -7   3    0.70    0.89 
  -7   1 -15    0.28    0.84 
  -7   2 -21    2.50    0.92 
  -7   2 -20    1.14    0.81 
 -11 -10 -11   -1.35    1.41 
 -11 -10 -10    0.31    1.45 
 -11  -9 -12    2.71    1.55 
 -11  -9 -11    1.15    1.11 
 -11  -8 -14   -0.07    1.41 
 -11  -8 -13   -0.20    1.41 
 -11  -7 -16    1.34    1.45 
 -11  -7 -15    2.49    1.25 
 -11  -6 -19    2.60    1.49 
 -11  -6 -18    2.03    1.47 
 -11  -5 -24    0.08    1.35 
 -11  -5 -23    0.62    1.39 
 -11  -5 -22   -1.69    1.33 
 -10 -14  -2   -1.13    1.23 
 -10 -12  -3    0.58    1.31 
 -10 -11  -4    1.35    1.29 
 -10 -10  -5    5.65    1.54 
 -10  -8  -7    1.98    1.32 
 -10  -6 -11    1.16    1.32 
 -10  -5 -14   -1.75    1.24 
 -10  -5 -13    2.01    1.33 
 -10  -4 -17    3.88    1.41 
 -10  -4 -16   -0.26    1.26 
 -10  -3 -20    0.74    1.25 
 -10  -2 -30    0.09    1.16 
 -10  -2 -29    1.38    1.21 
 -10  -2 -28    0.37    1.19 
 -10  -2 -27    2.45    1.31 
 -10  -2 -26   13.28    1.77 
  -9 -16   2    0.57    1.30 
  -9 -15   2    4.35    1.39 
  -9 -14   2   -0.66    1.12 
  -9 -12   1    4.03    1.27 
  -9 -11   0    0.86    1.08 
  -9  -7  -4    0.62    1.16 
  -9  -6  -6    1.74    1.12 
  -9  -5  -8    7.71    1.45 
  -9  -4 -10    1.98    1.13 
  -9  -3 -13    3.21    1.27 
  -9  -3 -12    1.60    0.92 
  -9  -2 -16    4.97    1.29 
  -9  -1 -22    7.61    1.26 
  -9  -1 -21   -0.37    1.07 
  -9  -1 -20    0.86    0.99 
  -9   0 -34    0.33    1.10 
  -9   0 -33   -1.06    1.04 
  -9   0 -32   50.11    3.77 
  -9   0 -31   -0.60    1.01 
  -9   0 -30    1.46    1.03 
  -9   0 -29   -0.28    1.01 
  -9   0 -28    1.51    1.08 
  -8 -14   5    2.24    1.07 
  -8 -12   4    1.03    1.09 
  -8 -10   3    0.71    1.09 
  -8  -9   2    0.95    1.03 
  -8  -8   1    3.37    1.05 
  -8  -6  -2   -0.50    0.95 
  -8  -5  -3    0.47    0.78 
  -8  -4  -5    2.07    0.84 
  -8  -3  -8   18.89    1.70 
  -8  -2 -10    3.26    1.03 
  -8  -1 -14    7.62    1.16 
  -8  -1 -13    0.27    0.76 
  -8   0 -18   -0.11    0.86 
  -8   1 -26    1.74    1.12 
  -8   1 -25   -0.55    0.96 
  -8   1 -24    1.55    0.92 
  -7 -13   7    1.69    0.99 
  -7 -12   7    0.13    0.82 
  -7 -11   6   -0.47    0.94 
  -7  -9   5    7.48    1.17 
  -7  -8   4    2.62    0.96 
  -7   1 -17    0.03    0.88 
  -7   1 -16    5.01    1.00 
  -7   2 -23   10.89    1.16 
  -7   2 -22   -0.60    0.78 
 -11 -10 -12    0.04    1.42 
 -11  -9 -14    1.41    1.46 
 -11  -9 -13    3.39    1.59 
 -11  -8 -16   -0.71    1.42 
 -11  -8 -15   -0.55    1.44 
 -11  -7 -19    0.78    1.45 
 -11  -7 -18   -0.66    1.40 
 -11  -7 -17   -0.87    1.19 
 -11  -6 -22    1.17    1.44 
 -11  -6 -21   -0.59    1.28 
 -11  -6 -20    0.72    1.31 
 -10 -14  -3    2.22    1.35 
 -10 -13  -4   -0.80    1.32 
 -10 -12  -4   -0.01    1.26 
 -10 -11  -5    0.81    1.29 
 -10  -9  -7    7.95    1.61 
 -10  -8  -9    0.77    1.32 
 -10  -8  -8    3.20    1.23 
 -10  -7 -10   -1.89    1.17 
 -10  -6 -13    1.65    1.25 
 -10  -6 -12    4.19    1.49 
 -10  -5 -15    3.52    1.42 
 -10  -4 -19    0.20    1.27 
 -10  -4 -18   -0.14    1.26 
 -10  -3 -24    2.50    1.30 
 -10  -2 -31   -0.61    1.15 
  -9 -16   1    0.10    1.51 
  -9 -15   1   -1.35    1.17 
  -9 -14   1    2.34    1.18 
  -9 -13   1    4.10    1.32 
  -9 -12   0   -0.27    1.13 
  -9 -11  -1    0.47    1.27 
  -9 -10  -1    8.48    1.45 
  -9  -9  -2    2.98    1.08 
  -9  -7  -5    4.96    1.35 
  -9  -6  -7   -0.71    1.20 
  -9  -5  -9    4.18    1.22 
  -9  -4 -11    0.63    1.09 
  -9  -3 -14    1.98    1.21 
  -9  -2 -18    1.91    1.09 
  -9  -2 -17    4.27    0.99 
  -9  -1 -24   13.28    1.65 
  -9  -1 -23    4.04    1.22 
  -8 -14   4    3.85    1.29 
  -8 -13   4    0.05    1.02 
  -8 -11   3    1.92    1.12 
  -8 -10   2    0.52    1.03 
  -8  -9   1    2.18    1.03 
  -8  -8   0   16.41    1.59 
  -8  -5  -4    0.64    0.97 
  -8  -4  -6    0.99    0.99 
  -8  -3  -9    7.27    1.32 
  -8  -2 -11    1.48    0.81 
  -8  -1 -15    2.69    1.00 
  -8   0 -20    6.85    1.21 
  -8   0 -19   -1.55    0.92 
  -8   1 -34   10.89    1.54 
  -8   1 -33    1.56    1.15 
  -8   1 -32   15.13    1.67 
  -8   1 -31   -0.22    0.99 
  -8   1 -30   17.45    1.77 
  -8   1 -29    0.24    0.89 
  -8   1 -28   34.67    2.49 
  -8   1 -27    0.58    0.91 
  -7 -12   6    0.86    0.99 
  -7 -10   5    0.05    0.91 
  -7  -9   4    7.63    1.19 
  -7  -8   3   12.84    1.38 
  -7  -7   2    3.08    0.98 
  -7   1 -18   -2.37    0.86 
  -7   2 -26   10.79    1.25 
  -7   2 -25    0.71    0.77 
  -7   2 -24    4.43    0.92 
 -11 -10 -14   -0.17    1.46 
 -11 -10 -13    1.46    1.48 
 -11  -9 -16    0.79    1.48 
 -11  -9 -15   -1.05    1.45 
 -11  -8 -18    2.07    1.50 
 -11  -8 -17    1.79    1.49 
 -11  -7 -21   -1.96    1.40 
 -11  -7 -20    1.38    1.45 
 -11  -6 -23   -0.71    1.28 
 -10 -14  -4    4.63    1.49 
 -10 -13  -5    2.63    1.43 
 -10 -12  -5    2.80    1.38 
 -10 -11  -6   -0.55    1.28 
 -10  -9  -8   -0.56    1.28 
 -10  -8 -10    1.25    1.24 
 -10  -7 -12    0.56    1.33 
 -10  -7 -11    1.02    1.13 
 -10  -6 -14    8.29    1.64 
 -10  -5 -17   -0.28    1.30 
 -10  -5 -16    3.00    1.34 
 -10  -4 -21    3.23    1.38 
 -10  -4 -20   10.49    1.71 
 -10  -3 -30    1.26    1.26 
 -10  -3 -29   -0.57    1.23 
 -10  -3 -28   11.11    1.72 
 -10  -3 -27    1.39    1.25 
 -10  -3 -26    0.86    1.20 
 -10  -3 -25    0.93    1.07 
  -9 -15   0   -2.74    1.30 
  -9 -14   0    0.44    1.18 
  -9 -13   0   -0.51    1.17 
  -9 -12  -1    1.59    1.21 
  -9 -10  -2   -1.43    1.12 
  -9  -9  -3    5.37    1.28 
  -9  -8  -5    0.92    1.12 
  -9  -7  -6    1.03    1.12 
  -9  -6  -8    8.20    1.43 
  -9  -5 -10    1.20    1.11 
  -9  -4 -13   -0.42    1.17 
  -9  -4 -12   -0.29    1.17 
  -9  -3 -16    4.06    1.21 
  -9  -3 -15    4.05    1.01 
  -9  -1 -30    8.91    1.55 
  -9  -1 -29    1.58    1.10 
  -9  -1 -28   23.30    2.07 
  -9  -1 -27    0.81    1.07 
  -9  -1 -26    2.94    1.17 
  -9  -1 -25    1.70    1.20 
  -8 -15   4    2.11    1.17 
  -8 -13   3    0.70    1.17 
  -8 -12   3   -0.76    1.06 
  -8 -11   2    3.90    1.16 
  -8  -6  -3    8.48    1.09 
  -8  -5  -5    0.99    1.00 
  -8  -4  -7    3.72    1.19 
  -8  -3 -10    8.75    1.28 
  -8  -2 -13   -1.25    0.92 
  -8  -2 -12   14.78    1.33 
  -8   0 -22   -1.98    0.86 
  -8   0 -21    0.83    0.98 
  -7 -13   6    1.32    1.01 
  -7 -11   5   -0.74    0.85 
  -7  -1 -11    1.25    0.88 
  -7   1 -20    1.23    0.89 
  -7   1 -19   17.75    1.48 
  -7   2 -31    3.66    0.98 
  -7   2 -30    4.43    1.01 
  -7   2 -29    1.56    0.83 
  -7   2 -28    0.00    0.80 
  -7   2 -27    2.22    0.86 
 -11  -9 -17   -0.32    1.44 
 -11  -8 -19    0.50    1.26 
 -10 -14  -5    2.67    1.40 
 -10 -13  -6   -0.11    1.28 
 -10 -12  -7    0.77    1.31 
 -10 -12  -6    2.43    1.26 
 -10 -11  -7   -2.87    1.27 
 -10 -10  -9   -1.65    1.31 
 -10  -9 -10   -0.34    1.35 
 -10  -9  -9    2.34    1.08 
 -10  -8 -12    1.50    1.37 
 -10  -8 -11    2.60    1.33 
 -10  -7 -14   -1.01    1.33 
 -10  -7 -13    1.25    1.36 
 -10  -6 -16    2.17    1.40 
 -10  -6 -15    6.80    1.38 
 -10  -5 -20    0.24    1.29 
 -10  -5 -19    1.48    1.32 
 -10  -5 -18    0.47    1.21 
 -10  -4 -22    0.20    1.07 
  -9 -16   0   -1.48    1.25 
  -9 -14  -1    2.01    1.26 
  -9 -13  -1    3.92    1.30 
  -9 -12  -2    1.27    1.23 
  -9 -11  -2    6.87    1.48 
  -9 -10  -3    2.17    1.17 
  -9  -8  -6    6.54    1.43 
  -9  -7  -7    2.52    1.30 
  -9  -6  -9    3.48    1.34 
  -9  -5 -11    4.82    1.28 
  -9  -4 -14    0.58    1.19 
  -9  -3 -18   -0.92    1.12 
  -9  -3 -17    9.46    1.42 
  -9  -2 -23   -0.97    1.10 
  -9  -2 -22   -0.75    1.00 
  -9  -1 -35   -1.52    1.04 
  -9  -1 -34    4.72    1.25 
  -9  -1 -33   -0.69    1.00 
  -9  -1 -32   -0.86    1.04 
  -9  -1 -31    5.15    1.28 
  -8 -15   3    1.46    1.29 
  -8 -14   3   -0.34    1.04 
  -8 -12   2    2.55    1.12 
  -8 -10   1    0.40    1.06 
  -8  -9   0   -0.35    0.97 
  -8  -8  -1    3.93    0.92 
  -8  -7  -3    1.57    1.03 
  -8  -6  -4    1.97    1.03 
  -8  -5  -6    0.70    1.00 
  -8  -4  -8    0.38    1.08 
  -8  -3 -11    5.87    1.28 
  -8  -2 -14   -0.94    1.02 
  -8   0 -25   -0.35    0.94 
  -8   0 -24    1.17    0.89 
  -8   0 -23    0.93    0.89 
  -7 -12   5    0.66    1.04 
  -7 -10   4    7.77    1.20 
  -7  -9   3   -0.64    0.89 
  -7  -8   2   10.27    1.25 
  -7  -7   1    0.94    0.88 
  -7  -2  -9    5.56    1.06 
  -7  -1 -12   -1.29    0.82 
  -7   0 -16   34.96    2.21 
  -7   1 -22    8.97    1.31 
  -7   1 -21    1.49    0.93 
 -10 -14  -7    1.15    1.39 
 -10 -14  -6    2.92    1.45 
 -10 -13  -7    0.48    1.34 
 -10 -12  -8    4.02    1.51 
 -10 -10 -10   -0.87    1.31 
 -10  -9 -11   -0.71    1.36 
 -10  -8 -13   -1.04    1.20 
 -10  -7 -15    0.87    1.38 
 -10  -6 -18   -0.23    1.30 
 -10  -6 -17    5.16    1.54 
 -10  -5 -22   -2.57    1.25 
 -10  -5 -21    1.39    1.32 
 -10  -4 -30    4.70    1.43 
 -10  -4 -29    0.11    1.24 
 -10  -4 -28    6.97    1.54 
 -10  -4 -27    0.47    1.25 
 -10  -4 -26    0.78    1.28 
  -9 -16  -1    0.12    1.24 
  -9 -15  -1   -0.34    1.13 
  -9 -14  -2    0.28    1.17 
  -9 -13  -2    0.52    1.18 
  -9 -12  -3    0.98    1.24 
  -9 -11  -3    6.68    1.42 
  -9 -10  -4    3.52    1.23 
  -9  -8  -7    2.97    1.28 
  -9  -7  -8    5.40    1.31 
  -9  -6 -10    6.09    1.33 
  -9  -5 -13    7.45    1.46 
  -9  -5 -12    2.37    0.97 
  -9  -4 -16    0.20    1.09 
  -9  -4 -15    0.11    1.07 
  -9  -3 -20    1.11    1.09 
  -9  -3 -19    1.11    1.18 
  -9  -2 -27    0.71    1.14 
  -9  -2 -26    2.38    1.20 
  -9  -2 -25    0.15    1.07 
  -9  -2 -24   11.35    1.48 
  -8 -14   2    1.58    1.24 
  -8 -13   2    2.73    1.12 
  -8 -12   1    2.28    1.28 
  -8 -11   1    3.58    1.20 
  -8 -10   0    9.40    1.43 
  -8  -9  -1    2.27    1.02 
  -8  -7  -4    1.79    1.04 
  -8  -6  -5    1.95    1.02 
  -8  -5  -7    4.82    1.16 
  -8  -4  -9    0.34    1.01 
  -8  -3 -12   29.44    2.19 
  -8  -2 -16    3.36    1.14 
  -8  -2 -15    9.21    1.28 
  -8  -1 -20    1.31    1.01 
  -8  -1 -19    4.93    1.14 
  -8   0 -37   -1.46    1.20 
  -8   0 -36   31.48    2.76 
  -8   0 -35    0.56    1.20 
  -8   0 -34    1.40    1.17 
  -8   0 -32   34.65    2.81 
  -8   0 -31    0.36    1.13 
  -8   0 -30    3.58    1.20 
  -8   0 -29    0.27    0.99 
  -8   0 -28    2.02    0.99 
  -8   0 -27   -0.12    0.96 
  -8   0 -26    2.88    1.06 
  -7 -14   5   -2.38    1.02 
  -7 -13   5    3.48    1.06 
  -7 -11   4    6.30    1.17 
  -7 -10   3    0.24    0.92 
  -7  -8   1    2.33    0.97 
  -7  -7   0   -1.58    0.81 
  -7  -5  -3   -0.96    0.93 
  -7  -4  -5   24.65    1.85 
  -7  -2 -10    9.21    1.22 
  -7  -1 -13   19.32    1.52 
  -7   0 -17   -0.60    0.82 
  -7   1 -24    4.73    0.97 
  -7   1 -23    1.61    0.92 
 -10 -13  -8    2.11    1.41 
 -10 -12  -9    0.14    1.34 
 -10 -10 -11    1.67    1.28 
 -10  -9 -13    0.41    1.37 
 -10  -9 -12   -0.20    0.99 
 -10  -8 -15    0.43    1.37 
 -10  -8 -14    1.48    1.27 
 -10  -7 -17   -0.05    1.36 
 -10  -7 -16   -1.13    1.25 
 -10  -6 -21    2.81    1.35 
 -10  -6 -20   -0.13    1.23 
 -10  -6 -19   -0.06    1.12 
 -10  -5 -24    1.63    1.33 
 -10  -5 -23   -1.54    1.15 
  -9 -16  -2    1.56    1.20 
  -9 -15  -2    4.85    1.37 
  -9 -14  -3   -0.96    1.20 
  -9 -13  -3   -1.06    1.17 
  -9 -12  -4   13.72    1.86 
  -9 -11  -4    1.27    1.20 
  -9 -10  -5   -0.71    1.09 
  -9  -9  -7    8.61    1.45 
  -9  -8  -8   -0.51    1.09 
  -9  -7 -10    5.49    1.40 
  -9  -7  -9    0.34    0.93 
  -9  -6 -12    1.80    1.19 
  -9  -6 -11    0.33    0.93 
  -9  -5 -14    1.55    1.21 
  -9  -4 -18    0.55    1.09 
  -9  -4 -17    1.24    1.19 
  -9  -2 -35   -0.55    1.04 
  -9  -2 -34    4.65    1.25 
  -9  -2 -33   -1.08    1.05 
  -9  -2 -32    7.70    1.41 
  -9  -2 -31    8.95    1.47 
  -9  -2 -30    3.09    1.21 
  -9  -2 -29    2.21    1.18 
  -9  -2 -28    0.44    1.10 
  -8 -16   2    2.16    1.23 
  -8 -15   2   -0.43    1.07 
  -8 -13   1    9.36    1.42 
  -8 -11   0    5.31    1.19 
  -8 -10  -1    2.65    1.10 
  -8  -9  -2    2.19    1.03 
  -8  -6  -6   -0.89    1.08 
  -8  -5  -8    6.38    1.23 
  -8  -4 -10   12.21    1.29 
  -8  -3 -13    0.77    0.99 
  -8  -2 -17    0.66    0.97 
  -8  -1 -23    1.23    1.02 
  -8  -1 -22   -1.27    0.99 
  -8  -1 -21    2.04    1.03 
  -8   0 -33    0.04    0.92 
  -7 -12   4    2.01    0.94 
  -7 -11   3    6.41    1.27 
  -7  -9   2    1.16    1.02 
  -7  -6  -2    9.62    1.19 
  -7  -5  -4    1.48    1.00 
  -7  -4  -6    5.04    1.11 
  -7  -3  -8   -0.43    0.88 
  -7  -2 -11    0.89    0.95 
  -7  -1 -14    0.74    0.92 
  -7   0 -19   -1.87    0.79 
  -7   0 -18    3.18    1.00 
  -7   1 -28    2.56    1.00 
  -7   1 -27    4.26    1.11 
  -7   1 -26    1.41    0.90 
  -7   1 -25    2.74    0.90 
 -10 -13 -10   -1.58    1.33 
 -10 -13  -9    0.81    1.16 
 -10 -11 -12   -0.45    1.39 
 -10 -11 -11    0.26    1.37 
 -10 -10 -13   -2.26    1.34 
 -10 -10 -12    1.80    1.34 
 -10  -9 -15   -1.26    1.34 
 -10  -9 -14    1.35    1.39 
 -10  -8 -17   -0.81    1.25 
 -10  -8 -16   -0.42    1.24 
 -10  -7 -20    1.74    1.42 
 -10  -7 -19    3.79    1.52 
 -10  -7 -18   -0.19    1.29 
 -10  -6 -24    0.68    1.35 
 -10  -6 -23    0.08    1.34 
 -10  -6 -22    1.44    1.35 
 -10  -5 -29   -0.01    1.27 
 -10  -5 -28    0.09    1.31 
  -9 -16  -3   -0.23    1.20 
  -9 -15  -3   -0.35    1.19 
  -9 -14  -4   -0.37    1.24 
  -9 -13  -4    3.35    1.36 
  -9 -12  -5    7.27    1.48 
  -9 -11  -5    2.26    1.19 
  -9  -9  -8    3.76    1.38 
  -9  -8  -9    3.55    1.36 
  -9  -7 -11    1.68    1.17 
  -9  -6 -13    1.91    1.18 
  -9  -5 -16    2.41    1.29 
  -9  -5 -15    2.79    1.00 
  -9  -4 -20   -0.48    1.07 
  -9  -4 -19   -1.55    1.15 
  -9  -3 -26   -0.44    1.13 
  -9  -3 -25    1.30    1.15 
  -9  -3 -24    9.51    1.50 
  -8 -16   1   -1.45    1.17 
  -8 -15   1    1.49    1.12 
  -8 -14   1    2.86    1.18 
  -8 -13   0    0.71    1.33 
  -8 -12   0    3.32    1.14 
  -8 -11  -1    2.14    1.06 
  -8 -10  -2   -1.21    0.96 
  -8  -9  -3    4.13    1.23 
  -8  -7  -5    2.74    0.91 
  -8  -6  -7    0.67    1.13 
  -8  -5  -9   -0.34    1.08 
  -8  -4 -12    1.72    1.04 
  -8  -4 -11    3.83    0.95 
  -8  -3 -15   -0.16    1.06 
  -8  -3 -14    0.74    0.83 
  -8  -1 -26   -0.38    0.99 
  -8  -1 -25    2.76    1.09 
  -8  -1 -24    0.49    0.94 
  -7 -14   4    1.39    0.99 
  -7 -13   4    4.84    1.13 
  -7 -12   3    4.40    1.20 
  -7 -10   2    0.84    1.01 
  -7  -9   1    6.26    1.13 
  -7  -8   0   -0.71    0.89 
  -7  -6  -3    1.46    0.92 
  -7  -3  -9   -0.67    0.88 
  -7  -2 -12    0.75    0.89 
  -7  -1 -15   -1.07    0.83 
  -7   0 -21    0.00    0.84 
  -7   0 -20    9.97    1.19 
  -7   1 -34    8.70    1.16 
  -7   1 -33   11.19    1.24 
  -7   1 -32   11.41    1.29 
  -7   1 -31    5.70    1.04 
  -7   1 -30    6.74    1.02 
  -7   1 -29    0.39    0.85 
  -6   2 -28    0.17    0.79 
  -6   2 -27    2.24    0.84 
  -6   2 -26    0.16    0.71 
 -10 -13 -11   -0.03    1.41 
 -10 -11 -13   -0.17    1.38 
 -10 -10 -15   -1.12    1.24 
 -10 -10 -14   -0.79    1.38 
 -10  -9 -17    3.14    1.52 
 -10  -9 -16    1.54    1.43 
 -10  -8 -19    3.60    1.55 
 -10  -8 -18   15.08    2.11 
 -10  -7 -23    1.02    1.38 
 -10  -7 -22    1.01    1.28 
 -10  -7 -21   -1.26    1.35 
 -10  -6 -26   -1.59    1.30 
 -10  -6 -25    1.57    1.35 
  -9 -16  -4    0.31    1.19 
  -9 -15  -4   -0.65    1.20 
  -9 -14  -5    5.51    1.46 
  -9 -13  -5    0.72    1.25 
  -9 -12  -6    2.37    1.29 
  -9 -11  -7    1.70    1.25 
  -9 -11  -6    1.12    1.03 
  -9  -9  -9    8.88    1.61 
  -9  -8 -10   -0.70    1.23 
  -9  -7 -12    0.69    1.14 
  -9  -6 -15   -0.98    1.23 
  -9  -6 -14    1.24    0.97 
  -9  -5 -18    2.92    1.20 
  -9  -5 -17    1.24    1.12 
  -9  -4 -22    2.65    1.28 
  -9  -4 -21    1.47    1.20 
  -9  -3 -35   -0.22    1.12 
  -9  -3 -34   -0.27    1.11 
  -9  -3 -33    2.10    1.20 
  -9  -3 -32    2.73    1.26 
  -9  -3 -31    2.40    1.21 
  -9  -3 -30    2.69    1.25 
  -9  -3 -29   16.57    1.91 
  -9  -3 -28    7.41    1.43 
  -9  -3 -27   15.01    1.81 
  -8 -17   0    0.05    1.21 
  -8 -16   0    0.30    1.18 
  -8 -15   0   -1.47    1.09 
  -8 -14   0    2.02    1.16 
  -8 -12  -1    0.82    1.09 
  -8 -11  -2    3.76    1.15 
  -8 -10  -3    2.07    1.15 
  -8  -8  -5    0.23    1.01 
  -8  -7  -6    3.91    0.98 
  -8  -6  -8    0.75    1.04 
  -8  -5 -10   -1.31    1.00 
  -8  -4 -13    0.56    1.02 
  -8  -3 -16    4.65    1.14 
  -8  -2 -21    0.60    1.05 
  -8  -1 -38    0.56    1.09 
  -8  -1 -37    0.48    1.11 
  -8  -1 -36   18.33    1.81 
  -8  -1 -35   11.69    1.54 
  -8  -1 -34    9.39    1.38 
  -8  -1 -33    3.02    1.09 
  -8  -1 -32   14.48    1.62 
  -8  -1 -31   -0.07    1.01 
  -8  -1 -30   19.52    1.85 
  -8  -1 -29    1.31    0.98 
  -8  -1 -28   37.45    2.83 
  -8  -1 -27    0.97    0.95 
  -7 -13   3    8.53    1.22 
  -7 -11   2    4.98    1.10 
  -7 -10   1    9.08    1.28 
  -7  -9   0   -0.89    1.04 
  -7  -8  -1    1.97    0.93 
  -7  -5  -5    4.66    0.89 
  -7  -4  -7    1.71    0.79 
  -7  -3 -10   -0.04    0.89 
  -7  -2 -13    1.13    0.89 
  -7   0 -23   -1.53    0.88 
  -7   0 -22    6.07    1.09 
  -6 -13   6    1.75    0.91 
  -6   2 -31   -1.41    0.79 
  -6   2 -30    2.19    0.75 
  -6   2 -29    8.44    0.99 
 -10 -12 -14    0.84    1.45 
 -10 -12 -13   -1.65    1.40 
 -10 -11 -15    1.85    1.48 
 -10 -11 -14   -1.49    1.28 
 -10 -10 -17    5.89    1.67 
 -10 -10 -16   -0.78    1.39 
 -10  -9 -19   -0.79    1.38 
 -10  -9 -18    1.77    1.46 
 -10  -8 -22    1.89    1.48 
 -10  -8 -21    1.27    1.39 
 -10  -8 -20    3.24    1.32 
 -10  -7 -27    2.68    1.47 
 -10  -7 -26    2.86    1.46 
 -10  -7 -25    1.53    1.39 
 -10  -7 -24   -1.86    1.20 
  -9 -16  -5    1.51    1.24 
  -9 -15  -6    2.50    1.43 
  -9 -15  -5    0.46    1.25 
  -9 -14  -6    0.51    1.30 
  -9 -13  -6    1.44    1.26 
  -9 -12  -7    2.03    1.21 
  -9 -10  -9    5.01    1.46 
  -9  -9 -10    8.23    1.58 
  -9  -8 -12    3.90    1.42 
  -9  -8 -11    3.22    1.20 
  -9  -7 -14    2.36    1.33 
  -9  -7 -13    2.98    1.04 
  -9  -6 -17   -0.35    1.22 
  -9  -6 -16    0.30    1.13 
  -9  -5 -20   -0.16    1.21 
  -9  -5 -19   -0.47    1.12 
  -9  -4 -26    3.27    1.31 
  -8 -17  -1    4.18    1.55 
  -8 -16  -1   -0.19    1.41 
  -8 -15  -1   -1.19    1.15 
  -8 -14  -1    0.87    1.12 
  -8 -13  -1    6.58    1.30 
  -8 -12  -2    2.66    1.11 
  -8 -11  -3    0.94    1.06 
  -8  -8  -6    1.87    1.07 
  -8  -7  -7    1.50    0.87 
  -8  -6  -9    4.58    1.28 
  -8  -5 -12    0.33    1.11 
  -8  -5 -11   15.62    1.45 
  -8  -4 -14   -1.48    0.99 
  -8  -3 -18    0.38    1.00 
  -8  -3 -17    1.42    0.83 
  -8  -2 -24    6.57    1.18 
  -8  -2 -23    1.30    0.95 
  -8  -2 -22   -1.07    0.92 
  -7 -15   3   11.33    1.38 
  -7 -14   3    5.55    1.12 
  -7 -12   2    0.33    0.93 
  -7 -11   1    1.92    1.20 
  -7  -6  -4    0.94    0.76 
  -7  -5  -6   -0.44    0.97 
  -7  -4  -8   11.70    1.15 
  -7  -3 -11   -0.94    0.96 
  -7  -2 -14    1.55    0.89 
  -7  -1 -19   16.15    1.41 
  -7   0 -26   25.86    1.83 
  -7   0 -25   -0.93    0.86 
  -7   0 -24   34.42    2.37 
  -6 -12   5   -1.81    0.92 
 -10 -12 -16    2.83    1.53 
 -10 -12 -15    4.38    1.62 
 -10 -11 -17   -0.70    1.42 
 -10 -11 -16    1.14    1.24 
 -10 -10 -19    2.50    1.55 
 -10 -10 -18    2.76    1.57 
 -10  -9 -22    0.77    1.46 
 -10  -9 -21   -1.36    1.40 
 -10  -9 -20    4.53    1.65 
 -10  -8 -26   -1.22    1.39 
 -10  -8 -25    0.63    1.43 
 -10  -8 -24    0.77    1.39 
 -10  -8 -23    1.10    1.10 
  -9 -14  -7    3.79    1.46 
  -9 -13  -8   -0.12    1.27 
  -9 -13  -7    1.28    1.26 
  -9 -12  -8    2.37    1.31 
  -9 -10 -10    2.77    1.37 
  -9  -9 -12    1.75    1.33 
  -9  -9 -11   -0.66    1.28 
  -9  -8 -14    0.25    1.28 
  -9  -8 -13   -0.14    1.27 
  -9  -7 -16    1.34    1.18 
  -9  -7 -15    7.09    1.55 
  -9  -6 -19    1.24    1.27 
  -9  -6 -18   -0.38    1.24 
  -9  -5 -23    2.56    1.30 
  -9  -5 -22   -0.56    1.20 
  -9  -5 -21    1.11    1.16 
  -9  -4 -34   -1.98    1.16 
  -9  -4 -33   11.63    1.72 
  -9  -4 -32   -0.16    1.20 
  -9  -4 -31    2.12    1.26 
  -9  -4 -30    3.49    1.29 
  -9  -4 -29    9.58    1.57 
  -9  -4 -28    0.93    1.17 
  -9  -4 -27    5.03    1.20 
  -8 -17  -2    1.08    1.50 
  -8 -16  -2    1.00    1.26 
  -8 -15  -2   -1.62    1.25 
  -8 -14  -2    1.29    1.17 
  -8 -13  -2   -0.74    1.10 
  -8 -12  -3    0.49    1.08 
  -8 -10  -4    1.07    1.10 
  -8  -8  -7    0.15    1.04 
  -8  -7  -9    2.12    1.18 
  -8  -7  -8   -0.37    0.83 
  -8  -6 -11    5.02    1.32 
  -8  -6 -10    1.33    0.89 
  -8  -5 -13   26.57    2.11 
  -8  -4 -16    2.95    1.18 
  -8  -4 -15   -0.37    0.80 
  -8  -3 -19    2.43    1.04 
  -8  -2 -38    2.24    1.30 
  -8  -2 -37    2.50    1.27 
  -8  -2 -29    5.99    1.39 
  -8  -2 -28    0.91    0.98 
  -8  -2 -27   -0.31    0.96 
  -8  -2 -26   10.39    1.39 
  -8  -2 -25    2.63    1.15 
  -7 -16   2   -0.67    1.17 
  -7 -15   2    0.26    1.10 
  -7 -14   2    1.51    1.03 
  -7 -13   2    3.41    1.04 
  -7 -12   1    1.43    1.17 
  -7 -10   0    0.34    0.95 
  -7  -9  -1    7.30    1.15 
  -7  -8  -2   10.18    1.33 
  -7  -7  -4    2.01    0.96 
  -7  -6  -5   26.80    1.97 
  -7  -5  -7   -0.30    0.92 
  -7  -4  -9    1.96    1.03 
  -7  -3 -12    0.95    0.99 
  -7  -2 -16    2.86    0.95 
  -7  -2 -15    2.20    0.93 
  -7  -1 -21    1.67    0.89 
  -7  -1 -20    1.66    0.89 
  -7   0 -37   -1.16    0.88 
  -7   0 -36   16.14    1.62 
  -7   0 -35    0.09    1.02 
  -7   0 -34    0.08    0.96 
  -7   0 -33    1.49    0.99 
  -7   0 -32   21.36    1.89 
  -7   0 -31   -1.96    0.86 
  -7   0 -30    8.63    1.17 
  -7   0 -29   -1.63    0.87 
  -7   0 -28    3.04    1.01 
  -7   0 -27    0.99    0.88 
  -6 -13   5    1.40    0.86 
 -10 -12 -17    0.75    1.44 
 -10 -11 -20    2.02    1.54 
 -10 -11 -19    0.01    1.45 
 -10 -11 -18   -1.60    1.04 
 -10 -10 -22   -0.52    1.42 
 -10 -10 -21   -0.36    1.45 
 -10 -10 -20    4.09    1.51 
 -10  -9 -24   -0.88    1.43 
 -10  -9 -23    0.71    1.44 
  -9 -15  -8   -0.54    1.28 
  -9 -14  -8    2.38    1.35 
  -9 -13  -9    0.79    1.30 
  -9 -12  -9    6.28    1.51 
  -9 -10 -12    1.37    1.32 
  -9 -10 -11    0.94    1.31 
  -9  -8 -15    0.44    1.28 
  -9  -7 -18    2.47    1.37 
  -9  -7 -17    0.73    1.28 
  -9  -6 -21    5.55    1.48 
  -9  -6 -20    0.52    1.27 
  -9  -5 -28    0.21    1.21 
  -9  -5 -24    4.76    1.33 
  -8 -17  -3    3.62    1.52 
  -8 -15  -3   -1.22    1.28 
  -8 -14  -3    1.11    1.14 
  -8 -13  -3    1.13    1.07 
  -8 -12  -4    2.06    1.14 
  -8 -11  -4    0.54    0.84 
  -8 -10  -5    1.24    1.14 
  -8  -9  -7   10.71    1.46 
  -8  -8  -8    0.19    1.04 
  -8  -7 -10    6.33    1.27 
  -8  -6 -12    3.06    1.16 
  -8  -5 -14    9.95    1.42 
  -8  -4 -18    1.07    1.03 
  -8  -4 -17    6.50    1.24 
  -8  -3 -23   -1.61    0.97 
  -8  -2 -36    3.32    1.12 
  -8  -2 -35    5.30    1.21 
  -8  -2 -34    0.53    0.98 
  -8  -2 -33    5.73    1.26 
  -8  -2 -32    2.48    1.11 
  -8  -2 -31   11.71    1.52 
  -8  -2 -30    1.91    1.09 
  -7 -14   1    1.30    1.15 
  -7 -13   1    1.64    0.99 
  -7 -11   0    0.74    1.00 
  -7 -10  -1    9.42    1.25 
  -7  -9  -2   -0.21    0.89 
  -7  -6  -6    0.88    0.92 
  -7  -5  -8    0.07    1.00 
  -7  -4 -10   -0.71    0.97 
  -7  -3 -13   -0.75    0.89 
  -7  -2 -17    0.28    0.92 
  -7  -1 -23    2.67    1.00 
  -7  -1 -22    8.10    1.11 
  -6 -12   4    1.96    0.89 
  -6   1 -28   56.63    3.41 
  -6   1 -27    1.58    0.86 
  -6   1 -26    4.27    0.92 
  -6   1 -25   -1.24    0.70 
  -9 -15  -9    0.44    1.34 
  -9 -14 -10    0.94    1.32 
  -9 -14  -9    0.73    1.26 
  -9 -13 -10    3.26    1.42 
  -9 -11 -12    0.74    1.31 
  -9 -11 -11    0.35    1.10 
  -9 -10 -13   -1.23    1.28 
  -9  -9 -15    0.71    1.32 
  -9  -9 -14   -0.82    0.96 
  -9  -8 -17    3.36    1.42 
  -9  -8 -16    1.66    1.03 
  -9  -7 -20    3.38    1.39 
  -9  -7 -19    1.10    1.28 
  -9  -6 -25    1.12    1.26 
  -9  -6 -24   -0.97    1.24 
  -9  -6 -23    4.33    1.43 
  -9  -6 -22    1.73    1.12 
  -9  -5 -33   11.18    1.78 
  -9  -5 -32    1.97    1.26 
  -9  -5 -31    1.53    1.24 
  -9  -5 -30    1.50    1.23 
  -9  -5 -29    0.25    1.20 
  -8 -17  -4    0.78    1.28 
  -8 -16  -3    0.23    1.11 
  -8 -15  -4   -0.14    1.33 
  -8 -14  -4    6.61    1.40 
  -8 -13  -4   -0.47    1.15 
  -8 -12  -5    2.20    1.13 
  -8 -11  -6   21.18    2.04 
  -8 -11  -5    6.61    1.11 
  -8  -9  -8    0.30    1.05 
  -8  -8  -9    2.16    1.11 
  -8  -7 -11   -0.07    1.06 
  -8  -6 -13    1.53    1.17 
  -8  -5 -16   -0.01    1.04 
  -8  -5 -15    5.39    1.05 
  -8  -4 -20   -0.23    1.12 
  -8  -4 -19    0.30    1.01 
  -8  -3 -38    1.21    1.21 
  -8  -3 -27    3.39    1.08 
  -8  -3 -26    1.64    1.00 
  -8  -3 -25   -0.12    1.06 
  -8  -3 -24    0.25    1.08 
  -7 -16   1   -0.52    1.04 
  -7 -15   1    0.45    1.00 
  -7 -13   0   -0.76    1.09 
  -7 -12   0   -0.24    0.97 
  -7 -11  -1   -0.60    0.96 
  -7 -10  -2   -1.24    0.93 
  -7  -9  -3    0.61    0.93 
  -7  -7  -5    1.73    0.95 
  -7  -6  -7    0.81    0.93 
  -7  -5  -9    7.58    1.16 
  -7  -4 -12    4.21    1.13 
  -7  -4 -11    0.82    0.78 
  -7  -3 -15    4.64    1.05 
  -7  -3 -14   -0.04    0.75 
  -7  -1 -39    4.63    1.28 
  -7  -1 -26    1.24    1.03 
  -7  -1 -25    1.82    0.97 
  -7  -1 -24    4.82    1.01 
  -6 -14   4    1.82    0.97 
  -6 -13   4   -0.84    0.84 
  -6   1 -33   -0.22    0.86 
  -6   1 -32   10.15    1.12 
  -6   1 -31    6.58    0.95 
  -6   1 -30    1.90    0.78 
  -6   1 -29   -1.56    0.72 
  -9 -15 -11    1.59    1.36 
  -9 -15 -10    1.02    1.31 
  -9 -14 -11   -1.21    1.28 
  -9 -13 -11   -0.26    1.30 
  -9 -12 -13   -0.08    1.33 
  -9 -11 -14   -0.61    1.29 
  -9 -11 -13    5.08    1.41 
  -9 -10 -15    1.07    1.34 
  -9 -10 -14    2.22    1.26 
  -9  -9 -17    0.78    1.33 
  -9  -9 -16   -1.17    1.27 
  -9  -8 -20   -0.68    1.30 
  -9  -8 -19    2.35    1.37 
  -9  -8 -18   -0.26    1.11 
  -9  -7 -23    5.48    1.52 
  -9  -7 -22    2.08    1.36 
  -9  -7 -21    4.20    1.38 
  -9  -6 -33   -1.61    1.21 
  -9  -6 -32    1.26    1.29 
  -9  -6 -31    1.56    1.27 
  -9  -6 -30    1.79    1.29 
  -9  -6 -26    2.20    1.31 
  -8 -17  -5   -0.81    1.28 
  -8 -16  -5   -1.62    1.29 
  -8 -16  -4   -0.08    1.15 
  -8 -15  -5    0.14    1.38 
  -8 -14  -5    1.28    1.12 
  -8 -13  -5    1.87    1.21 
  -8 -12  -6   -1.12    1.04 
  -8 -11  -7    3.28    1.20 
  -8  -9  -9    0.94    1.11 
  -8  -8 -10    0.14    1.16 
  -8  -7 -12    3.53    1.28 
  -8  -6 -15    0.48    1.05 
  -8  -6 -14   -0.68    0.84 
  -8  -5 -18    4.91    1.22 
  -8  -5 -17    2.88    1.12 
  -8  -4 -22    0.45    1.05 
  -8  -4 -21    8.71    1.36 
  -8  -3 -37    5.01    1.23 
  -8  -3 -36    1.48    1.09 
  -8  -3 -35   -0.37    1.04 
  -8  -3 -34    2.80    1.16 
  -8  -3 -33    2.98    1.18 
  -8  -3 -32    1.18    1.10 
  -8  -3 -31    4.70    1.20 
  -8  -3 -30    0.82    1.11 
  -8  -3 -29   37.18    3.00 
  -8  -3 -28   -0.50    1.10 
  -7 -17   0   -0.18    1.12 
  -7 -16   0   -0.25    1.01 
  -7 -15   0   -1.92    0.98 
  -7 -14   0    0.59    1.01 
  -7 -12  -1    0.13    0.99 
  -7 -11  -2    4.76    1.26 
  -7  -7  -6    7.56    1.17 
  -7  -6  -8    0.11    1.01 
  -7  -5 -10    2.83    1.02
[truncated: 7,527,977 more chars]
